# Supplementary material for: Transcriptomic landscape of staminate catkins development during overwintering process in Betula platyphylla
Source: Front Plant Sci. 2024 Jan 8;14:1249122. doi: 10.3389/fpls.2023.1249122 (PMC10801112; doi:10.3389/fpls.2023.1249122)
Supplement: Supplementary Table 4 — DEG data of RNA-seq. [file Table_4.xlsx]

## Sheet: S2vsS1
ID	S2-1_fpkm	S2-2_fpkm	S2-3_fpkm	S1-1_fpkm	S1-2_fpkm	S1-3_fpkm	S2-1_count	S2-2_count	S2-3_count	S1-1_count	S1-2_count	S1-3_count	log2FoldChange	pvalue	padj	regulated	chr	start	end	strand	gene_name
BPChr01G13733.v1.1	125.34	122.08	126.67	14.36	13.34	13.56	4255	5873	5371	452	465	456	-3.17335	0	0	down	Chr01	21333869	21338942	-	BPChr01G13733
BPChr02G23381.v1.1	60.65	52.34	57.26	0.76	1.02	0.82	3364	4114	3967	39	58	45	-6.02184	0	0	down	Chr02	9638138	9643091	+	BPChr02G23381
BPChr03G02406.v1.1	456.36	467.8	494.52	74.66	73.75	79.89	14278	20741	19325	2166	2370	2475	-2.62791	0	0	down	Chr03	25608678	25611061	+	BPChr03G02406
BPChr03G18586.v1.1	12.58	10.27	12.08	153.18	144.93	147.83	357	413	428	4030	4223	4153	3.68708	0	0	up	Chr03	5176421	5181743	+	BPChr03G18586
BPChr04G01083.v1.1	756.81	734.76	719.03	48.26	42.3	43.6	19177	26385	22757	1134	1101	1094	-4.03534	0	0	down	Chr04	2182060	2183458	-	BPChr04G01083
BPChr04G21828.v1.1	708.57	767.36	868.18	8.73	9.61	5.88	4378	6719	6700	50	61	36	-6.58711	0	0	down	Chr04	23856348	23856614	-	BPChr04G21828
BPChr06G16482.v1.1	212.25	212.14	206.71	12.98	9.16	10.85	4445	6296	5407	252	197	225	-4.25409	0	0	down	Chr06	3189945	3191774	+	BPChr06G16482
BPChr07G22617.v1.1	1.25	1.92	1.38	218.67	213.19	238.58	29	63	40	4702	5077	5478	7.1838	0	0	up	Chr07	27614103	27616108	-	BPChr07G22617
BPChr08G01520.v1.1	214.02	197.74	265.94	2.16	2.74	2.62	4710	6167	7310	44	62	57	-6.48293	0	0	down	Chr08	8281546	8283530	-	BPChr08G01520
BPChr08G02982.v1.1	17.76	18.32	12.56	459.56	464.84	468.84	420	614	371	10079	11291	10980	4.84902	0	0	up	Chr08	42435867	42437014	-	BPChr08G02982
BPChr08G18140.v1.1	1.96	3.02	1.96	216.02	241.16	195.27	60	131	75	6133	7583	5920	6.54634	0	0	up	Chr08	19662827	19666519	-	BPChr08G18140
BPChr08G31913.v1.1	5.43	6.54	6.56	112.12	123.63	111.97	147	251	222	2815	3438	3002	4.23141	0	0	up	Chr08	1212448	1215665	+	BPChr08G31913
BPChr09G29794.v1.1	2.13	2.97	2.85	66.09	74.98	66.2	131	259	219	3770	4737	4032	4.7026	0	0	up	Chr09	9428642	9434867	-	BPChr09G29794
BPChr10G03418.v1.1	53	50.12	51.35	300.42	293.24	293.02	1246	1670	1508	6550	7081	6822	2.53003	0	0	up	Chr10	15405939	15410356	+	BPChr10G03418
BPChr11G05857.v1.1	29.43	30.05	26.98	203.83	206.36	204.16	2288	3311	2620	14697	16480	15719	2.83724	0	0	up	Chr11	4722997	4730140	-	BPChr11G05857
BPChr11G14345.v1.1	353.27	253.62	352.88	2.55	3.36	2.92	12704	12925	15850	85	124	104	-6.75422	0	0	down	Chr11	22577783	22581140	-	BPChr11G14345
BPChr11G26282.v1.1	220.74	162.81	198.33	0.84	0.67	0.57	7044	7363	7905	25	22	18	-8.12266	0	0	down	Chr11	14597255	14599555	-	BPChr11G26282
BPChr11G26889.v1.1	491.64	459.06	545.79	2.98	4.2	3.01	11047	14618	15318	62	97	67	-7.18446	0	0	down	Chr11	767468	769924	+	BPChr11G26889
BPChr12G28075.v1.1	1.54	1.68	1.3	63.76	71.95	67.66	57	88	60	2185	2731	2476	5.49686	0	0	up	Chr12	13039608	13045671	+	BPChr12G28075
BPChr13G00943.v1.1	627.79	746.47	620.68	52.9	52.43	51.06	15472	26071	19106	1209	1327	1246	-3.66475	0	0	down	Chr13	20877758	20878822	-	BPChr13G00943
BPChr14G01851.v1.1	13.04	15.05	11.17	571.82	590.95	570.39	286	468	306	11633	13315	12391	5.46992	0	0	up	Chr14	1624602	1633419	-	BPChr14G01851
BPChr14G02042.v1.1	2.52	2.32	1.97	417.21	420.26	413.66	46	60	45	7064	7881	7479	7.53838	0	0	up	Chr14	1609822	1611183	-	BPChr14G02042
BPChr14G05532.v1.1	398.21	379.62	410.89	5.9	10.18	7.39	9906	13383	12767	136	260	182	-5.64984	0	0	down	Chr14	11070983	11073390	-	BPChr14G05532
BPChr14G12585.v1.1	778.26	550.34	846.4	8.62	8.25	8.35	11292	11316	15339	116	123	120	-6.42328	0	0	down	Chr14	5866478	5867104	+	BPChr14G12585
BPChr14G12595.v1.1	351.18	372.29	348.48	43.1	43.62	43.64	12133	18228	15038	1381	1548	1493	-3.03147	0	0	down	Chr14	5736771	5739738	-	BPChr14G12595
BPChr14G12743.v1.1	492.77	376.98	558.19	6.76	4.75	4.87	8176	8864	11568	104	81	80	-6.44284	0	0	down	Chr14	5869325	5870129	+	BPChr14G12743
BPChr14G25344.v1.1	11.43	14.5	10.81	281.28	242.84	265.75	242	435	286	5523	5281	5572	4.42905	0	0	up	Chr14	20840603	20841517	+	BPChr14G25344
BPChr14G25354.v1.1	20.6	18.55	20.28	217.29	211.65	210.12	706	901	868	6906	7450	7131	3.4369	0	0	up	Chr14	20943816	20947765	+	BPChr14G25354
BPChr14G27995.v1.1	3.34	4.08	3.99	62.97	64.55	59.72	259	449	387	4534	5147	4591	4.03964	0	0	up	Chr14	22719909	22724544	-	BPChr14G27995
BPunChr33853.v1.1	5.67	5.73	5.03	87.23	97.76	89.81	628	899	695	8955	11116	9845	4.07304	0	0	up	Contig810	107138	113720	+	BPunChr33853
BPChr10G03510.v1.1	348.29	340.2	344.59	35.12	28.2	35.95	10244	14180	12659	958	852	1047	-3.37319	5.73828e-306	3.39202e-303	down	Chr10	15483039	15507004	-	BPChr10G03510
BPChr04G18278.v1.1	1.78	1.91	2.15	40.02	40.9	39.34	90	137	136	1881	2129	1974	4.3703	4.82925e-305	2.77071e-302	up	Chr04	13826112	13835198	-	BPChr04G18278
BPChr08G15385.v1.1	3.8	4.7	3.65	68.79	76.22	71.26	166	291	199	2787	3420	3083	4.15683	1.23682e-301	6.89335e-299	up	Chr08	36626993	36633596	-	BPChr08G15385
BPChr01G24951.v1.1	47.41	43.19	44.48	4.28	4.08	4.4	3403	4394	3988	285	301	313	-3.39575	1.15748e-289	6.27192e-287	down	Chr01	4830156	4842176	-	BPChr01G24951
BPChr11G26918.v1.1	2.53	2.22	1.95	27.84	27.45	27.99	296	368	285	3024	3302	3247	3.65079	1.05051e-284	5.53846e-282	up	Chr11	1269903	1276654	+	BPChr11G26918
BPChr08G22981.v1.1	181.77	158.86	207.32	9.03	9.22	7.9	4993	6184	7113	230	260	215	-4.38099	1.27751e-283	6.55798e-281	down	Chr08	40941875	40943997	+	BPChr08G22981
BPChr11G17677.v1.1	49.59	48.79	43.47	3.95	3.48	3.63	3453	4814	3781	255	249	250	-3.6748	5.56823e-281	2.78511e-278	down	Chr11	27015165	27033631	-	BPChr11G17677
BPChr06G29418.v1.1	144.18	157.76	138.43	20.13	18.88	20.22	5762	8935	6910	746	775	800	-2.88698	5.83364e-280	2.84492e-277	down	Chr06	5740720	5751171	-	BPChr06G29418
BPChr05G08787.v1.1	707.04	500.86	661.63	21.03	24.03	27.89	27013	27118	31573	745	943	1055	-4.67328	1.31881e-277	6.27462e-275	down	Chr05	9306496	9311116	+	BPChr05G08787
BPChr11G07344.v1.1	8.81	13.59	10.29	288.38	305.1	365.33	146	319	213	4431	5192	5994	4.87255	1.23602e-276	5.74071e-274	up	Chr11	16799967	16801574	+	BPChr11G07344
BPChr03G15150.v1.1	1.26	1.26	0.98	19.97	22.8	19.73	202	287	197	2978	3766	3142	4.17054	1.10139e-269	4.88293e-267	up	Chr03	8125781	8139015	-	BPChr03G15150
BPChr06G29321.v1.1	2.42	2	2.09	47.7	49.89	46.83	88	103	95	1608	1863	1686	4.49058	7.21967e-269	3.12965e-266	up	Chr06	6220083	6221762	+	BPChr06G29321
BPChr08G03080.v1.1	46.26	45.69	43.93	346.05	389.95	350.39	623	872	739	4322	5394	4673	3.00843	1.79534e-268	7.61342e-266	up	Chr08	43358892	43362108	+	BPChr08G03080
BPChr08G20389.v1.1	204	176.92	188.77	16.5	18.63	16.77	4532	5570	5238	340	425	369	-3.44711	8.94063e-268	3.71074e-265	down	Chr08	41333698	41336792	-	BPChr08G20389
BPChr12G22348.v1.1	389.29	327.79	437.18	1.18	0.78	1.55	5324	6353	7468	15	11	21	-8.35681	6.45419e-264	2.62295e-261	down	Chr12	20084453	20085563	+	BPChr12G22348
BPChr04G05365.v1.1	38.33	38.98	31.8	296.92	277.82	289.8	2262	3260	2344	16248	16838	16934	2.99396	1.03936e-262	4.1377e-260	up	Chr04	934062	951181	+	BPChr04G05365
BPChr06G25463.v1.1	174.25	159.05	174.41	22.91	23.5	26.47	9581	12393	11978	1168	1327	1441	-2.79314	4.16612e-260	1.5935e-257	down	Chr06	10438907	10443584	-	BPChr06G25463
BPChr11G03718.v1.1	1.67	1.55	1.54	17.21	19.38	18.31	222	292	255	2122	2647	2411	3.54124	4.71053e-259	1.76708e-256	up	Chr11	41868303	41877452	+	BPChr11G03718
BPChr05G17467.v1.1	37.74	32.47	41.76	0.54	0.67	0.65	2629	3205	3633	35	48	45	-5.89585	6.36573e-258	2.34295e-255	down	Chr05	12016676	12020717	+	BPChr05G17467
BPChr02G11839.v1.1	1.38	1.89	1.34	37.79	35.75	39.29	71	138	86	1806	1892	2005	4.60959	1.46786e-257	5.3025e-255	up	Chr02	18773632	18779726	+	BPChr02G11839
BPChr03G03228.v1.1	474.47	496.87	500.57	1843.76	1884.14	1852.48	5369	7968	7075	19348	21898	20758	1.93066	4.48091e-257	1.58926e-254	up	Chr03	28563420	28566368	-	BPChr03G03228
BPChr07G18859.v1.1	201.92	173.02	201.79	14.08	14.77	13.9	3154	3830	3937	204	237	215	-3.74511	1.3481e-252	4.69595e-250	down	Chr07	20007385	20012297	-	BPChr07G18859
BPChr04G05382.v1.1	9.3	11.05	9.25	84.88	81.11	85.88	397	668	493	3359	3555	3629	3.09369	1.77725e-252	6.08226e-250	up	Chr04	1157788	1161875	-	BPChr04G05382
BPChr10G15270.v1.1	10.82	10.05	10.09	61.89	62.27	61.41	671	884	782	3561	3968	3773	2.59352	6.95868e-250	2.3404e-247	up	Chr10	21277905	21283339	+	BPChr10G15270
BPChr10G21797.v1.1	357.64	366.14	332.96	44.38	38.97	43.95	3476	5043	4042	400	389	423	-3.04668	9.57597e-248	3.11331e-245	down	Chr10	845879	846643	-	BPChr10G21797
BPChr11G26907.v1.1	20.69	23.99	19.56	231.6	230.65	198.44	770	1265	909	7992	8815	7312	3.37027	7.83924e-247	2.46645e-244	up	Chr11	1375703	1378278	+	BPChr11G26907
BPChr06G21277.v1.1	13.87	16.12	13.82	102.77	103.28	102.48	561	924	698	3855	4291	4105	2.82218	1.48913e-245	4.61085e-243	up	Chr06	22700	26167	-	BPChr06G21277
BPChr04G23982.v1.1	8.03	8.64	6.44	81.39	83.9	85.26	534	814	535	5016	5727	5611	3.44556	1.78797e-245	5.44967e-243	up	Chr04	5064574	5076437	-	BPChr04G23982
BPChr02G11901.v1.1	572.8	503.67	551.01	35.81	33.73	47.49	25410	31664	30531	1473	1537	2086	-3.79188	1.67294e-244	5.02064e-242	down	Chr02	18385950	18394174	+	BPChr02G11901
BPChr14G09111.v1.1	3.88	4.35	3.64	38.64	39.49	43.46	263	418	308	2427	2747	2915	3.361	7.77488e-244	2.29795e-241	up	Chr14	7733774	7744772	-	BPChr14G09111
BPChr02G19941.v1.1	5.65	7.28	4.19	181.77	166.68	156.09	258	471	239	7696	7816	7057	4.88713	8.57153e-244	2.4956e-241	up	Chr02	21770571	21772769	+	BPChr02G19941
BPChr01G16902.v1.1	57.29	53.87	56.54	265.51	295.04	290.41	3317	4420	4089	14256	17545	16650	2.35146	3.25637e-242	9.34148e-240	up	Chr01	27892967	27900534	-	BPChr01G16902
BPChr09G04076.v1.1	53.59	51.5	58.06	7	7.23	7.13	3635	4950	4919	440	504	479	-2.92482	6.6988e-242	1.89382e-239	down	Chr09	26543253	26549538	+	BPChr09G04076
BPChr05G19269.v1.1	707.52	687.34	675.4	84.31	92.15	72.6	37182	51190	44334	4109	4974	3778	-3.04622	2.02572e-240	5.64511e-238	down	Chr05	12745905	12755967	+	BPChr05G19269
BPChr01G19552.v1.1	23.24	21.14	22.28	114.48	108.82	112.59	1373	1770	1644	6272	6603	6587	2.34205	8.82902e-238	2.42574e-235	up	Chr01	1781726	1786723	+	BPChr01G19552
BPChr05G22189.v1.1	119.95	115.85	115.25	473.28	505.17	475.94	7697	10535	9237	28164	33294	30243	2.05898	3.5629e-237	9.65299e-235	up	Chr05	28148648	28156209	-	BPChr05G22189
BPChr01G20339.v1.1	12.51	16.04	12.84	135.2	149.1	131.81	1152	2094	1477	11547	14104	12021	3.33735	4.36086e-237	1.16531e-234	up	Chr01	813708	820224	+	BPChr01G20339
BPChr11G05687.v1.1	23.29	23.28	20.04	165.95	147.58	174.19	1815	2571	1950	11991	11810	13440	2.87951	9.99332e-235	2.5992e-232	up	Chr11	4782673	4795977	+	BPChr11G05687
BPChr08G26786.v1.1	670.56	646.88	556.83	3.71	3.14	4.78	3119	4264	3235	16	15	22	-7.32692	1.63803e-234	4.20436e-232	down	Chr08	26934680	26935217	-	BPChr08G26786
BPChr03G15054.v1.1	2.62	2.78	3.34	57.75	64.76	63.28	68	102	108	1388	1724	1624	4.41504	6.22368e-234	1.57669e-231	up	Chr03	7638672	7640208	+	BPChr03G15054
BPChr11G14309.v1.1	98.88	78.78	99.63	0.69	0.78	0.78	2945	3325	3706	19	24	23	-6.93318	2.01655e-232	5.04318e-230	down	Chr11	22762081	22764872	-	BPChr11G14309
BPChr06G08605.v1.1	132.99	144.79	142.63	18.69	17.59	16.48	2739	4226	3669	357	372	336	-2.98715	3.00376e-230	7.41699e-228	down	Chr06	20332988	20334399	-	BPChr06G08605
BPChr09G20203.v1.1	3	3.06	2.5	49.93	52.27	59.89	101	146	105	1557	1805	1994	4.25033	3.02948e-228	7.38702e-226	up	Chr09	3806532	3809074	-	BPChr09G20203
BPChr01G21243.v1.1	13.02	14.04	12.71	100.57	107.14	102.35	301	460	367	2156	2544	2343	2.96967	8.4813e-225	2.04253e-222	up	Chr01	8056931	8058137	-	BPChr01G21243
BPChr07G23072.v1.1	299.07	243.11	329.34	25.38	26.95	24.16	15212	17524	20923	1197	1408	1217	-3.50214	8.38422e-219	1.94704e-216	down	Chr07	7336231	7341428	+	BPChr07G23072
BPChr01G19067.v1.1	239.72	216.96	216.16	1.36	1.99	1.77	2463	3159	2774	13	21	18	-7.02049	9.628e-219	2.20957e-216	down	Chr01	14648455	14648898	-	BPChr01G19067
BPChr08G25544.v1.1	11.61	11.42	11.37	78.29	87.84	82.3	398	555	487	2490	3094	2795	2.86193	1.1542e-218	2.61801e-216	up	Chr08	41524325	41530634	-	BPChr08G25544
BPChr10G21757.v1.1	6342.71	5998.2	6511.49	747.15	538.36	640.78	52399	70224	67190	5724	4568	5242	-3.28402	1.50169e-218	3.36705e-216	down	Chr10	862686	863042	-	BPChr10G21757
BPChr01G13800.v1.1	464.75	484.94	423.65	91.95	95.85	92.67	17326	25620	19727	3179	3670	3421	-2.28352	2.48588e-218	5.51047e-216	down	Chr01	19194247	19196879	+	BPChr01G13800
BPChr06G26129.v1.1	21.13	19.47	19.25	0.97	0.91	0.75	1713	2237	1949	73	76	60	-4.50069	1.24464e-217	2.72799e-215	down	Chr06	29283591	29288315	+	BPChr06G26129
BPChr12G25883.v1.1	28.81	31.01	30.14	0.65	0.9	0.55	1530	2334	1999	32	49	29	-5.40694	1.41016e-217	3.05645e-215	down	Chr12	3811615	3813909	-	BPChr12G25883
BPChr09G02343.v1.1	9.28	10.47	8.72	133.88	102.6	126.37	311	497	365	4160	3531	4193	3.67737	1.41454e-216	3.03225e-214	up	Chr09	30531949	30538223	+	BPChr09G02343
BPChr11G07014.v1.1	14.03	17.04	12.49	152.85	155.77	139.04	1429	2460	1589	14436	16294	14022	3.36938	1.69775e-216	3.59978e-214	up	Chr11	12526221	12530744	-	BPChr11G07014
BPChr04G23872.v1.1	18.69	17.11	18.43	90.37	95.48	93.64	1005	1304	1238	4507	5274	4987	2.37515	4.26993e-216	8.95629e-214	up	Chr04	2945579	2952986	+	BPChr04G23872
BPChr05G14971.v1.1	62.69	64.25	59.89	267.53	273.33	303.73	4136	6007	4935	16368	18521	19843	2.18402	6.71899e-215	1.39433e-212	up	Chr05	18130399	18136204	-	BPChr05G14971
BPChr10G03565.v1.1	16.73	12.74	14.54	0.13	0.14	0.25	2771	2990	3009	20	24	41	-6.38963	4.76865e-214	9.79179e-212	down	Chr10	14468239	14477104	+	BPChr10G03565
BPChr11G10184.v1.1	7.12	7.41	6.89	52.88	47.07	48.01	433	639	523	2982	2940	2891	2.7955	1.77505e-213	3.60687e-211	up	Chr11	34615418	34620002	+	BPChr11G10184
BPChr01G19742.v1.1	324.24	305.98	303.98	1234.03	1138.17	1214.67	11960	15995	14005	42212	43120	44368	1.94848	1.12315e-212	2.25868e-210	up	Chr01	4040237	4056608	+	BPChr01G19742
BPChr08G05143.v1.1	10.99	12.47	10.76	113.25	100.07	91.42	665	1069	813	6353	6217	5476	3.16192	9.02698e-212	1.79683e-209	up	Chr08	7097647	7103078	+	BPChr08G05143
BPChr11G01711.v1.1	26.03	27.26	27.64	2.47	1.92	2.21	1760	2612	2334	155	133	148	-3.61228	4.13455e-211	8.14673e-209	down	Chr11	14031337	14039446	-	BPChr11G01711
BPChr05G14878.v1.1	58.66	57.17	53.31	10.02	9.26	10.04	4374	6041	4965	693	709	741	-2.52117	4.41993e-211	8.62195e-209	down	Chr05	18091268	18097300	-	BPChr05G14878
BPChr10G03370.v1.1	15.84	15	15.58	76.47	82.42	79.78	828	1111	1017	3707	4425	4130	2.37175	5.98258e-209	1.15547e-206	up	Chr10	13640229	13649887	-	BPChr10G03370
BPChr09G04067.v1.1	78.47	74.8	91.32	8.01	8.41	8.72	3254	4396	4730	308	358	358	-3.2745	1.50549e-208	2.87918e-206	down	Chr09	26220384	26231492	-	BPChr09G04067
BPChr01G25094.v1.1	9.12	8.75	8.81	52.63	62.39	58.24	866	1177	1045	4634	6084	5476	2.70823	3.47431e-208	6.57994e-206	up	Chr01	5008729	5016851	+	BPChr01G25094
BPChr12G11538.v1.1	15.66	16.62	16.3	79.02	87.99	85	917	1379	1192	4290	5291	4928	2.38259	5.97285e-208	1.12031e-205	up	Chr12	1711109	1719833	+	BPChr12G11538
BPChr08G16112.v1.1	0.82	0.81	0.54	30.7	27.92	31.21	35	49	29	1214	1223	1318	5.38027	4.10113e-206	7.61912e-204	up	Chr08	33942089	33945054	-	BPChr08G16112
BPChr03G02382.v1.1	8.75	8.51	9.04	47.71	50.68	48	585	807	755	2959	3481	3179	2.48563	6.32004e-206	1.16307e-203	up	Chr03	24322392	24333224	-	BPChr03G02382
BPChr05G31605.v1.1	389.71	327.34	286.01	22.03	16.98	20.99	5474	6516	5018	287	245	292	-4.05781	2.21148e-204	4.03171e-202	down	Chr05	25655695	25657145	+	BPChr05G31605
BPChr03G18551.v1.1	13.05	13.08	12.34	0.36	0.38	0.43	1366	1940	1613	35	41	45	-5.02196	9.16795e-203	1.65592e-200	down	Chr03	5822557	5832684	-	BPChr03G18551
BPChr10G17584.v1.1	7.87	11.61	11.38	131.04	133.3	144.73	221	462	399	3411	3843	4023	3.72921	7.87045e-202	1.40852e-199	up	Chr10	7843418	7844715	+	BPChr10G17584
BPChr14G27869.v1.1	13.14	12.27	13.83	80.74	78.21	77.45	489	647	643	2786	2989	2854	2.59994	2.10476e-201	3.7325e-199	up	Chr14	24726735	24728585	-	BPChr14G27869
BPChr11G18715.v1.1	32.73	34.49	33.78	168.78	158.18	153.28	1058	1580	1364	5060	5252	4907	2.25706	3.48561e-201	6.12557e-199	up	Chr11	5758527	5762458	+	BPChr11G18715
BPChr10G21572.v1.1	56.07	50.93	69.87	1.97	2.56	1.86	2643	3402	4114	86	124	87	-4.77879	1.36154e-200	2.37138e-198	down	Chr10	18281468	18291156	-	BPChr10G21572
BPChr04G10458.v1.1	449.69	498.89	467.54	89.55	80.78	77.26	5713	8982	7419	1055	1054	972	-2.50822	4.78261e-200	8.25614e-198	down	Chr04	12814807	12818858	-	BPChr04G10458
BPChr11G26376.v1.1	589.84	667.42	522.26	59.11	44.81	50.63	6306	10112	6974	586	492	536	-3.51885	2.90206e-199	4.96583e-197	down	Chr11	15651477	15651938	+	BPChr11G26376
BPChr01G25053.v1.1	123.85	144.68	106.33	10.24	8.41	9.47	4488	7430	4813	344	313	340	-3.72995	3.68263e-199	6.24671e-197	down	Chr01	5500886	5505957	+	BPChr01G25053
BPChr03G15061.v1.1	44.17	41.25	39.2	226.91	235.14	209.37	2122	2808	2352	10109	11602	9960	2.43874	5.8789e-198	9.88619e-196	up	Chr03	7652831	7656325	-	BPChr03G15061
BPChr07G09836.v1.1	31.15	28.82	30.33	136.86	133.06	137.88	971	1273	1181	3956	4260	4256	2.18418	1.01649e-197	1.69476e-195	up	Chr07	24041871	24048018	-	BPChr07G09836
BPChr11G10065.v1.1	4.93	5.41	5.05	31.65	29.66	28.61	553	860	707	3292	3417	3178	2.55366	1.45609e-197	2.40711e-195	up	Chr11	34661803	34669773	+	BPChr11G10065
BPChr11G05723.v1.1	180.99	161.53	164.12	34.27	34.3	32.4	9704	12274	10991	1704	1889	1720	-2.31907	9.55135e-195	1.5657e-192	down	Chr11	3912875	3915777	+	BPChr11G05723
BPChr08G16193.v1.1	0.61	0.38	0.52	29.18	32.37	32.4	25	22	27	1116	1371	1323	6.00201	1.23797e-194	2.01242e-192	up	Chr08	33015897	33020743	-	BPChr08G16193
BPChr08G03025.v1.1	115.14	79.79	119.05	0.23	0.36	0.19	4929	4841	6366	9	16	8	-8.63713	2.33084e-193	3.75767e-191	down	Chr08	42749974	42752667	+	BPChr08G03025
BPChr10G17301.v1.1	42.11	36.42	34.9	0.66	1.01	0.62	1866	2287	1932	27	46	27	-5.61848	2.61221e-193	4.17675e-191	down	Chr10	4495706	4499556	-	BPChr10G17301
BPChr02G25653.v1.1	52.81	51.9	40.36	545.5	460.61	452.48	1701	2369	1624	16295	15239	14433	3.33806	8.6486e-193	1.37161e-190	up	Chr02	6441453	6444484	-	BPChr02G25653
BPChr13G24575.v1.1	13.28	15.09	11.46	154.49	149.91	170.2	154	248	166	1661	1785	1954	3.57914	9.14456e-193	1.43857e-190	up	Chr13	18158352	18158852	+	BPChr13G24575
BPChr11G06770.v1.1	138.53	113.47	134.87	11.94	12.57	10.88	3241	3762	3941	259	302	252	-3.44208	1.78805e-192	2.79035e-190	down	Chr11	11953247	11955143	+	BPChr11G06770
BPChr14G05492.v1.1	9.82	9.56	8.58	61.59	67.58	71.84	469	647	512	2728	3315	3398	2.85491	2.03529e-192	3.15098e-190	up	Chr14	10561441	10564687	+	BPChr14G05492
BPChr03G18611.v1.1	94.36	99.35	95.42	25.54	24.97	25.59	5522	8240	6975	1386	1501	1483	-1.91799	2.09943e-192	3.22468e-190	down	Chr03	5616660	5625463	-	BPChr03G18611
BPChr08G24155.v1.1	71.16	64.25	64.92	0.86	0.78	0.64	1785	2284	2034	20	20	16	-6.4519	1.28047e-191	1.95142e-189	down	Chr08	400311	402246	+	BPChr08G24155
BPChr04G18327.v1.1	10.34	12.76	10.83	76.63	80.71	74.27	618	1081	809	4249	4957	4398	2.77755	2.1303e-191	3.22137e-189	up	Chr04	13818214	13821975	-	BPChr04G18327
BPChr08G22983.v1.1	2.56	3.13	2.07	48.83	41.95	43.05	119	206	120	2103	2001	1980	4.11129	8.2157e-191	1.2328e-188	up	Chr08	40909292	40911905	-	BPChr08G22983
BPChr08G15315.v1.1	157.33	116	152.16	10.64	12.1	10.88	6950	7262	8396	436	549	476	-3.65334	9.26758e-191	1.38002e-188	down	Chr08	36197443	36202842	-	BPChr08G15315
BPChr08G16192.v1.1	53.71	41.44	45.97	1.1	1.1	1.03	1894	2071	2025	36	40	36	-5.43848	2.27225e-190	3.35794e-188	down	Chr08	33228514	33231220	-	BPChr08G16192
BPChr14G12323.v1.1	147.82	162.53	141.52	879.54	946.21	807.74	2155	3358	2577	11891	14168	11661	2.55164	1.4008e-188	2.03921e-186	up	Chr14	22436510	22437139	-	BPChr14G12323
BPChr14G12967.v1.1	131.62	130.41	163.36	16.6	17.92	17.09	5857	8224	9080	685	819	753	-3.0347	1.75135e-188	2.53063e-186	down	Chr14	20109340	20115223	+	BPChr14G12967
BPChr07G09909.v1.1	10.48	8.79	11.04	99.87	121.33	101.06	440	523	579	3890	5234	4203	3.42171	2.50881e-188	3.59848e-186	up	Chr07	24440486	24444933	-	BPChr07G09909
BPChr02G14609.v1.1	28.85	30.13	30.35	5	5.18	4.81	2357	3489	3097	379	435	389	-2.5664	4.60698e-187	6.5122e-185	down	Chr02	13754932	13760407	+	BPChr02G14609
BPChr11G26283.v1.1	26.55	29.6	23.58	1.48	1.81	1.62	1855	2931	2058	96	130	112	-4.01007	3.77443e-186	5.29697e-184	down	Chr11	15732379	15738209	-	BPChr11G26283
BPChr07G09740.v1.1	31.9	28.13	34.55	1.26	1.05	1.33	1506	1882	2037	55	51	62	-4.69629	6.39697e-186	8.91326e-184	down	Chr07	8937315	8943788	+	BPChr07G09740
BPChr02G11906.v1.1	79.21	74.94	67.68	7.29	6.43	7.21	2051	2750	2189	175	171	185	-3.39899	5.27992e-185	7.30463e-183	down	Chr02	18912817	18916288	+	BPChr02G11906
BPChr11G07330.v1.1	4685.87	3578.33	4939.42	383.48	290.33	302.83	50097	54215	65959	3802	3188	3206	-3.75014	2.35194e-184	3.23093e-182	down	Chr11	19640029	19640490	-	BPChr11G07330
BPChr11G28660.v1.1	145.96	131.35	143.69	592.82	634.87	587.58	6590	8404	8103	24820	29439	26269	2.11655	5.09212e-184	6.94629e-182	up	Chr11	39526226	39535285	-	BPChr11G28660
BPChr14G06654.v1.1	143.44	112.65	140.57	6.62	7.94	10.12	7598	8456	9300	325	432	531	-3.99943	7.78888e-182	1.05512e-179	down	Chr14	14730763	14741286	-	BPChr14G06654
BPChr05G31481.v1.1	31.69	26.01	31.64	1.31	1.42	1.11	1674	1947	2088	64	77	58	-4.5329	4.62787e-180	6.22592e-178	down	Chr05	23881021	23884798	-	BPChr05G31481
BPChr05G14648.v1.1	0.77	1	1.39	42.03	45.59	36.09	27	50	61	1372	1648	1258	5.28673	4.85321e-180	6.48436e-178	up	Chr05	18002646	18004166	+	BPChr05G14648
BPChr14G27656.v1.1	84.1	63.45	75.41	0.21	0.17	0.07	4688	5013	5251	11	10	4	-8.9223	1.60038e-179	2.12372e-177	down	Chr14	24882769	24890021	-	BPChr14G27656
BPChr14G27672.v1.1	1.4	2.61	2.24	129.01	155.05	125.16	14	37	28	1196	1592	1239	6.00533	1.87037e-179	2.46523e-177	up	Chr14	26565775	26566206	+	BPChr14G27672
BPChr03G18506.v1.1	38.55	41.8	36.77	4.36	4.01	4.88	2002	3076	2385	210	214	251	-3.13662	2.26627e-179	2.96699e-177	down	Chr03	4916064	4924696	-	BPChr03G18506
BPChr04G09389.v1.1	31.74	35.58	29.62	153.1	147.98	153.33	2257	3586	2631	10096	10808	10797	2.23632	2.56925e-179	3.34122e-177	up	Chr04	2112336	2116668	+	BPChr04G09389
BPChr06G29391.v1.1	18.77	17.88	17.2	86.69	90.71	85.1	774	1045	886	3315	3842	3475	2.2948	2.0168e-178	2.60541e-176	up	Chr06	7966850	7970023	-	BPChr06G29391
BPChr07G22606.v1.1	107.9	119.44	112.32	410.2	385.8	396.9	3758	5895	4886	13248	13800	13688	1.81987	1.82803e-177	2.34601e-175	up	Chr07	27746835	27752170	-	BPChr07G22606
BPChr01G05230.v1.1	1.29	0.92	1.08	23.95	27.4	29.28	59	60	62	1018	1290	1329	4.63884	4.15659e-177	5.29952e-175	up	Chr01	9221521	9234685	-	BPChr01G05230
BPChr11G07115.v1.1	179.73	158.66	171.06	18.29	19.29	22.37	2458	3075	2922	232	271	303	-3.07848	6.1228e-176	7.75568e-174	down	Chr11	19678908	19679498	+	BPChr11G07115
BPChr01G18250.v1.1	26.42	34.15	42.22	474.85	433.85	422.17	1238	2268	2471	20635	20881	19590	3.70261	3.27716e-175	4.12436e-173	up	Chr01	23021283	23027744	-	BPChr01G18250
BPChr06G31173.v1.1	82.19	81.89	73.91	349	330.82	324.3	2231	3150	2506	8785	9223	8717	2.08521	3.43879e-175	4.30003e-173	up	Chr06	46550288	46552320	+	BPChr06G31173
BPChr05G07856.v1.1	19.36	20.93	22.07	206.02	250.79	197.63	250	383	356	2467	3326	2527	3.39921	6.85774e-175	8.52063e-173	up	Chr05	6397993	6399712	+	BPChr05G07856
BPChr11G05695.v1.1	10.25	9.08	9.97	65.67	71.71	65.25	353	443	429	2097	2536	2225	2.80119	8.43257e-175	1.0411e-172	up	Chr11	2910505	2915453	+	BPChr11G05695
BPunChr33782.v1.1	1.63	0.93	1.21	35.21	28.75	31.47	84	68	78	1685	1524	1608	4.69331	8.97039e-175	1.10054e-172	up	Contig786	463242	466629	-	BPunChr33782
BPChr08G10768.v1.1	22.87	18	24.32	204.66	205.02	180.95	1040	1160	1381	8630	9575	8148	3.18893	9.20149e-175	1.12183e-172	up	Chr08	28429208	28432065	+	BPChr08G10768
BPChr12G08344.v1.1	970.9	907.74	942.9	3422.03	3171.44	3176.61	27298	36169	33113	89224	91583	88443	1.79964	1.98576e-174	2.40598e-172	up	Chr12	5789932	5794587	+	BPChr12G08344
BPChr12G08278.v1.1	97.11	93.53	115.81	3.06	3.82	4.64	1436	1960	2139	42	58	68	-4.72138	2.99022e-174	3.60063e-172	down	Chr12	5259359	5260435	-	BPChr12G08278
BPChr01G24248.v1.1	38.8	41.05	40.07	4.76	5.43	5.85	1942	2912	2505	221	279	290	-2.89323	3.16298e-174	3.78529e-172	down	Chr01	988564	995924	+	BPChr01G24248
BPChr10G03503.v1.1	181.61	147.99	188.59	15.35	18.91	16.36	5245	6057	6803	411	561	468	-3.34651	3.85819e-174	4.58912e-172	down	Chr10	14139433	14145574	+	BPChr10G03503
BPChr04G03572.v1.1	31.31	28.38	27.57	0.81	0.77	1.13	1341	1723	1475	32	34	48	-5.00053	1.84869e-173	2.1856e-171	down	Chr04	6697277	6701456	-	BPChr04G03572
BPChr11G06758.v1.1	8.27	7.01	8.42	52.71	54.86	49.86	600	720	763	3545	4086	3581	2.74215	4.82246e-173	5.66697e-171	up	Chr11	8026426	8033996	+	BPChr11G06758
BPChr09G20074.v1.1	0.19	0.53	0.99	331.3	414.65	301.17	2	8	13	3242	4494	3147	9.2126	5.01882e-172	5.86241e-170	up	Chr09	3978189	3978784	-	BPChr09G20074
BPChr11G05650.v1.1	1.13	1.32	1.02	16.85	21.53	17.49	116	192	131	1606	2273	1780	4.01612	3.95692e-171	4.5945e-169	up	Chr11	3882737	3890519	-	BPChr11G05650
BPChr04G18305.v1.1	0.56	0.62	0.45	18.69	21.53	18.38	31	49	31	966	1232	1014	5.18022	8.04729e-171	9.28867e-169	up	Chr04	14417480	14426387	-	BPChr04G18305
BPChr03G02401.v1.1	49.57	51.48	48.52	199.99	213.71	194.42	1762	2593	2154	6592	7802	6843	2.03197	1.3741e-170	1.56752e-168	up	Chr03	24547881	24549416	+	BPChr03G02401
BPChr11G01725.v1.1	145.93	140.36	136.15	577.24	502.3	565.38	17330	23623	20196	63572	61268	66489	1.96846	1.42675e-170	1.61811e-168	up	Chr11	14138632	14145475	+	BPChr11G01725
BPChr02G10529.v1.1	535.91	523.39	525.67	136.99	150.84	136.71	25522	35324	31269	6050	7378	6447	-1.89207	4.72008e-170	5.32223e-168	down	Chr02	21264650	21266707	+	BPChr02G10529
BPChr11G05705.v1.1	51.05	56.65	42.52	329.29	347.95	325.14	3909	6147	4067	23383	27365	24654	2.74673	5.55736e-170	6.23031e-168	up	Chr11	3502889	3512357	+	BPChr11G05705
BPunChr33329.v1.1	623.73	559.47	555.63	88.66	68.05	82.93	6524	8293	7259	860	731	859	-2.85311	3.03575e-169	3.3839e-167	down	Contig538	542	1388	-	BPunChr33329
BPChr12G22339.v1.1	36.57	32.02	31.63	1.31	1.86	1.05	2082	2583	2249	69	109	59	-4.55718	1.82118e-168	2.01851e-166	down	Chr12	20629227	20633450	-	BPChr12G22339
BPChr11G18395.v1.1	35.72	33.48	33.75	136.03	128.87	134.76	1249	1659	1474	4411	4628	4666	1.96558	2.44702e-168	2.69683e-166	up	Chr11	40532756	40534908	+	BPChr11G18395
BPChr09G12258.v1.1	7.56	8.72	6.54	76.18	78.53	82.95	148	242	160	1383	1579	1608	3.38478	6.29964e-168	6.90377e-166	up	Chr09	17739389	17745889	+	BPChr09G12258
BPChr06G29567.v1.1	46.18	42.09	48.58	286.25	291.14	244.31	2245	2900	2950	12906	14538	11762	2.59499	1.01848e-167	1.10991e-165	up	Chr06	6970847	6976208	-	BPChr06G29567
BPChr08G31895.v1.1	103.52	101.15	124.63	14.74	12.22	14.78	5318	7364	7997	702	645	752	-2.97328	3.89463e-167	4.2207e-165	down	Chr08	1408513	1411396	-	BPChr08G31895
BPChr06G21469.v1.1	69.3	73.14	81.36	0.29	0.41	0.15	2290	3425	3358	9	14	5	-8.01039	8.22001e-167	8.859e-165	down	Chr06	8895764	8897687	+	BPChr06G21469
BPChr06G02171.v1.1	5.64	6.15	5.66	35.19	35.32	37.12	270	417	338	1561	1735	1758	2.63028	2.68131e-165	2.85815e-163	up	Chr06	1750848	1764372	+	BPChr06G02171
BPChr03G15080.v1.1	5.05	5.07	5.01	31.29	35.38	35.53	284	404	352	1633	2045	1980	2.76547	1.82151e-164	1.9311e-162	up	Chr03	8479120	8489550	+	BPChr03G15080
BPChr10G15960.v1.1	444.94	518.69	430.9	75.79	81.62	68.56	13200	21807	15967	2085	2487	2014	-2.61638	2.74526e-164	2.8947e-162	down	Chr10	9088495	9090543	+	BPChr10G15960
BPChr03G03327.v1.1	66.78	73.74	76.25	14.7	14.69	15.65	3585	5610	5113	732	810	832	-2.25904	7.44653e-164	7.80965e-162	down	Chr03	29986326	29991017	-	BPChr03G03327
BPChr04G23843.v1.1	1.06	1.39	1.09	16.19	15.09	16.39	78	145	100	1102	1138	1191	3.74546	8.37895e-164	8.74054e-162	up	Chr04	3803702	3810701	-	BPChr04G23843
BPChr08G10797.v1.1	42.79	45.93	46.42	195.8	192.62	215.17	800	1217	1084	3395	3699	3984	2.16574	8.58882e-164	8.91181e-162	up	Chr08	28974907	28977565	-	BPChr08G10797
BPChr10G06646.v1.1	287.59	306.34	305.64	1056.52	1014.75	1167.39	8066	12176	10707	27479	29231	32422	1.85539	1.04782e-163	1.08147e-161	up	Chr10	19248777	19251015	-	BPChr10G06646
BPChr06G25460.v1.1	8.45	10.64	10.54	98	95.34	80.67	283	505	441	3043	3279	2675	3.21372	3.29798e-163	3.38598e-161	up	Chr06	10497923	10499636	-	BPChr06G25460
BPChr10G15192.v1.1	56.26	44.35	52.51	1.26	1.46	0.95	1496	1671	1744	31	40	25	-5.37152	6.35697e-163	6.49243e-161	down	Chr10	21502953	21504101	-	BPChr10G15192
BPChr04G00438.v1.1	30.53	26.88	29.07	169.82	197.87	167.58	977	1219	1162	5040	6504	5311	2.63986	1.02548e-162	1.04188e-160	up	Chr04	8226871	8228418	-	BPChr04G00438
BPChr01G13666.v1.1	14.91	12.03	13.82	0.33	0.35	0.41	1362	1558	1577	28	33	37	-5.21347	1.06884e-162	1.0803e-160	down	Chr01	19277432	19286424	-	BPChr01G13666
BPChr01G25600.v1.1	60.17	55.39	65.09	8.4	9.33	9.75	3283	4283	4436	425	523	527	-2.70793	1.20428e-162	1.21092e-160	down	Chr01	23402818	23405586	-	BPChr01G25600
BPChr01G00550.v1.1	40.02	44.91	32.58	287.17	268.64	287.63	1590	2529	1617	10581	10963	11317	2.85106	2.4597e-162	2.46059e-160	up	Chr01	11669733	11671869	+	BPChr01G00550
BPChr02G14607.v1.1	1.03	1.21	0.86	12.34	13.03	12.91	107	178	112	1188	1390	1327	3.62845	3.60436e-162	3.58726e-160	up	Chr02	13328993	13339683	-	BPChr02G14607
BPChr12G08237.v1.1	186.33	193.73	152.36	27.53	24.32	25.78	7839	11550	8006	1074	1051	1074	-2.77042	5.3046e-162	5.25263e-160	down	Chr12	5104531	5106797	-	BPChr12G08237
BPChr13G08908.v1.1	339.71	344.12	374.76	97.87	95.05	100.96	9402	13497	12955	2512	2702	2767	-1.84115	5.29151e-161	5.2132e-159	down	Chr13	2448079	2449842	-	BPChr13G08908
BPChr03G02386.v1.1	8.05	7.53	8.7	41.11	41.78	41.57	525	696	709	2488	2800	2686	2.36746	6.26968e-161	6.14586e-159	up	Chr03	24619184	24630053	-	BPChr03G02386
BPChr04G21896.v1.1	4.05	4.08	4.63	46.32	56	47.76	123	176	176	1306	1749	1438	3.56395	1.71267e-160	1.67046e-158	up	Chr04	23561939	23563252	-	BPChr04G21896
BPChr06G08096.v1.1	2.88	4.06	3.84	55.78	50.7	64.86	75	150	125	1349	1358	1675	3.98657	1.88649e-159	1.82177e-157	up	Chr06	17212137	17214417	-	BPChr06G08096
BPChr01G26507.v1.1	0.88	0.84	0.82	11.2	10.89	10.52	79	107	92	936	1008	939	3.69854	3.73451e-159	3.58863e-157	up	Chr01	26886345	26893703	-	BPChr01G26507
BPChr12G28099.v1.1	36.3	48.6	39.53	423.45	510.15	379.55	955	1812	1299	10332	13786	9889	3.4087	4.11808e-159	3.93781e-157	up	Chr12	12690376	12691839	-	BPChr12G28099
BPChr05G17941.v1.1	9.26	8.85	8.76	56.47	49.23	56.99	374	507	442	2116	2043	2280	2.6067	1.31869e-156	1.25481e-154	up	Chr05	30507113	30512482	+	BPChr05G17941
BPChr14G12872.v1.1	19.83	18.53	21.7	2.21	2.31	2.55	1762	2334	2409	182	211	224	-3.07916	4.82693e-156	4.55441e-154	down	Chr14	18473947	18483297	+	BPChr14G12872
BPChr10G19374.v1.1	36.5	36.82	35.64	142.97	148.47	132.88	1934	2765	2359	7026	8081	6973	1.97006	4.83295e-156	4.55441e-154	up	Chr10	9841737	9863263	-	BPChr10G19374
BPChr08G17149.v1.1	25.98	29.65	25.68	188.04	170.1	211.03	392	634	484	2631	2636	3153	2.81248	6.47333e-156	6.07092e-154	up	Chr08	14289170	14290581	+	BPChr08G17149
BPChr12G08386.v1.1	7.18	6.76	7.9	0.29	0.2	0.24	1071	1430	1473	40	31	35	-4.90537	2.43874e-155	2.2762e-153	down	Chr12	5524650	5539229	+	BPChr12G08386
BPChr11G18732.v1.1	127.11	137.07	139.13	491.1	493.11	459.82	2762	4221	3776	9896	11005	9894	1.84819	3.11382e-155	2.89244e-153	up	Chr11	6046037	6047073	+	BPChr11G18732
BPChr06G21431.v1.1	51.04	47.59	55.87	2.5	4.15	3.27	2288	3023	3128	104	191	145	-3.94846	4.83233e-155	4.4412e-153	down	Chr06	8902923	8905350	+	BPChr06G21431
BPChr05G04664.v1.1	9.35	9.51	9.68	1.71	1.96	1.7	2809	4049	3634	477	605	506	-2.39988	4.84942e-155	4.4412e-153	down	Chr05	31653410	31674913	-	BPChr05G04664
BPChr06G09552.v1.1	2.07	2.46	2.04	16.07	16.43	15.29	231	389	285	1666	1886	1693	2.86891	2.5124e-154	2.29016e-152	up	Chr06	34847493	34858944	-	BPChr06G09552
BPChr08G15399.v1.1	0.7	2.23	1.41	257.81	242.18	238.77	4	18	10	1361	1416	1346	7.34287	2.8329e-154	2.5703e-152	up	Chr08	35845072	35845317	+	BPChr08G15399
BPChr01G24943.v1.1	5.51	4.55	4.45	57.33	56.45	52.04	118	138	119	1138	1241	1103	3.53173	1.13501e-153	1.02503e-151	up	Chr01	4295375	4296525	-	BPChr01G24943
BPChr14G25341.v1.1	561.08	504.69	603.36	82.28	98.89	80.33	35576	45349	47784	4838	6440	5044	-2.66542	1.77194e-153	1.59287e-151	down	Chr14	20708469	20716398	+	BPChr14G25341
BPChr02G23547.v1.1	12.05	13.1	11.38	65.09	63.86	70.77	424	653	500	2123	2307	2465	2.45707	3.07419e-153	2.75083e-151	up	Chr02	20099042	20101220	-	BPChr02G23547
BPChr12G28114.v1.1	9.41	9.51	8.6	44.93	47.09	45.23	479	686	547	2121	2462	2280	2.32694	6.02014e-153	5.36232e-151	up	Chr12	12207169	12214062	+	BPChr12G28114
BPChr04G05330.v1.1	422.44	398.28	422.03	127.15	117.44	128.67	14986	20023	18700	4183	4279	4520	-1.72798	9.80806e-153	8.69662e-151	down	Chr04	769202	776828	+	BPChr04G05330
BPChr01G20310.v1.1	91.14	109.22	96.91	417.81	419.53	395.31	5140	8729	6826	21850	24300	22076	2.06029	1.5958e-152	1.40856e-150	up	Chr01	605544	608382	-	BPChr01G20310
BPChr01G22791.v1.1	24.83	30.09	29.44	179.75	172.26	175.23	262	450	388	1759	1867	1831	2.64695	1.13059e-151	9.93444e-150	up	Chr01	25887216	25890494	+	BPChr01G22791
BPChr04G23740.v1.1	0.42	0.36	0.53	27.48	29.19	28.06	14	17	22	851	1001	928	6.03554	3.30634e-151	2.89223e-149	up	Chr04	3116454	3117896	-	BPChr04G23740
BPChr05G31559.v1.1	45.73	46.12	44.58	186.93	206.91	186.79	1016	1452	1237	3851	4721	4109	2.09813	1.11842e-149	9.73971e-148	up	Chr05	24995181	24996140	+	BPChr05G31559
BPChr03G02517.v1.1	30.17	26.81	27.51	2.93	3.11	3.18	1455	1832	1657	131	154	152	-3.18639	3.31806e-149	2.87668e-147	down	Chr03	24838547	24842524	+	BPChr03G02517
BPChr03G15090.v1.1	5.67	5.29	4.52	31.17	36.33	32.09	975	1288	971	4968	6414	5462	2.69491	1.09809e-147	9.4363e-146	up	Chr03	7927597	7939042	-	BPChr03G15090
BPChr01G22873.v1.1	16.75	14.99	15.8	106.98	125.13	140.38	388	492	457	2298	2977	3220	2.97968	1.76602e-147	1.51095e-145	up	Chr01	25515852	25518385	-	BPChr01G22873
BPChr09G16315.v1.1	3.23	3.3	2.8	28.75	30.23	34.25	134	194	145	1107	1289	1408	3.33053	3.60621e-147	3.07189e-145	up	Chr09	27898831	27902472	+	BPChr09G16315
BPChr04G04430.v1.1	797.62	853.86	769.16	2379.11	2315.28	2434.32	21577	32734	25989	59683	64328	65210	1.56608	4.56954e-147	3.87557e-145	up	Chr04	9113534	9117999	+	BPChr04G04430
BPChr06G29625.v1.1	1.21	1.4	0.84	24.72	27.55	25.81	45	74	39	853	1053	951	4.50395	1.57798e-146	1.33254e-144	up	Chr06	5726767	5728374	-	BPChr06G29625
BPChr12G22344.v1.1	1.75	3.03	2.11	35.06	37.42	38.87	79	194	119	1468	1735	1738	4.00686	4.00865e-146	3.37055e-144	up	Chr12	20657188	20662852	-	BPChr12G22344
BPChr10G13843.v1.1	6.05	7.05	5.87	36.15	40.74	37.42	447	738	542	2477	3092	2738	2.59786	5.91184e-146	4.94945e-144	up	Chr10	7997810	8001261	-	BPChr10G13843
BPChr02G20836.v1.1	1.93	1.5	1.57	29.68	31.74	36.88	57	63	58	814	964	1080	4.31816	1.2324e-144	1.02737e-142	up	Chr02	3790662	3795154	+	BPChr02G20836
BPChr07G09970.v1.1	7.37	8.37	6.86	43.51	42.09	40.73	445	716	517	2435	2609	2434	2.48907	4.16423e-144	3.45666e-142	up	Chr07	22520773	22524222	+	BPChr07G09970
BPChr14G12953.v1.1	16.75	16.66	15.31	2.81	2.95	3.28	2535	3572	2894	395	459	491	-2.42114	6.01776e-144	4.97408e-142	down	Chr14	18727514	18755719	-	BPChr14G12953
BPChr06G09596.v1.1	21.16	16.07	22.32	0.86	0.93	0.68	1624	1747	2139	61	73	52	-4.58368	1.02827e-143	8.46346e-142	down	Chr06	35459425	35465876	-	BPChr06G09596
BPChr02G00304.v1.1	3831.87	3934.96	2960.61	312.26	286.13	414.71	56928	82846	54938	4302	4366	6101	-3.39847	1.29774e-143	1.06366e-141	down	Chr02	2369248	2371499	-	BPChr02G00304
BPChr05G21075.v1.1	24.14	20.46	22.45	0.61	0.75	0.69	1061	1274	1232	25	34	30	-5.01466	4.18749e-143	3.4178e-141	down	Chr05	3663160	3666905	+	BPChr05G21075
BPChr08G16225.v1.1	43.93	37.39	35.04	0.7	0.77	0.66	1281	1545	1276	19	23	19	-5.76246	4.36632e-143	3.54891e-141	down	Chr08	33231268	33232527	-	BPChr08G16225
BPChr08G00781.v1.1	31.83	38.18	31.02	340.05	248.44	309.14	456	775	555	4517	3655	4385	3.15683	2.01238e-142	1.62886e-140	up	Chr08	16528673	16529532	-	BPChr08G00781
BPChr04G23751.v1.1	0.99	0.79	1.18	15.55	17.96	16.61	63	71	94	916	1172	1045	4.09503	6.58362e-142	5.26339e-140	up	Chr04	3010026	3016638	+	BPChr04G23751
BPChr14G27924.v1.1	29.6	28.32	28.11	5.51	6.05	5.79	2234	3029	2650	386	469	433	-2.30003	1.47761e-141	1.17648e-139	down	Chr14	25940972	25951003	-	BPChr14G27924
BPChr04G05408.v1.1	92.67	79.97	69.61	576.41	685.69	706.11	534	653	501	3080	4058	4029	3.0326	2.31741e-141	1.83763e-139	up	Chr04	933212	933581	+	BPChr04G05408
BPChr05G04653.v1.1	38.23	32.23	35.04	1.5	1.43	1.37	1043	1246	1194	38	40	37	-4.60948	9.62924e-141	7.60476e-139	down	Chr05	31493287	31494465	-	BPChr05G04653
BPChr08G18139.v1.1	6.61	6.7	6.04	54.03	61.51	49.56	213	306	243	1614	2035	1581	3.10227	1.12601e-140	8.85689e-139	up	Chr08	19679317	19680708	-	BPChr08G18139
BPChr08G15792.v1.1	121.05	126.75	119.11	38.23	41.13	39.93	11776	17474	14473	3449	4110	3847	-1.61252	1.93981e-139	1.5136e-137	down	Chr08	5269199	5276223	+	BPChr08G15792
BPChr06G29575.v1.1	10.86	9.8	11.03	60.97	60.28	62.52	269	344	341	1400	1533	1533	2.54639	3.03692e-139	2.36021e-137	up	Chr06	5983869	5985565	-	BPChr06G29575
BPChr05G20998.v1.1	256.5	268.62	252.86	35.5	26.47	39.09	5633	8360	6936	723	597	850	-2.93888	6.65291e-139	5.14993e-137	down	Chr05	4381000	4382535	-	BPChr05G20998
BPChr03G09683.v1.1	216.94	201.01	194.86	1289.53	981.14	1205.41	2485	3263	2788	13698	11543	13673	2.51101	3.2274e-137	2.48842e-135	up	Chr03	19223640	19226472	+	BPChr03G09683
BPChr02G00366.v1.1	132.55	132.43	129.21	353.19	358.75	379.2	4463	6319	5434	11028	12406	12643	1.47664	5.01498e-137	3.85147e-135	up	Chr02	2407648	2414083	-	BPChr02G00366
BPChr02G20852.v1.1	112.93	118.41	120.7	494.86	455.9	572.53	3737	5553	4989	15186	15495	18761	2.12017	9.09106e-137	6.95448e-135	up	Chr02	4141397	4143421	-	BPChr02G20852
BPChr07G29099.v1.1	28.64	28.65	31.2	4.1	4.47	3.5	1808	2563	2460	240	290	219	-2.86414	1.46522e-136	1.11649e-134	down	Chr07	10527325	10532312	+	BPChr07G29099
BPChr09G04130.v1.1	11.07	10.8	11.47	51.53	49.59	49.88	419	579	542	1808	1927	1869	2.18773	1.85996e-136	1.41176e-134	up	Chr09	26479410	26482266	+	BPChr09G04130
BPChr11G14042.v1.1	3.08	3.62	3.57	41.07	43.92	43.69	60	100	87	743	880	844	3.64918	7.57789e-136	5.72953e-134	up	Chr11	2446499	2447936	-	BPChr11G14042
BPChr11G06840.v1.1	1.04	1.08	0.64	21.74	22.26	19.69	44	65	34	856	971	828	4.54068	1.1896e-135	8.95968e-134	up	Chr11	9441373	9445383	+	BPChr11G06840
BPChr07G09896.v1.1	3.51	3.04	3.22	22.45	24.84	22.24	224	275	257	1330	1630	1407	2.84527	1.56978e-135	1.17775e-133	up	Chr07	24421005	24425104	-	BPChr07G09896
BPChr04G21869.v1.1	4.78	4.55	3.87	34.8	35.78	30.36	282	380	285	1902	2166	1772	2.94531	5.80936e-135	4.34188e-133	up	Chr04	23200018	23204526	+	BPChr04G21869
BPChr08G01268.v1.1	239.26	219.94	236.51	674.19	647.58	683.47	15763	20535	19462	41190	43819	44589	1.53473	6.43716e-134	4.75643e-132	up	Chr08	40049653	40062762	+	BPChr08G01268
BPChr05G17961.v1.1	1.62	1.27	0.96	18.33	17.92	16.81	128	142	95	1342	1453	1314	3.80273	6.96464e-134	5.12676e-132	up	Chr05	30608501	30615115	-	BPChr05G17961
BPChr09G24057.v1.1	12.17	13.74	13.3	67.54	75.82	62.84	745	1192	1017	3835	4768	3810	2.40296	1.58413e-133	1.16172e-131	up	Chr09	829068	833325	+	BPChr09G24057
BPChr06G02205.v1.1	96.25	100.13	86.83	14.31	11.88	16.47	5577	8222	6284	769	707	945	-2.72466	1.69015e-133	1.23482e-131	down	Chr06	1796353	1802916	+	BPChr06G02205
BPChr05G22197.v1.1	2.73	2.92	2.82	22.5	20.45	20.36	148	225	191	1133	1141	1095	2.90888	1.967e-133	1.43172e-131	up	Chr05	28026278	28030284	-	BPChr05G22197
BPChr09G29923.v1.1	0.62	0.71	0.4	22.91	25.49	24.33	20	32	16	680	838	771	5.39818	3.61315e-133	2.62014e-131	up	Chr09	9950412	9951794	+	BPChr09G29923
BPChr01G16874.v1.1	447.23	431.35	442.24	135.24	123.62	136.14	5185	7087	6404	1454	1472	1563	-1.7342	2.01891e-132	1.45324e-130	down	Chr01	27351040	27351540	-	BPChr01G16874
BPChr01G16980.v1.1	63.25	62.52	55.75	6.68	7.82	9.21	2440	3418	2686	239	310	352	-2.92726	4.03643e-132	2.8948e-130	down	Chr01	27738693	27745818	+	BPChr01G16980
BPChr11G05834.v1.1	28.38	29.75	37.29	3.58	3.17	3.04	1849	2746	3034	216	212	196	-3.27901	4.24437e-132	3.03278e-130	down	Chr11	4520910	4526973	-	BPChr11G05834
BPChr05G21041.v1.1	496.83	531.26	509.61	201.97	193.96	197.85	25052	37963	32096	9444	10045	9879	-1.36483	1.30483e-131	9.28956e-130	down	Chr05	3088708	3094249	-	BPChr05G21041
BPChr14G12936.v1.1	453.93	487.63	440.48	136.27	128.32	130.63	4853	7388	5882	1351	1409	1383	-1.79842	6.14616e-131	4.35975e-129	down	Chr14	19488461	19489115	+	BPChr14G12936
BPChr06G02200.v1.1	17.04	13.56	17.33	0.56	0.7	0.78	1142	1288	1451	35	48	52	-4.54	6.78445e-131	4.79508e-129	down	Chr06	954652	975168	-	BPChr06G02200
BPChr04G05383.v1.1	85.75	69.09	86.4	478.35	590.16	492.82	3651	4169	4595	18888	25809	20779	2.70288	9.2827e-131	6.5371e-129	up	Chr04	1664328	1670092	-	BPChr04G05383
BPChr07G02855.v1.1	13.46	10.43	12.68	0.33	0.33	0.52	1195	1313	1406	27	30	46	-4.94494	9.54579e-131	6.69819e-129	down	Chr07	14888252	14907711	-	BPChr07G02855
BPChr03G02492.v1.1	204.78	268.63	176.87	1688.07	1691.52	1636.13	4900	9109	5286	37457	41570	38767	2.95604	1.95266e-130	1.36525e-128	up	Chr03	25673126	25674905	+	BPChr03G02492
BPChr12G08295.v1.1	1.9	2.11	1.86	13.94	14.99	12.57	229	361	281	1560	1858	1503	2.82828	2.19754e-130	1.53098e-128	up	Chr12	5202087	5213119	-	BPChr12G08295
BPChr11G06781.v1.1	42.18	45.65	42.06	5.3	5.98	6.44	1271	1949	1583	148	185	192	-2.86552	2.82619e-130	1.96194e-128	down	Chr11	11059664	11063752	+	BPChr11G06781
BPChr02G20798.v1.1	25.2	22.52	22.91	2.68	2.77	2.06	1645	2083	1868	162	186	133	-3.2248	3.0174e-130	2.08725e-128	down	Chr02	4371252	4375942	-	BPChr02G20798
BPChr13G17261.v1.1	6.17	3.63	4.73	65.06	62.87	61.73	163	136	156	1593	1705	1614	3.72732	9.20032e-130	6.34172e-128	up	Chr13	24361894	24364882	-	BPChr13G17261
BPChr04G10430.v1.1	54.6	56.22	50.17	173.26	188.17	175.02	8010	11690	9193	23573	28354	25427	1.74486	2.8975e-129	1.99019e-127	up	Chr04	12944924	12981885	+	BPChr04G10430
BPChr08G01465.v1.1	205.86	190.79	192.27	64.81	64.47	62.97	11590	15223	13521	3384	3728	3511	-1.6071	3.06341e-129	2.09677e-127	down	Chr08	7733688	7738760	+	BPChr08G01465
BPChr08G15709.v1.1	4.31	3.42	4.42	91.46	106.04	99.92	32	36	41	630	809	735	4.63453	9.15433e-129	6.24383e-127	up	Chr08	25166598	25166918	-	BPChr08G15709
BPChr08G26743.v1.1	10.09	9.74	10.48	0.95	0.93	0.97	908	1242	1177	79	86	86	-3.40631	3.00036e-128	2.03222e-126	down	Chr08	25627381	25633998	+	BPChr08G26743
BPChr12G22267.v1.1	77.22	81.95	82.9	26.43	27.02	27.69	5954	8955	7984	1890	2140	2114	-1.56898	1.20619e-127	8.14156e-126	down	Chr12	20224603	20233912	-	BPChr12G22267
BPChr09G06355.v1.1	4.04	3.89	3.5	22.99	24.71	21.68	306	418	331	1616	1923	1627	2.61263	1.87015e-127	1.25796e-125	up	Chr09	16835282	16848260	-	BPChr09G06355
BPChr10G04314.v1.1	27.43	20.95	26.92	0.82	0.55	0.91	1158	1253	1419	32	24	38	-5.04281	3.4392e-127	2.30544e-125	down	Chr10	2237710	2240666	-	BPChr10G04314
BPChr09G29893.v1.1	10.99	6.77	6.35	136.88	130.76	114.88	337	294	243	3892	4118	3488	4.00326	3.83446e-127	2.5616e-125	up	Chr09	10013331	10015774	+	BPChr09G29893
BPChr04G23821.v1.1	0.26	0.41	0.36	23.37	18.93	22.89	10	22	17	825	740	863	5.96551	4.02243e-127	2.678e-125	up	Chr04	2882042	2884059	+	BPChr04G23821
BPChr14G27051.v1.1	47.23	41.28	52.51	7.05	6.77	7.25	2420	2997	3360	335	356	368	-2.73514	4.66259e-127	3.09364e-125	down	Chr14	18093100	18099183	-	BPChr14G27051
BPChr01G16922.v1.1	116.82	119.46	111.58	34.56	36.2	33.8	5285	7659	6305	1450	1682	1514	-1.72579	1.44097e-126	9.52848e-125	down	Chr01	27715709	27719261	-	BPChr01G16922
BPChr08G10773.v1.1	30.01	35.26	30.35	123.37	136.53	138.04	1537	2559	1941	5859	7181	7000	2.06457	2.02569e-126	1.33497e-124	up	Chr08	28515266	28519364	+	BPChr08G10773
BPChr05G31634.v1.1	16.68	16.65	13.88	75.13	74.17	74.58	602	852	626	2515	2750	2666	2.25422	8.28529e-126	5.44179e-124	up	Chr05	25129515	25131258	+	BPChr05G31634
BPChr12G25899.v1.1	792.05	784.51	854.26	231.74	199.57	204.04	8138	11423	10963	2208	2106	2076	-1.92834	1.0099e-125	6.6108e-124	down	Chr12	3982969	3983412	-	BPChr12G25899
BPChr14G01957.v1.1	0.3	0.4	0.24	7.28	9.26	9.72	32	61	33	729	1028	1040	4.80146	1.41939e-125	9.26023e-124	up	Chr14	2863745	2880207	-	BPChr14G01957
BPChr13G02559.v1.1	1.38	2.24	1.33	24.97	26.21	24.97	79	182	95	1326	1542	1416	3.93893	1.97683e-125	1.28113e-123	up	Chr13	5248853	5258223	+	BPChr13G02559
BPChr03G02420.v1.1	23.28	22.87	23.85	1.65	2.15	1.97	884	1231	1131	58	84	74	-3.5887	4.224e-125	2.7284e-123	down	Chr03	24962764	24967518	+	BPChr03G02420
BPChr03G09657.v1.1	299.26	272.53	221.5	5.34	5.98	3.67	12860	16597	11889	213	264	156	-5.71587	1.16011e-124	7.46873e-123	down	Chr03	18853680	18856851	-	BPChr03G09657
BPChr05G04642.v1.1	56.78	49.38	53.17	218.13	260.18	254.27	1858	2290	2173	6619	8744	8239	2.20955	2.18482e-124	1.40195e-122	up	Chr05	31642988	31645349	-	BPChr05G04642
BPChr04G21912.v1.1	9.69	10.41	8.39	82	86.87	93.71	111	169	120	871	1022	1063	3.21114	3.09179e-124	1.97743e-122	up	Chr04	23572122	23572989	+	BPChr04G21912
BPChr11G07228.v1.1	62.93	55.37	67.83	11.43	11.33	11.91	2920	3641	3931	492	540	547	-2.41678	3.20661e-124	2.04416e-122	down	Chr11	19418379	19421445	+	BPChr11G07228
BPChr06G09462.v1.1	5.56	6.36	5.95	53.33	71.92	56.91	155	251	207	1378	2058	1570	3.3565	1.87216e-123	1.18572e-121	up	Chr06	35568313	35571984	-	BPChr06G09462
BPChr07G26459.v1.1	0.64	0.52	0.58	7.97	9.58	8.95	58	67	66	675	898	809	3.95432	2.16031e-123	1.36379e-121	up	Chr07	11966281	11982780	-	BPChr07G26459
BPChr06G21467.v1.1	106.33	78.49	121.98	1.36	0.94	0.82	1432	1498	2052	17	13	11	-6.618	2.24137e-123	1.4104e-121	down	Chr06	8864344	8865566	+	BPChr06G21467
BPChr09G04058.v1.1	44.43	66.77	52.87	3.49	3.01	3.04	1166	2483	1733	85	81	79	-4.09813	4.59342e-123	2.88115e-121	down	Chr09	26740168	26742091	-	BPChr09G04058
BPChr01G13622.v1.1	82.85	86.93	79.19	258.82	270.79	259.02	1785	2654	2131	5171	5992	5526	1.67151	4.69882e-123	2.93781e-121	up	Chr01	18184326	18185417	-	BPChr01G13622
BPChr08G26779.v1.1	39.18	37.96	36.38	8.09	7.09	8.44	2293	3148	2659	439	426	489	-2.25837	5.59709e-123	3.48825e-121	down	Chr08	25912089	25924082	+	BPChr08G26779
BPChr03G15121.v1.1	38.62	31.87	41.42	3.19	3.24	3.54	1346	1574	1803	103	116	122	-3.48139	1.43714e-122	8.9281e-121	down	Chr03	8185713	8187303	+	BPChr03G15121
BPChr11G18412.v1.1	22.97	20.86	20.31	2.04	1.87	2.05	1006	1295	1111	83	84	89	-3.41987	1.63283e-122	1.01116e-120	down	Chr11	41220130	41224502	-	BPChr11G18412
BPChr07G22603.v1.1	1.63	1.65	1.97	19.59	25.52	19.21	112	161	169	1250	1804	1309	3.62503	1.91461e-122	1.18191e-120	up	Chr07	27438458	27442610	-	BPChr07G22603
BPChr02G00404.v1.1	28.51	29.7	25.97	98.13	102.01	109.36	1489	2198	1694	4753	5472	5656	1.88622	2.57057e-122	1.58183e-120	up	Chr02	2174256	2182586	+	BPChr02G00404
BPChr04G24498.v1.1	14.57	11.54	17.38	109.07	111.99	115.98	588	660	876	4082	4642	4635	2.96302	4.12129e-122	2.52811e-120	up	Chr04	11712331	11716209	-	BPChr04G24498
BPChr11G07177.v1.1	273.81	286.66	259.15	76.28	85.57	84.4	15568	23098	18404	4022	4997	4752	-1.72658	8.44565e-122	5.16456e-120	down	Chr11	20262924	20268901	+	BPChr11G07177
BPChr06G29502.v1.1	17.9	22.64	18	142.07	124.38	129.45	246	441	309	1811	1756	1762	2.76128	9.85477e-122	6.0074e-120	up	Chr06	7195157	7195750	-	BPChr06G29502
BPChr12G08409.v1.1	55.03	52.21	59.33	12.02	12.5	13.35	2761	3712	3718	559	644	663	-2.12941	1.48215e-121	9.00694e-120	down	Chr12	5711151	5716588	+	BPChr12G08409
BPChr08G22982.v1.1	208.08	212.93	215.67	59.01	63.16	66.57	3958	5740	5124	1041	1234	1254	-1.74595	2.44513e-121	1.48128e-119	down	Chr08	40958687	40959597	+	BPChr08G22982
BPChr11G18437.v1.1	63.65	65.19	65.44	21.07	19.33	21.56	4681	6794	6011	1437	1460	1570	-1.64154	3.48629e-121	2.10548e-119	down	Chr11	40655200	40664124	-	BPChr11G18437
BPChr14G28039.v1.1	26.6	21.59	29.43	1.37	1.28	1.74	1217	1400	1682	58	60	79	-4.13793	4.98086e-121	2.99882e-119	down	Chr14	22846758	22848932	-	BPChr14G28039
BPChr11G05777.v1.1	15.87	14.08	15.81	1.83	1.6	1.71	1104	1388	1374	118	114	118	-3.14838	1.05015e-120	6.30318e-119	down	Chr11	4024858	4029571	-	BPChr11G05777
BPChr06G30992.v1.1	33.05	30.27	25.44	193.14	178.61	181.94	312	405	300	1691	1732	1701	2.65225	5.0225e-120	3.00533e-118	up	Chr06	41865011	41865529	-	BPChr06G30992
BPChr06G13551.v1.1	16.39	15.63	16.39	1.99	2.28	2.04	1077	1455	1345	121	154	133	-2.92883	5.13746e-120	3.06472e-118	down	Chr06	12955840	12960126	-	BPChr06G13551
BPChr10G24019.v1.1	331.13	259.21	288.54	58.44	59.15	61.5	8835	9801	9616	1446	1621	1625	-2.28766	5.83264e-120	3.46882e-118	down	Chr10	7247707	7249874	-	BPChr10G24019
BPChr08G05166.v1.1	56.21	55.89	59.06	163.44	166.53	173.84	1674	2359	2197	4514	5094	5127	1.56543	2.96095e-119	1.7556e-117	up	Chr08	6312340	6317264	-	BPChr08G05166
BPChr10G21684.v1.1	40.78	36.45	60.14	2.08	1.72	1.68	1522	1928	2804	72	66	62	-4.64228	4.7454e-119	2.80511e-117	down	Chr10	18273785	18278589	-	BPChr10G21684
BPChr01G18256.v1.1	62.94	56.16	64.75	15.51	15.19	15.74	4126	5218	5302	943	1023	1022	-1.97712	5.52257e-119	3.25465e-117	down	Chr01	23123914	23132539	+	BPChr01G18256
BPChr06G21271.v1.1	413.81	395.11	419.4	158.41	159.86	157.86	22877	30955	28960	8121	9077	8642	-1.35935	9.14939e-119	5.37582e-117	down	Chr06	286890	291236	-	BPChr06G21271
BPChr14G20643.v1.1	1.05	0.7	0.97	38.89	46.58	59.41	20	19	23	686	910	1119	5.76184	3.3898e-118	1.97979e-116	up	Chr14	12538630	12541741	+	BPChr14G20643
BPChr09G17883.v1.1	29.75	31.09	29.54	89.85	96.16	95.86	1341	1986	1663	3756	4452	4279	1.64894	3.61161e-118	2.10303e-116	up	Chr09	1192620	1199912	-	BPChr09G17883
BPChr11G02092.v1.1	1.14	1.04	0.74	21.85	18.48	25.72	47	61	38	836	783	1051	4.51401	3.76434e-118	2.18545e-116	up	Chr11	36322217	36325654	+	BPChr11G02092
BPChr05G04672.v1.1	86.35	89.36	85.91	30.65	32.27	30.02	10309	15119	12810	3393	3957	3549	-1.4847	1.35227e-117	7.82754e-116	down	Chr05	32027706	32035952	+	BPChr05G04672
BPChr08G11241.v1.1	0.65	0.55	0.7	11.16	9.47	8.51	62	74	83	989	930	806	3.96075	1.83215e-117	1.05739e-115	up	Chr08	37345486	37350979	-	BPChr08G11241
BPChr08G19158.v1.1	1.24	1.18	1.55	14.21	14.54	14.62	69	93	108	735	833	808	3.4606	1.90199e-117	1.09446e-115	up	Chr08	34969721	34974540	-	BPChr08G19158
BPChr01G00565.v1.1	4.59	5.38	3.12	50.52	51.12	56.54	154	256	131	1573	1763	1880	3.60103	2.84964e-117	1.63494e-115	up	Chr01	11548864	11550730	-	BPChr01G00565
BPChr05G14425.v1.1	4.3	4.44	4.89	27.58	25.95	27.25	183	268	260	1089	1135	1149	2.57385	3.45157e-117	1.97448e-115	up	Chr05	2443444	2448123	+	BPChr05G14425
BPChr01G25581.v1.1	42.18	46.54	46.56	12.53	12.38	12.34	2744	4290	3783	756	827	795	-1.85286	6.97136e-117	3.97632e-115	down	Chr01	23319800	23330727	+	BPChr01G25581
BPChr02G10532.v1.1	4.8	5.07	5.28	27.04	31.59	27.13	309	462	424	1613	2087	1728	2.50895	7.31123e-117	4.15802e-115	up	Chr02	20844514	20850574	+	BPChr02G10532
BPChr04G23957.v1.1	2.8	2.74	2.69	23.48	24.65	26	91	126	109	707	822	836	3.18113	8.10159e-117	4.59412e-115	up	Chr04	5154720	5157312	-	BPChr04G23957
BPChr02G19557.v1.1	840.56	791.1	761.32	271.95	266.11	262.51	11379	15177	12873	3414	3700	3519	-1.57185	8.90675e-117	5.03606e-115	down	Chr02	615992	617212	-	BPChr02G19557
BPChr06G25496.v1.1	0.84	1.07	0.53	21.22	22.91	21.17	28	51	22	659	788	702	4.74234	9.68578e-117	5.46071e-115	up	Chr06	10001299	10005151	+	BPChr06G25496
BPChr04G24468.v1.1	86.26	82.48	89.05	18.02	21.37	21.93	5318	7206	6857	1030	1353	1339	-2.06346	1.70834e-116	9.60365e-115	down	Chr04	11761276	11767829	-	BPChr04G24468
BPChr14G12647.v1.1	23.05	21.2	29.74	0.31	0.37	0.38	972	1267	1566	12	16	16	-6.114	1.89728e-116	1.06352e-114	down	Chr14	6161432	6170211	-	BPChr14G12647
BPChr04G09417.v1.1	1.99	2.39	1.99	18.84	18.68	19.4	87	148	109	765	840	841	3.16209	3.03286e-116	1.69519e-114	up	Chr04	1890128	1895127	+	BPChr04G09417
BPChr06G02289.v1.1	140.42	149.41	155.66	42.5	46.29	42.06	6385	9628	8841	1792	2162	1894	-1.7588	3.51971e-116	1.96169e-114	down	Chr06	1257874	1264149	+	BPChr06G02289
BPChr08G11311.v1.1	3.41	3.06	3.93	24.26	21.79	21.2	288	366	415	1900	1890	1773	2.70188	5.5733e-116	3.09739e-114	up	Chr08	37938546	37943875	+	BPChr08G11311
BPChr09G20113.v1.1	39.19	32.63	38.3	4.17	4.45	5.5	2007	2368	2450	198	234	279	-2.95529	6.39449e-116	3.54367e-114	down	Chr09	2899881	2903786	-	BPChr09G20113
BPChr11G10187.v1.1	35.46	23.74	30.99	0.69	0.68	0.77	1211	1149	1322	22	24	26	-5.3842	7.88081e-116	4.35498e-114	down	Chr11	34591333	34598698	+	BPChr11G10187
BPChr07G26418.v1.1	31.78	32.09	34.28	110.62	111.74	106.37	970	1388	1307	3131	3503	3215	1.75188	1.4298e-115	7.87883e-114	up	Chr07	12311872	12314556	+	BPChr07G26418
BPChr03G15070.v1.1	1.23	1.73	1.35	17.57	19.7	21.21	54	108	74	716	889	923	3.75658	1.6898e-115	9.28533e-114	up	Chr03	7611002	7615451	+	BPChr03G15070
BPChr12G25166.v1.1	910.11	873.8	837.66	292.71	273.15	308.72	18702	25446	21500	5578	5765	6282	-1.57658	2.2141e-115	1.21321e-113	down	Chr12	22144136	22145023	-	BPChr12G25166
BPChr02G23481.v1.1	1.08	1.18	1.06	7.5	7.94	7.49	139	216	171	895	1049	955	2.79044	2.29521e-115	1.25414e-113	up	Chr02	9591314	9598301	-	BPChr02G23481
BPChr08G10693.v1.1	106.72	110.19	93.26	334.58	336.29	346.41	7769	11368	8480	22588	25145	24973	1.72148	2.44877e-115	1.33431e-113	up	Chr08	29079961	29086068	-	BPChr08G10693
BPChr06G19618.v1.1	31.65	26.49	27.88	0.33	0.15	0.26	1226	1454	1349	12	6	10	-6.85806	4.64953e-115	2.52642e-113	down	Chr06	430140	432652	+	BPChr06G19618
BPChr12G11478.v1.1	89.89	88.57	92.36	246.46	254.67	236.32	6261	8743	8035	15920	18219	16300	1.45359	4.75378e-115	2.57589e-113	up	Chr12	1084032	1112135	-	BPChr12G11478
BPunChr33321.v1.1	253.63	246.13	210.82	36	30.28	27.87	1884	2591	1956	248	231	205	-2.90926	8.11783e-114	4.38655e-112	down	Contig538	7988	8308	-	BPunChr33321
BPChr08G03079.v1.1	68.96	67.14	63.69	15.54	15.58	18.28	3608	4978	4162	754	837	947	-2.00851	1.49296e-113	8.04508e-112	down	Chr08	42166102	42171925	+	BPChr08G03079
BPChr01G20341.v1.1	0.48	0.78	0.24	460.3	385.74	404.24	16	37	10	14224	13202	13339	9.69701	1.54946e-113	8.32654e-112	up	Chr01	395230	396669	-	BPChr01G20341
BPChr05G22422.v1.1	72.98	71.17	69.12	14.67	17.17	16.36	2226	3076	2633	415	538	494	-2.13602	3.73613e-113	2.00222e-111	down	Chr05	29459584	29463379	+	BPChr05G22422
BPChr06G09493.v1.1	26.9	26.14	26.25	72.95	76.19	74.15	1837	2530	2239	4620	5344	5014	1.50224	3.7816e-113	2.02103e-111	up	Chr06	36265352	36269986	-	BPChr06G09493
BPChr10G21729.v1.1	392.15	345.97	290.58	44.28	43.12	50.71	2913	3642	2696	305	329	373	-2.88969	5.10479e-113	2.72074e-111	down	Chr10	853209	853529	-	BPChr10G21729
BPChr07G15643.v1.1	0.25	0.41	0.35	19.61	30.08	28.28	9	21	16	661	1123	1018	6.25378	5.2963e-113	2.81512e-111	up	Chr07	24890899	24894793	+	BPChr07G15643
BPChr14G12934.v1.1	1.34	1.49	1.14	17.99	17.08	17.37	52	82	55	646	679	666	3.72644	7.1671e-113	3.79915e-111	up	Chr14	20220847	20226667	-	BPChr14G12934
BPChr04G14246.v1.1	165.55	140.75	140.56	33.22	36.81	35.23	7750	9338	8219	1442	1770	1633	-2.07787	7.66233e-113	4.05065e-111	down	Chr04	9428814	9431970	-	BPChr04G14246
BPChr05G26622.v1.1	36.73	37.92	42.2	138.11	135.71	136.84	890	1302	1277	3103	3377	3283	1.82059	1.05051e-112	5.53845e-111	up	Chr05	10316543	10318521	-	BPChr05G26622
BPChr05G27352.v1.1	1.2	1.51	1.34	18.29	20.59	21.21	41	73	57	578	721	716	3.88815	1.70914e-112	8.9866e-111	up	Chr05	1778897	1782764	-	BPChr05G27352
BPChr03G11611.v1.1	84.1	105.77	110.55	15.66	17.42	16.19	2670	4759	4384	461	568	509	-2.59938	1.72061e-112	9.02258e-111	down	Chr03	17904097	17906263	+	BPChr03G11611
BPChr10G04234.v1.1	2.1	2.27	2.07	12.74	15.08	16.39	223	342	275	1257	1648	1727	2.78746	1.8477e-112	9.66301e-111	up	Chr10	1110813	1119848	-	BPChr10G04234
BPChr09G29653.v1.1	0.85	0.98	0.96	19.6	21.66	16.98	31	51	44	665	814	615	4.38382	1.9416e-112	1.0127e-110	up	Chr09	11725038	11732222	-	BPChr09G29653
BPChr06G30541.v1.1	5.59	5.46	5.31	24.72	26.03	24.29	336	465	399	1378	1607	1446	2.20688	2.68751e-112	1.39801e-110	up	Chr06	46287334	46293635	-	BPChr06G30541
BPChr09G20946.v1.1	85.02	92.67	88.03	27.21	28.17	27.62	3376	5215	4366	1002	1149	1086	-1.67059	3.91814e-112	2.03274e-110	down	Chr09	28415474	28419474	-	BPChr09G20946
BPChr10G13840.v1.1	190.56	247.86	167.22	14.69	16.9	20.07	2196	4048	2407	157	200	229	-3.5427	4.42741e-112	2.29086e-110	down	Chr10	8098268	8098765	-	BPChr10G13840
BPChr04G24406.v1.1	12.32	11.28	11.74	63.23	73.64	72.12	242	314	288	1152	1486	1403	2.57546	7.20661e-112	3.71903e-110	up	Chr04	11550225	11552975	-	BPChr04G24406
BPChr05G07783.v1.1	14.02	11.83	12.35	1.53	1.37	1.18	1256	1502	1381	127	126	105	-3.21889	2.36829e-111	1.21895e-109	down	Chr05	5812389	5821362	+	BPChr05G07783
BPChr14G01891.v1.1	6.15	6.79	6.14	35.89	39.38	40.36	182	285	227	985	1197	1183	2.6049	4.17118e-111	2.13562e-109	up	Chr14	678551	681300	+	BPChr14G01891
BPChr06G29289.v1.1	271.06	299.43	275.98	76	77.36	83.8	2992	4684	3805	778	877	916	-1.82787	1.09864e-110	5.61027e-109	down	Chr06	5121526	5123275	-	BPChr06G29289
BPChr11G01770.v1.1	17.44	16.35	15.33	0.32	0.68	0.72	829	1101	910	14	33	34	-4.81862	2.37736e-110	1.21084e-108	down	Chr11	13644439	13649142	+	BPChr11G01770
BPChr09G14504.v1.1	53.89	42.23	47.6	295.23	388.28	297.97	1944	2159	2145	9877	14387	10645	2.78113	3.55015e-110	1.80346e-108	up	Chr09	745457	747297	-	BPChr09G14504
BPChr08G00810.v1.1	1.01	0.9	1.12	7.51	8.75	7.69	147	185	203	1010	1302	1103	2.99097	4.50478e-110	2.28246e-108	up	Chr08	16439345	16456665	-	BPChr08G00810
BPChr11G18749.v1.1	12.97	11.03	11.41	1.02	0.8	0.89	916	1104	1006	67	58	62	-3.70317	1.04737e-109	5.29304e-108	down	Chr11	6132443	6141860	+	BPChr11G18749
BPChr06G16564.v1.1	86.99	76.5	83.67	259.86	256	281.4	3094	3856	3717	8571	9352	9911	1.69741	3.00438e-109	1.51438e-107	up	Chr06	3200536	3206650	-	BPChr06G16564
BPChr03G03230.v1.1	34.38	31.54	34.49	10.89	10.84	10.78	5581	7257	6994	1639	1808	1733	-1.61899	5.00552e-109	2.5101e-107	down	Chr03	28816108	28826721	+	BPChr03G03230
BPChr10G03389.v1.1	0.4	0.39	0.22	12.22	12.93	10.76	22	30	15	621	728	584	5.17423	5.36514e-109	2.68353e-107	up	Chr10	14368780	14375429	+	BPChr10G03389
BPChr03G00965.v1.1	4.92	5.09	4.61	29.7	34.32	30.17	187	274	219	1047	1340	1136	2.69682	1.12189e-108	5.59709e-107	up	Chr03	2011205	2012959	+	BPChr03G00965
BPChr06G29586.v1.1	96.71	76.98	96.45	487.04	646.36	545.38	3563	4019	4438	16639	24457	19896	2.64415	1.4498e-108	7.2146e-107	up	Chr06	4779696	4781838	-	BPChr06G29586
BPChr03G11704.v1.1	65.1	48.8	64.28	5.06	6.27	6.09	1749	1858	2157	126	173	162	-3.34501	3.17941e-108	1.57814e-106	down	Chr03	16925565	16926909	-	BPChr03G11704
BPChr12G11480.v1.1	96.21	74.06	91.33	14.68	15.47	13.8	3894	4248	4617	551	643	553	-2.5653	3.94241e-108	1.95189e-106	down	Chr12	1926460	1930916	-	BPChr12G11480
BPChr01G22918.v1.1	267.25	258.98	217.92	26.24	14.59	21.16	3086	4238	3143	281	173	242	-3.58161	6.02756e-108	2.9767e-106	down	Chr01	24123550	24124141	+	BPChr01G22918
BPChr09G04109.v1.1	15.37	21.19	17.17	1.85	1.88	1.76	1148	2243	1602	128	144	130	-3.28479	6.19495e-108	3.05164e-106	down	Chr09	26211817	26217138	-	BPChr09G04109
BPChr13G00962.v1.1	8.44	8.51	7.63	0.53	0.58	0.46	725	1037	819	42	51	39	-3.96543	6.51419e-108	3.20081e-106	down	Chr13	21297779	21313546	-	BPChr13G00962
BPChr07G15641.v1.1	45.7	49.98	42.05	176.93	166.27	166.28	1031	1598	1185	3702	3853	3715	1.89475	1.11407e-107	5.46036e-106	up	Chr07	24875513	24877687	+	BPChr07G15641
BPChr06G08438.v1.1	39.13	36.73	34.15	1.71	1.59	2.37	766	1019	835	31	32	46	-4.26968	1.17963e-107	5.7672e-106	down	Chr06	21389492	21394210	+	BPChr06G08438
BPChr02G25621.v1.1	11.97	16.09	12.29	73.98	79.22	78.84	421	802	540	2413	2862	2746	2.52881	5.20802e-107	2.53349e-105	up	Chr02	5628626	5635462	-	BPChr02G25621
BPChr08G06288.v1.1	19.68	21.91	20.8	6.68	6.86	6.66	4057	6401	5354	1277	1452	1360	-1.61872	5.55314e-107	2.69466e-105	down	Chr08	2694419	2713193	-	BPChr08G06288
BPChr05G08809.v1.1	4.93	4.94	4.62	31.12	30.24	25.9	246	349	288	1439	1549	1279	2.59896	6.89556e-107	3.33776e-105	up	Chr05	9223975	9233188	-	BPChr05G08809
BPChr02G08027.v1.1	37.58	37.84	39.81	12.27	11.15	11.57	3082	4398	4078	933	939	940	-1.71223	9.09155e-107	4.38982e-105	down	Chr02	11847829	11853769	+	BPChr02G08027
BPChr09G14485.v1.1	24	22.55	23.99	5.55	5.7	5	2114	2814	2639	453	516	436	-2.10929	9.67488e-107	4.65995e-105	down	Chr09	544530	552546	-	BPChr09G14485
BPChr03G01001.v1.1	97.55	95.88	103.79	16.53	16.4	13.95	1158	1613	1539	182	200	164	-2.65617	1.4898e-106	7.15803e-105	down	Chr03	1893005	1893517	-	BPChr03G01001
BPChr08G07661.v1.1	11.36	9.72	13.11	0.44	0.65	0.34	1023	1240	1474	37	60	30	-4.56677	2.90711e-106	1.39334e-104	down	Chr08	9600407	9604297	-	BPChr08G07661
BPChr05G04663.v1.1	26.7	24.39	30.87	0.6	0.76	0.86	723	936	1044	15	21	23	-5.19983	5.21237e-106	2.4921e-104	down	Chr05	31281431	31284511	+	BPChr05G04663
BPChr13G00431.v1.1	17.96	21.58	17.63	94.75	105.26	86.07	1099	1872	1348	5378	6617	5217	2.33157	8.2911e-106	3.95439e-104	up	Chr13	22557655	22561315	-	BPChr13G00431
BPChr02G23495.v1.1	36.21	36.11	35.8	105.45	110.22	105.89	1106	1563	1366	2987	3458	3203	1.58101	9.03813e-106	4.30016e-104	up	Chr02	19956383	19959837	-	BPChr02G23495
BPChr08G15790.v1.1	78.56	66.1	76.18	0.4	0.54	0.37	1278	1524	1548	6	9	6	-7.38372	1.09742e-105	5.20861e-104	down	Chr08	5242325	5243787	-	BPChr08G15790
BPChr07G15607.v1.1	29.87	31.66	29.87	3.34	3.88	3.31	810	1217	1012	84	108	89	-3.1076	1.4289e-105	6.75654e-104	down	Chr07	25786292	25789771	+	BPChr07G15607
BPChr12G06038.v1.1	217.42	218.56	215.01	497.04	527.73	535.82	10103	14392	12479	21418	25186	24655	1.2693	1.43387e-105	6.75654e-104	up	Chr12	7278146	7280882	-	BPChr12G06038
BPChr12G08305.v1.1	692.97	622.93	599.85	142.19	107.94	136.42	10295	13115	11131	1959	1647	2007	-2.30294	1.43395e-105	6.75654e-104	down	Chr12	5238285	5239313	-	BPChr12G08305
BPChr12G24336.v1.1	45.67	44.28	44.19	116.54	123.73	118.89	2658	3652	3212	6290	7396	6852	1.42947	4.33982e-105	2.03992e-103	up	Chr12	18807117	18819910	-	BPChr12G24336
BPChr14G12536.v1.1	58.63	65.67	55.21	16.17	15.73	15.76	3719	5903	4374	951	1025	990	-1.90525	5.62866e-105	2.63938e-103	down	Chr14	15906088	15910346	+	BPChr14G12536
BPChr08G15773.v1.1	0.11	0.19	0.2	3.3	3.52	3.41	19	47	44	547	646	603	4.36693	1.42692e-104	6.67505e-103	up	Chr08	4768630	4785181	+	BPChr08G15773
BPChr04G00674.v1.1	7.33	8.11	7.07	32.55	34.5	32.17	379	594	456	1560	1831	1646	2.14703	1.49707e-104	6.98644e-103	up	Chr04	19350590	19358848	+	BPChr04G00674
BPChr01G26477.v1.1	1.84	1.9	1.53	21.68	20.47	21.72	54	79	56	589	616	630	3.60581	1.84633e-104	8.59579e-103	up	Chr01	26962743	26964008	-	BPChr01G26477
BPChr14G27920.v1.1	30.35	23.82	33.31	1.33	0.85	1.15	908	1010	1245	37	26	34	-4.7157	2.167e-104	1.00647e-102	down	Chr14	22737536	22742626	-	BPChr14G27920
BPChr05G14460.v1.1	60.04	59.42	57.55	171.66	185.71	172	1709	2397	2046	4531	5429	4848	1.58908	2.87798e-104	1.33351e-102	up	Chr05	2215577	2220104	+	BPChr05G14460
BPChr03G15101.v1.1	45.96	37.8	47.2	0.05	0.11	0.19	1957	2281	2510	2	5	8	-8.50429	3.76002e-104	1.73807e-102	down	Chr03	7573185	7577161	-	BPChr03G15101
BPChr14G09176.v1.1	90.55	136.84	87.46	11.09	11.39	10.12	4482	9599	5407	509	579	496	-3.26224	8.16224e-104	3.76409e-102	down	Chr14	8801158	8804368	+	BPChr14G09176
BPChr05G14837.v1.1	3.32	3.94	3.29	43.12	32.98	40.07	76	128	94	916	776	909	3.46314	9.28235e-104	4.27054e-102	up	Chr05	17709340	17725104	+	BPChr05G14837
BPChr09G19979.v1.1	55.65	54.21	53.88	138.85	147.13	144.34	2542	3509	3074	5882	6903	6529	1.40251	1.39195e-103	6.38891e-102	up	Chr09	3147465	3152528	-	BPChr09G19979
BPChr07G26396.v1.1	13.08	14.26	12.83	0.14	0.12	0.09	932	1439	1141	9	9	6	-6.86217	1.52881e-103	7.00057e-102	down	Chr07	12641505	12652895	-	BPChr07G26396
BPChr05G08861.v1.1	1.41	1.9	1.36	9.81	10.19	10.81	301	575	361	1938	2230	2281	2.72499	2.15351e-103	9.83805e-102	up	Chr05	22217085	22229634	-	BPChr05G08861
BPChr03G00978.v1.1	33.74	25.65	24.31	216.45	176.8	190.55	541	583	487	3219	2912	3026	2.81289	2.20931e-103	1.00694e-101	up	Chr03	1800032	1800724	+	BPChr03G00978
BPChr03G28822.v1.1	20.37	21.3	19.94	3.24	3.44	3.67	1016	1505	1242	150	176	181	-2.56564	5.20462e-103	2.36658e-101	down	Chr03	20085078	20091434	+	BPChr03G28822
BPChr08G20421.v1.1	1.39	3.52	1.66	84.69	97.36	91.89	10	36	15	567	722	657	5.33821	7.01459e-103	3.18218e-101	up	Chr08	24289722	24290033	+	BPChr08G20421
BPChr01G22851.v1.1	8.09	8.1	6.92	0.11	0.13	0.18	770	1093	823	10	13	17	-5.74736	7.42641e-103	3.36118e-101	down	Chr01	24627068	24639014	+	BPChr01G22851
BPChr05G13007.v1.1	3968.51	3572.97	4919.47	790.96	800.24	686.82	139497	177985	215989	25783	28891	23907	-2.44308	8.22409e-103	3.7136e-101	down	Chr05	554203	556172	+	BPChr05G13007
BPChr07G32055.v1.1	25.84	23.76	25.43	0.3	0.39	0.22	842	1097	1035	9	13	7	-6.36249	1.6966e-102	7.64331e-101	down	Chr07	28978143	28981182	-	BPChr07G32055
BPChr08G06291.v1.1	32.2	25.53	31.15	0.13	0.31	0.07	1315	1478	1589	5	13	3	-7.39975	1.92894e-102	8.67e-101	down	Chr08	2757432	2759575	+	BPChr08G06291
BPChr09G29819.v1.1	146.82	149.89	191.88	10.63	16.29	14.55	1325	1917	2163	89	151	130	-3.54649	2.15115e-102	9.64653e-101	down	Chr09	12022224	12022613	-	BPChr09G29819
BPChr11G28685.v1.1	27.22	23.94	24.31	0.69	1.22	0.39	979	1220	1092	23	45	14	-5.01683	3.83933e-102	1.71775e-100	down	Chr11	39001790	39004463	-	BPChr11G28685
BPunChr33061.v1.1	1.75	2.17	2.08	31.6	28.27	32.33	33	58	49	552	547	603	3.9366	4.7018e-102	2.09881e-100	up	Contig407	9218	11294	+	BPunChr33061
BPChr08G24772.v1.1	113.09	108.37	115.68	41.52	42.11	40.94	6438	8743	8225	2192	2462	2308	-1.42824	5.25417e-102	2.34003e-100	down	Chr08	18902651	18909574	+	BPChr08G24772
BPChr04G00497.v1.1	8.74	9.39	8.37	38.97	39.92	37.53	331	504	396	1369	1553	1408	2.14286	5.46577e-102	2.42872e-100	up	Chr04	8122691	8126713	+	BPChr04G00497
BPChr03G15128.v1.1	117.07	151.15	124.21	31.09	28.98	28.84	6391	11693	8469	1574	1625	1559	-2.13358	5.83048e-102	2.58489e-100	down	Chr03	8517685	8520121	-	BPChr03G15128
BPChr08G15406.v1.1	21.97	17.02	21.57	2.15	2.62	2.8	2082	2286	2554	189	255	263	-2.99062	6.18486e-102	2.73578e-100	down	Chr08	36368489	36390345	-	BPChr08G15406
BPChr02G14634.v1.1	45.78	45.68	45.66	17.51	17.99	17.39	5488	7760	6836	1946	2215	2064	-1.36627	6.75423e-102	2.98088e-100	down	Chr02	13638215	13647235	-	BPChr02G14634
BPChr08G15422.v1.1	53.29	53.35	50.72	151.7	175.38	157.91	6518	9249	7749	17208	22034	19127	1.63242	9.46203e-102	4.1665e-100	up	Chr08	35880524	35910632	-	BPChr08G15422
BPChr03G13951.v1.1	0.26	0.41	0.08	24.62	23.86	31.2	8	18	3	708	760	958	6.71685	1.02089e-101	4.48524e-100	up	Chr03	10390255	10399866	-	BPChr03G13951
BPChr09G03950.v1.1	14.63	14.15	14.75	0.2	0.24	0.29	714	979	899	9	12	14	-5.88929	1.09321e-101	4.79218e-100	down	Chr09	26350989	26355431	-	BPChr09G03950
BPChr08G25553.v1.1	2.47	2.76	2.11	18.69	22.99	20.07	136	215	145	953	1298	1093	3.07918	1.14948e-101	5.02757e-100	up	Chr08	41546419	41553131	+	BPChr08G25553
BPChr05G14424.v1.1	39.94	43.07	41.24	140.86	138.97	126.2	1257	1921	1621	4111	4492	3933	1.71626	1.31737e-101	5.74898e-100	up	Chr05	2277831	2281173	-	BPChr05G14424
BPChr06G27290.v1.1	23.45	25.09	21.04	88.86	80.41	86.55	1044	1583	1170	3669	3677	3816	1.88585	1.43581e-101	6.25184e-100	up	Chr06	16161251	16168876	-	BPChr06G27290
BPChr07G31998.v1.1	0.7	0.8	0.6	37.99	32.24	23.64	18	29	19	900	846	598	5.48602	2.50821e-101	1.0897e-99	up	Chr07	28695446	28696549	-	BPChr07G31998
BPChr03G07527.v1.1	166.7	162.56	137.55	40.99	40.65	37.56	8911	12315	9184	2032	2232	1988	-1.96127	6.77968e-101	2.93892e-99	down	Chr03	26060086	26062395	+	BPChr03G07527
BPChr10G03363.v1.1	1.02	2	1.33	25.78	28.69	26.89	27	75	44	633	780	705	4.20559	1.23698e-100	5.35027e-99	up	Chr10	15083790	15086646	-	BPChr10G03363
BPChr05G27394.v1.1	2.4	2.67	2.01	16.56	16.54	17.97	138	217	144	882	976	1022	2.85765	2.02233e-100	8.72777e-99	up	Chr05	1073646	1080310	+	BPChr05G27394
BPChr10G03414.v1.1	20.35	19.3	18.25	2.35	2.09	2.92	1139	1531	1276	122	120	162	-2.969	2.79588e-100	1.20395e-98	down	Chr10	14166251	14177844	-	BPChr10G03414
BPChr01G22866.v1.1	6.31	6.14	6.39	0.19	0.3	0.25	609	840	770	17	30	24	-4.64579	3.0669e-100	1.31775e-98	down	Chr01	24740493	24753507	-	BPChr01G22866
BPChr09G17982.v1.1	50.74	42.93	55.17	6.24	5.23	4.39	1483	1778	2014	169	157	127	-3.22432	3.58839e-100	1.53843e-98	down	Chr09	25010633	25011895	+	BPChr09G17982
BPChr12G26859.v1.1	31.62	29.29	30.56	6.01	6.85	6.08	1554	2040	1876	274	346	296	-2.26145	5.27287e-100	2.25566e-98	down	Chr12	17819125	17821739	+	BPChr12G26859
BPChr05G22060.v1.1	40.03	37.24	38.36	229.68	173.08	188.41	741	977	887	3943	3291	3454	2.36217	7.91458e-100	3.37833e-98	up	Chr05	28946527	28947418	-	BPChr05G22060
BPChr12G28094.v1.1	84.41	88.64	89.64	31.51	31.46	29.47	4903	7296	6503	1697	1877	1695	-1.4986	9.38611e-100	3.9977e-98	down	Chr12	12771681	12780946	+	BPChr12G28094
BPChr06G29398.v1.1	144.12	128.84	142.04	392.53	381.76	405.57	3315	4200	4081	8373	9019	9238	1.51536	1.20241e-99	5.1101e-98	up	Chr06	5469532	5471121	-	BPChr06G29398
BPChr14G27055.v1.1	29.28	28.96	34.52	147.36	147.26	165.66	309	433	455	1442	1596	1731	2.31813	1.57662e-99	6.68588e-98	up	Chr14	18213656	18215432	-	BPChr14G27055
BPChr14G25332.v1.1	1.32	1.77	0.64	237.58	229.09	228.5	28	53	17	4665	4982	4791	7.54544	2.4461e-99	1.03506e-97	up	Chr14	20558839	20566662	+	BPChr14G25332
BPChr11G05872.v1.1	1.09	1.32	1.43	15.01	14.86	18.59	49	84	80	623	683	824	3.65277	7.93803e-99	3.35167e-97	up	Chr11	3854282	3859741	-	BPChr11G05872
BPChr09G29772.v1.1	5.46	5.14	5.62	27.73	28.45	26.94	210	280	270	989	1124	1026	2.36779	1.17216e-98	4.93852e-97	up	Chr09	11947079	11954844	-	BPChr09G29772
BPChr12G25904.v1.1	28.59	27.18	33.44	0.13	0.43	0.12	968	1304	1414	4	15	4	-7.00418	1.36412e-98	5.73488e-97	down	Chr12	3229527	3232783	-	BPChr12G25904
BPChr06G02185.v1.1	7.85	7.56	8.38	42.86	43.88	40.71	195	266	260	987	1119	1001	2.43053	2.04608e-98	8.5834e-97	up	Chr06	661283	664511	-	BPChr06G02185
BPChr07G32039.v1.1	199.21	201.9	192.56	508.75	466.84	484.52	5647	8111	6818	13374	13592	13601	1.30612	4.06327e-98	1.70091e-96	up	Chr07	28414830	28417318	-	BPChr07G32039
BPChr06G29324.v1.1	28.01	36.45	27.91	184.17	147.1	161.84	1517	2797	1888	9248	8181	8678	2.4236	6.49553e-98	2.71324e-96	up	Chr06	7191526	7194685	-	BPChr06G29324
BPChr14G12721.v1.1	30.14	31.52	27.74	2.26	2.86	3.05	749	1110	861	52	73	75	-3.44142	7.33945e-98	3.0592e-96	down	Chr14	5485678	5486751	-	BPChr14G12721
BPChr11G05746.v1.1	1.16	1.24	0.78	17.56	17.66	18.19	37	56	31	519	578	574	4.07848	8.13553e-98	3.38379e-96	up	Chr11	5133989	5135365	-	BPChr11G05746
BPChr07G02932.v1.1	12.2	12.94	13.21	46.89	56.73	51.42	727	1093	983	2591	3472	3034	2.0234	1.04132e-97	4.32191e-96	up	Chr07	14078016	14088328	+	BPChr07G02932
BPChr11G10207.v1.1	34.58	35.63	33.61	102.27	96.83	96.8	1229	1795	1492	3371	3535	3407	1.51886	2.99621e-97	1.24091e-95	up	Chr11	35560138	35564652	+	BPChr11G10207
BPChr11G06863.v1.1	33.55	33.93	30.52	105.96	105.42	110.75	771	1105	876	2258	2488	2520	1.72485	4.36195e-97	1.80272e-95	up	Chr11	11435157	11442486	+	BPChr11G06863
BPChr14G02750.v1.1	8.61	7.92	7.36	0.31	0.29	0.4	660	860	705	22	23	30	-4.57471	4.42631e-97	1.82546e-95	down	Chr14	7693242	7698856	+	BPChr14G02750
BPChr09G29857.v1.1	170.95	184.32	166.65	517.29	519.92	469.03	7643	11678	9306	21447	23874	20765	1.53762	8.94277e-97	3.68031e-95	up	Chr09	9071654	9076612	-	BPChr09G29857
BPChr07G12425.v1.1	36.87	39.21	38.8	11.6	10.92	11.78	2036	3068	2676	594	619	644	-1.73701	8.97753e-97	3.68683e-95	down	Chr07	3540352	3545730	+	BPChr07G12425
BPChr08G03014.v1.1	46.93	47.08	52.87	184.9	179.19	164.56	948	1348	1334	3464	3718	3292	1.85585	9.46136e-97	3.87737e-95	up	Chr08	43349642	43350514	-	BPChr08G03014
BPChr01G13801.v1.1	122.39	124.73	119.73	319.02	332.61	300.54	10655	15388	13019	25755	29740	25909	1.38453	1.02077e-96	4.17446e-95	up	Chr01	20061445	20087764	+	BPChr01G13801
BPChr07G18890.v1.1	51.62	44.55	53.5	1.47	1.95	1.78	645	789	835	17	25	22	-4.8352	1.67905e-96	6.85213e-95	down	Chr07	18929185	18932128	-	BPChr07G18890
BPChr14G12645.v1.1	16.55	17.35	16.96	1.91	1.7	1.77	653	970	836	70	69	69	-3.23447	3.06944e-96	1.25001e-94	down	Chr14	5315658	5318911	+	BPChr14G12645
BPChr08G26698.v1.1	0.91	0.72	0.76	20.04	17.62	23.95	26	29	27	529	515	675	4.70826	3.31413e-96	1.34685e-94	up	Chr08	25956024	25957797	-	BPChr08G26698
BPChr06G31416.v1.1	34.7	43.66	34.6	362.14	256.42	409.31	383	683	477	3707	2907	4474	3.1903	3.58501e-96	1.45391e-94	up	Chr06	38088640	38089116	-	BPChr06G31416
BPChr14G09157.v1.1	19.16	16.28	20.55	0.55	0.72	0.86	677	815	907	18	26	30	-4.7076	6.11813e-96	2.47607e-94	down	Chr14	8469090	8480104	+	BPChr14G09157
BPChr13G24696.v1.1	114.97	92.27	119.26	19.72	22.31	21.2	4004	4554	5188	637	798	731	-2.36013	1.33501e-95	5.39173e-94	down	Chr13	19758453	19762515	-	BPChr13G24696
BPChr03G02594.v1.1	6.51	5.6	5.15	29.91	31.15	31.88	260	317	257	1108	1278	1261	2.44192	1.54958e-95	6.24538e-94	up	Chr03	15158300	15161682	+	BPChr03G02594
BPChr05G07823.v1.1	1.11	0.98	1.22	14.29	12.01	13.41	52	65	71	619	576	620	3.59514	1.95835e-95	7.8766e-94	up	Chr05	6087965	6096827	+	BPChr05G07823
BPChr11G14340.v1.1	1.93	1.45	2.11	15.8	15.72	16.04	105	112	143	797	878	864	3.13076	2.84044e-95	1.14009e-93	up	Chr11	21690988	21702430	-	BPChr11G14340
BPChr06G19210.v1.1	54.45	46.48	47.22	6.2	6.39	7.73	1202	1454	1302	127	145	169	-2.85673	3.16723e-95	1.26865e-93	down	Chr06	10985688	10987523	-	BPChr06G19210
BPChr11G07233.v1.1	15.19	17.31	12.98	0.81	0.78	1.02	725	1171	774	36	38	48	-4.11916	4.70694e-95	1.88152e-93	down	Chr11	17465994	17471194	+	BPChr11G07233
BPChr05G22500.v1.1	28.88	27.13	27.62	5.34	5.37	5.52	1084	1443	1295	186	207	205	-2.35696	7.48387e-95	2.98543e-93	down	Chr05	30306540	30309738	-	BPChr05G22500
BPChr07G12424.v1.1	20.92	22.07	21.72	71.97	77.87	81.31	545	815	707	1739	2084	2098	1.84404	7.85989e-95	3.12904e-93	up	Chr07	3579909	3582044	-	BPChr07G12424
BPChr05G24761.v1.1	341.4	313.76	336.29	124.56	120.54	118.32	8240	10732	10138	2788	2988	2828	-1.44002	1.15231e-94	4.57804e-93	down	Chr05	5341130	5350365	-	BPChr05G24761
BPChr08G01244.v1.1	0.74	0.96	0.95	6.52	7.22	5.88	136	251	219	1115	1366	1073	2.89092	1.8877e-94	7.48444e-93	up	Chr08	40125336	40134245	-	BPChr08G01244
BPChr08G23898.v1.1	6.79	6.74	6.77	21.07	21.32	20.43	724	1019	902	2085	2336	2159	1.63887	3.26654e-94	1.2925e-92	up	Chr08	32187496	32199917	-	BPChr08G23898
BPChr11G17696.v1.1	1.98	1.86	1.9	21.92	27.6	19.66	76	101	91	781	1089	748	3.60645	4.17692e-94	1.64937e-92	up	Chr11	29942033	29952066	-	BPChr11G17696
BPChr11G18731.v1.1	0.82	0.56	0.99	13.43	16.09	16.01	34	33	51	516	685	657	4.28691	4.23275e-94	1.66804e-92	up	Chr11	5842055	5844916	+	BPChr11G18731
BPChr08G15764.v1.1	6.51	5.31	5.56	0.03	0.04	0.05	1124	1298	1198	5	7	8	-7.19356	4.25865e-94	1.67487e-92	down	Chr08	5218685	5233394	-	BPChr08G15764
BPChr02G10526.v1.1	27	30.84	25.96	122.67	121.48	146.96	493	798	592	2077	2278	2657	2.2284	6.49646e-94	2.54983e-92	up	Chr02	20378589	20379991	-	BPChr02G10526
BPChr11G17880.v1.1	23.95	24.54	23.34	6.49	6.36	6.42	1536	2231	1870	386	419	408	-1.89024	7.18213e-94	2.81329e-92	down	Chr11	29846170	29854582	-	BPChr11G17880
BPChr13G00936.v1.1	20.24	20.08	22.97	80.28	84.36	74.83	757	1064	1073	2784	3240	2771	1.9282	1.06414e-93	4.15994e-92	up	Chr13	20641467	20643463	+	BPChr13G00936
BPChr01G20324.v1.1	38.45	34.19	42.67	8.25	7.25	8.08	2293	2889	3178	456	444	477	-2.28334	1.43383e-93	5.59393e-92	down	Chr01	231679	234363	-	BPChr01G20324
BPChr14G05484.v1.1	14.94	14.62	13.9	0.18	0.23	0.21	703	975	817	8	11	10	-6.10533	2.70521e-93	1.0533e-91	down	Chr14	11403830	11410649	+	BPChr14G05484
BPChr12G29261.v1.1	3.14	3.04	2.95	21.61	18.73	18.59	144	198	169	920	883	845	2.69992	3.12887e-93	1.21583e-91	up	Chr12	8413256	8415510	+	BPChr12G29261
BPChr04G00491.v1.1	29.99	30.08	34.44	5.24	5.52	4.94	1036	1473	1486	168	196	169	-2.58043	3.61811e-93	1.40315e-91	down	Chr04	8405326	8407073	+	BPChr04G00491
BPChr05G17554.v1.1	68.88	59.87	64.73	16.88	15.72	17.58	2619	3226	3074	595	614	662	-1.93951	5.73891e-93	2.22121e-91	down	Chr05	12500564	12505641	-	BPChr05G17554
BPChr06G11177.v1.1	24.17	24.24	21.53	3.96	3.56	4.58	1337	1900	1487	203	202	251	-2.52471	9.40854e-93	3.63352e-91	down	Chr06	32854987	32861128	+	BPChr06G11177
BPChr11G03746.v1.1	21.03	19.79	19.5	66.13	76.64	74.58	851	1135	986	2482	3186	2989	1.85861	9.42514e-93	3.63352e-91	up	Chr11	41702166	41706243	-	BPChr11G03746
BPChr10G21549.v1.1	63.97	58.05	61.44	18.13	19.82	18.74	3778	4858	4532	993	1202	1096	-1.68561	9.88392e-93	3.80287e-91	down	Chr10	16673912	16684424	+	BPChr10G21549
BPChr13G21196.v1.1	61.81	62.39	64.99	23.44	25.21	24.73	6475	9263	8504	2277	2712	2565	-1.35834	1.92277e-92	7.36884e-91	down	Chr13	22785717	22796682	+	BPChr13G21196
BPChr03G00976.v1.1	8.46	8.74	8.96	2.68	2.54	2.68	1873	2740	2475	550	577	587	-1.72033	3.87055e-92	1.47859e-90	down	Chr03	1594265	1604027	+	BPChr03G00976
BPChr05G07827.v1.1	1.3	1.29	0.77	18.62	14.87	19.18	58	82	43	772	683	849	3.98047	3.87326e-92	1.47859e-90	up	Chr05	5621779	5624064	+	BPChr05G07827
BPChr11G26387.v1.1	1.56	2.03	1.35	19.51	27	27.39	59	109	64	685	1050	1027	3.90352	5.05508e-92	1.92597e-90	up	Chr11	15202977	15206190	-	BPChr11G26387
BPChr02G19610.v1.1	57.83	55.88	51.08	152.68	163.87	161.5	2469	3381	2724	6045	7186	6828	1.54497	6.72742e-92	2.55813e-90	up	Chr02	754314	756158	-	BPChr02G19610
BPChr11G02076.v1.1	41.84	41.65	42.37	14.78	15.72	14.37	4435	6257	5610	1453	1712	1508	-1.47937	7.20313e-92	2.73368e-90	down	Chr11	36457982	36470319	+	BPChr11G02076
BPChr08G01411.v1.1	888.51	862.18	963.18	350.94	316.08	335.01	34234	47077	46353	12539	12508	12782	-1.42988	8.37669e-92	3.1729e-90	down	Chr08	8350601	8355502	+	BPChr08G01411
BPChr03G15123.v1.1	2.7	2.97	2.72	11.16	13.31	11.21	604	940	760	2316	3057	2484	2.09758	8.46854e-92	3.20147e-90	up	Chr03	7768153	7781797	-	BPChr03G15123
BPChr06G07910.v1.1	14.76	12.31	12.69	62.4	72.44	56.43	1654	1955	1776	6484	8336	6261	2.27571	1.53741e-91	5.80082e-90	up	Chr06	30594401	30603114	-	BPChr06G07910
BPChr14G12513.v1.1	16.78	18.21	16.59	2.85	3.48	3.27	1141	1755	1409	180	243	220	-2.4157	2.67018e-91	1.00554e-89	down	Chr14	15266040	15271727	-	BPChr14G12513
BPChr14G27708.v1.1	17.56	17.61	19.11	60.45	75.22	74.73	1895	2693	2576	6049	8337	7985	1.96258	3.06966e-91	1.15375e-89	up	Chr14	23602877	23613413	-	BPChr14G27708
BPChr14G27765.v1.1	0.02	0.09	0.07	21.98	24.99	21.89	1	7	5	1092	1375	1161	8.45158	9.68296e-91	3.63241e-89	up	Chr14	24567834	24573351	-	BPChr14G27765
BPChr05G22157.v1.1	6.59	5.67	5.81	24.86	26.69	23.59	567	691	625	1984	2359	2010	2.06714	1.21258e-90	4.54006e-89	up	Chr05	28296176	28304406	+	BPChr05G22157
BPChr05G08785.v1.1	10.38	7.87	10.9	51.8	53.48	49.75	661	710	867	3058	3497	3136	2.42062	2.13191e-90	7.96688e-89	up	Chr05	8598470	8603909	-	BPChr05G08785
BPChr14G27746.v1.1	23.02	16.81	23.48	1.96	2.28	1.92	1365	1412	1739	108	139	113	-3.34903	2.21566e-90	8.26403e-89	down	Chr14	22567555	22573587	+	BPChr14G27746
BPChr11G07375.v1.1	6.97	6.36	7.08	0.17	0.15	0.17	592	766	751	13	13	14	-5.40222	2.38232e-90	8.86868e-89	down	Chr11	17218134	17231582	-	BPChr11G07375
BPChr02G11852.v1.1	10.53	14.29	10.66	84.55	74.42	81.17	155	298	196	1154	1125	1183	2.75988	3.57661e-90	1.32893e-88	up	Chr02	19074711	19080901	+	BPChr02G11852
BPChr08G26672.v1.1	27.95	30.43	30.81	78.38	80.66	79.31	1544	2382	2126	4015	4576	4338	1.42543	3.61048e-90	1.33897e-88	up	Chr08	26063463	26069006	+	BPChr08G26672
BPChr07G18868.v1.1	73.35	79.8	86.94	10.14	10.44	10.63	718	1107	1063	92	105	103	-2.93587	4.52711e-90	1.67572e-88	down	Chr07	19815667	19816089	-	BPChr07G18868
BPChr01G23677.v1.1	161.92	165.41	144.29	2.31	3.33	1.52	4309	6238	4796	57	91	40	-6.02944	4.73539e-90	1.74949e-88	down	Chr01	16608540	16610299	-	BPChr01G23677
BPChr14G12656.v1.1	48.16	42.16	42.26	10	10.38	9.96	1812	2248	1986	349	401	371	-2.11885	6.04396e-90	2.22872e-88	down	Chr14	5160744	5162369	-	BPChr14G12656
BPChr06G29570.v1.1	6.08	7.79	6.4	31.64	34.67	32.09	327	594	430	1578	1915	1709	2.28386	6.78149e-90	2.49597e-88	up	Chr06	6319230	6323325	-	BPChr06G29570
BPChr05G21051.v1.1	18.68	20.84	18.02	73.22	68.36	68.86	516	816	622	1876	1940	1884	1.87732	2.01698e-89	7.39573e-88	up	Chr05	4314117	4319414	+	BPChr05G21051
BPChr05G31505.v1.1	53.99	52.69	53.66	136.53	140.24	133.82	1744	2412	2165	4090	4653	4281	1.36523	2.42583e-89	8.87818e-88	up	Chr05	24237770	24240331	+	BPChr05G31505
BPChr11G14313.v1.1	100.49	105.15	107.98	269.06	254.25	252.99	2879	4269	3864	7148	7481	7177	1.31529	2.63939e-89	9.6417e-88	up	Chr11	22069011	22072146	+	BPChr11G14313
BPChr10G21580.v1.1	0.37	0.67	0.23	15.52	15.55	12.91	17	44	13	664	737	590	5.0972	2.9696e-89	1.08277e-87	up	Chr10	16642985	16647662	-	BPChr10G21580
BPChr14G18090.v1.1	20.58	20.97	20.84	1.91	1.86	2.04	570	823	721	49	53	56	-3.41634	3.20394e-89	1.16603e-87	down	Chr14	7295793	7297976	+	BPChr14G18090
BPChr10G03511.v1.1	42.74	43.21	41.1	125.45	143.98	127.65	1715	2457	2060	4668	5934	5072	1.6528	4.71682e-89	1.71343e-87	up	Chr10	14340147	14345656	-	BPChr10G03511
BPChr06G29434.v1.1	9.48	10.02	8.74	36.38	38.44	35.96	409	613	471	1456	1704	1537	1.98016	4.84757e-89	1.7565e-87	up	Chr06	5205670	5217605	-	BPChr06G29434
BPChr06G08465.v1.1	2.68	2.02	3.13	26.29	27.25	26.35	72	77	105	655	752	701	3.36664	4.8534e-89	1.7565e-87	up	Chr06	20375628	20377345	+	BPChr06G08465
BPChr11G17829.v1.1	84.64	72.87	80.34	19.82	22.34	19.49	3929	4794	4658	853	1065	896	-1.93912	5.98157e-89	2.16079e-87	down	Chr11	29464784	29478321	-	BPChr11G17829
BPChr09G29661.v1.1	4.7	5.05	4.01	19.99	20.54	19.61	412	627	439	1625	1849	1702	2.136	6.78036e-89	2.44481e-87	up	Chr09	9338113	9344609	+	BPChr09G29661
BPChr08G03015.v1.1	296.33	279.54	314.9	1082.63	943.89	910.39	4711	6298	6253	15961	15412	14332	1.72922	7.05084e-89	2.53765e-87	up	Chr08	43281618	43283325	+	BPChr08G03015
BPChr08G10754.v1.1	8.53	11.17	9.87	46.56	49.24	47.37	263	488	380	1331	1559	1446	2.27879	7.25435e-89	2.60609e-87	up	Chr08	28546033	28549671	+	BPChr08G10754
BPChr08G26745.v1.1	6.78	5.5	6.53	33.71	30.84	36.19	262	301	315	1208	1224	1385	2.43324	8.2203e-89	2.94767e-87	up	Chr08	25981253	25983590	+	BPChr08G26745
BPChr11G07362.v1.1	0.9	1.08	0.97	14.5	15.33	15.87	28	48	38	420	492	491	3.9502	9.0738e-89	3.24775e-87	up	Chr11	19720105	19721645	+	BPChr11G07362
BPChr01G22819.v1.1	34.93	27.83	35.57	0.05	0.14	0.14	1460	1648	1857	2	6	6	-8.16368	9.84959e-89	3.51897e-87	down	Chr01	25130605	25135167	-	BPChr01G22819
BPChr09G01194.v1.1	13.03	11.08	13.16	66.73	66.62	55.19	474	571	598	2251	2489	1988	2.34939	1.03299e-88	3.68382e-87	up	Chr09	4407519	4409090	-	BPChr09G01194
BPChr14G27682.v1.1	19.2	17.65	20.87	5.02	5.07	5.22	2397	3124	3255	581	650	646	-1.90658	1.17526e-88	4.18354e-87	down	Chr14	23365975	23378220	+	BPChr14G27682
BPChr12G28141.v1.1	8.35	9.55	8.02	32.27	35.22	31.19	777	1260	933	2786	3368	2875	1.93645	1.23621e-88	4.38448e-87	up	Chr12	13859879	13868413	+	BPChr12G28141
BPChr08G01239.v1.1	142.9	142.22	157.74	55.47	55.13	53.7	7384	10415	10181	2658	2926	2748	-1.42245	2.59111e-88	9.17326e-87	down	Chr08	39749803	39756085	-	BPChr08G01239
BPChr14G28048.v1.1	7.79	7.89	7.1	36.14	34.24	39.54	236	339	269	1016	1066	1187	2.27841	2.94286e-88	1.03997e-86	up	Chr14	23415233	23417506	-	BPChr14G28048
BPChr03G18528.v1.1	74.33	50.86	80	0.46	0.29	0.19	2766	2682	3718	16	11	7	-7.76957	3.87504e-88	1.36691e-86	down	Chr03	4430804	4432411	+	BPChr03G18528
BPChr09G01654.v1.1	39.44	32.68	36.79	6.04	4.11	5.11	1682	1975	1960	239	180	216	-2.82996	5.30911e-88	1.8694e-86	down	Chr09	5986646	5992161	+	BPChr09G01654
BPChr13G21385.v1.1	4.74	4.52	5	20.56	19.69	17.99	407	550	536	1637	1737	1530	2.03953	6.83751e-88	2.40323e-86	up	Chr13	11357197	11372434	-	BPChr13G21385
BPChr08G03083.v1.1	47.33	51.29	45.89	13.36	14.16	12.71	2219	3408	2687	581	682	590	-1.83607	6.94772e-88	2.43758e-86	down	Chr08	41854428	41857496	+	BPChr08G03083
BPChr12G25872.v1.1	8.68	8.86	7.25	0.14	0.22	0.09	677	979	706	10	18	7	-5.7535	7.35942e-88	2.57738e-86	down	Chr12	3254926	3261351	+	BPChr12G25872
BPChr07G32032.v1.1	19.44	17.78	18.58	0.13	0.14	0.24	810	1050	967	5	6	10	-6.75596	7.65067e-88	2.67458e-86	down	Chr07	28509980	28516642	+	BPChr07G32032
BPChr02G14161.v1.1	11.48	11.7	10.81	41.79	44.98	42.88	381	550	448	1286	1533	1409	1.94024	8.21898e-88	2.86811e-86	up	Chr02	7825022	7846914	-	BPChr02G14161
BPChr02G13144.v1.1	2.69	2.74	2.19	14.2	16.66	14.47	227	328	231	1113	1446	1211	2.58372	9.96101e-88	3.46981e-86	up	Chr02	16394785	16406290	-	BPChr02G13144
BPChr09G20172.v1.1	7.75	8.01	8.76	30.01	28.71	30.92	412	604	582	1480	1568	1628	1.87657	9.98381e-88	3.47156e-86	up	Chr09	2988081	3005498	+	BPChr09G20172
BPChr10G03289.v1.1	0.43	0.49	0.47	6.43	7.89	7.37	31	50	42	426	579	521	3.9579	1.1338e-87	3.93542e-86	up	Chr10	21933016	21937808	+	BPChr10G03289
BPChr14G25343.v1.1	3.8	5.24	4.25	40.88	33.94	43.86	86	168	120	858	789	983	3.15736	2.43655e-87	8.42726e-86	up	Chr14	20846200	20847177	+	BPChr14G25343
BPChr01G13642.v1.1	6.91	7.32	7.23	130.27	93.69	117.34	36	54	47	629	501	605	3.99572	2.57995e-87	8.90744e-86	up	Chr01	19920495	19920719	+	BPChr01G13642
BPChr06G20905.v1.1	17.8	19.44	17.27	46.41	47.88	48.43	2399	3713	2907	5801	6629	6464	1.39651	3.05537e-87	1.05302e-85	up	Chr06	11456658	11471501	+	BPChr06G20905
BPChr13G10379.v1.1	10.71	11.41	10.41	29.17	30.18	31.53	1209	1825	1468	3054	3500	3525	1.48995	6.715e-87	2.31022e-85	up	Chr13	9472936	9496447	-	BPChr13G10379
BPChr07G15623.v1.1	70.74	72.45	69.19	243.68	212.6	246.08	771	1119	942	2463	2380	2656	1.73269	7.69181e-87	2.64162e-85	up	Chr07	24884745	24885304	+	BPChr07G15623
BPChr06G08587.v1.1	36.91	37.79	32.37	119.6	109.94	112.31	1342	1947	1470	4032	4105	4043	1.68264	9.30477e-87	3.18995e-85	up	Chr06	21237729	21244723	-	BPChr06G08587
BPChr10G21543.v1.1	67.61	62.47	78.64	11.75	14.29	14.87	2985	3909	4337	481	648	650	-2.3428	1.05695e-86	3.61716e-85	down	Chr10	16688573	16691717	-	BPChr10G21543
BPChr08G26794.v1.1	334.85	313.87	311.38	1158.57	921.83	1093.4	10360	13762	12033	33241	29293	33499	1.73192	1.06277e-86	3.63072e-85	up	Chr08	25832130	25834150	+	BPChr08G26794
BPChr09G17998.v1.1	19.25	20.16	18.52	4.04	3.9	4.61	1203	1785	1445	234	250	285	-2.20034	1.16679e-86	3.97913e-85	down	Chr09	24917626	24922188	-	BPChr09G17998
BPChr09G16303.v1.1	3.34	2.9	2.67	18.07	20.84	18.15	173	213	173	869	1110	932	2.69386	2.06246e-86	7.02136e-85	up	Chr09	27168923	27171242	+	BPChr09G16303
BPChr03G00999.v1.1	14.46	15.59	11.92	57.3	57.6	55.73	838	1280	863	3079	3428	3198	2.03144	2.73954e-86	9.31015e-85	up	Chr03	2080984	2086729	-	BPChr03G00999
BPChr12G25174.v1.1	0.75	0.74	0.88	5.24	5.49	5.5	96	135	140	622	722	697	2.78365	4.17046e-86	1.41484e-84	up	Chr12	22252569	22269442	+	BPChr12G25174
BPChr04G02719.v1.1	71.63	77.91	76.08	186.32	182	202.47	2972	4581	3943	7169	7756	8319	1.34628	5.26484e-86	1.78301e-84	up	Chr04	22651726	22656737	-	BPChr04G02719
BPChr09G04814.v1.1	27.05	26.45	26.49	85.85	97.18	82.66	1255	1739	1535	3694	4631	3798	1.74114	5.40085e-86	1.8259e-84	up	Chr09	19286828	19293314	-	BPChr09G04814
BPChr10G03520.v1.1	68.34	64.16	64.31	3.48	3.25	5.35	593	789	697	28	29	46	-4.01723	6.4361e-86	2.17213e-84	down	Chr10	15511400	15511774	-	BPChr10G03520
BPChr12G25797.v1.1	56.18	52.7	53.57	159.99	164.26	142.9	6542	8696	7792	17276	19645	16478	1.53245	7.79477e-86	2.62612e-84	up	Chr12	3175624	3193796	+	BPChr12G25797
BPChr09G16382.v1.1	113.31	106.39	146.41	0.47	1.08	0.53	4987	6636	8049	19	49	23	-7.44516	7.85366e-86	2.6414e-84	down	Chr09	27501561	27505228	+	BPChr09G16382
BPChr06G08103.v1.1	8.56	9.68	9.22	31.07	30.7	31.84	447	716	601	1504	1646	1646	1.77501	8.37198e-86	2.81088e-84	up	Chr06	17157977	17174043	-	BPChr06G08103
BPChr06G09554.v1.1	51.68	57.83	48.85	10.16	12.96	11.32	2705	4290	3194	493	697	587	-2.19118	8.72839e-86	2.92551e-84	down	Chr06	35543949	35546210	-	BPChr06G09554
BPChr11G06775.v1.1	20.84	28.31	19.16	128.32	130.57	125.73	560	1078	643	3197	3603	3345	2.49973	1.17615e-85	3.93536e-84	up	Chr11	11473206	11477616	-	BPChr11G06775
BPChr08G02993.v1.1	1.15	1.36	1.35	6.49	7.1	6.78	162	271	238	846	1025	944	2.40059	1.35146e-85	4.51421e-84	up	Chr08	42421986	42431099	+	BPChr08G02993
BPChr10G03406.v1.1	234.1	196.74	249.63	56.91	56.88	58.84	4556	5426	6068	1027	1137	1134	-1.97122	1.51825e-85	5.06265e-84	down	Chr10	14404214	14406326	-	BPChr10G03406
BPChr10G03373.v1.1	1.11	1.36	0.61	17.76	20.61	21.85	38	66	26	564	725	741	4.29376	1.8664e-85	6.21296e-84	up	Chr10	15089454	15093514	-	BPChr10G03373
BPChr13G10339.v1.1	0.89	0.54	0.96	11.18	13.59	11.84	50	43	67	582	783	658	3.96326	1.93606e-85	6.43384e-84	up	Chr13	10097642	10105825	+	BPChr13G10339
BPChr08G15456.v1.1	4.43	4.45	4.17	18.74	18.86	16.84	335	477	394	1314	1465	1261	2.0693	2.40958e-85	7.99381e-84	up	Chr08	36063080	36066694	+	BPChr08G15456
BPChr14G02038.v1.1	43.12	42.26	43.51	112.91	108.47	103.39	2637	3663	3324	6404	6814	6262	1.3416	3.82689e-85	1.26742e-83	up	Chr14	715215	722671	-	BPChr14G02038
BPChr03G19825.v1.1	85.1	91.18	77.62	22.98	24.65	23.92	2572	3905	2930	644	765	716	-1.8188	3.84605e-85	1.27161e-83	down	Chr03	1091782	1094909	+	BPChr03G19825
BPChr02G18014.v1.1	11.29	10.13	11.73	2.44	2.23	2.4	1333	1694	1730	267	270	281	-2.22195	3.8831e-85	1.28169e-83	down	Chr02	11732885	11753416	-	BPChr02G18014
BPChr09G20572.v1.1	97.15	72.16	92.88	0.19	0.48	0.18	5510	5800	6580	10	28	10	-8.25179	4.39851e-85	1.44935e-83	down	Chr09	29391211	29394038	+	BPChr09G20572
BPChr12G11390.v1.1	43.34	32.83	47.36	1.06	0.72	0.74	707	759	965	16	12	12	-5.61736	5.096e-85	1.67635e-83	down	Chr12	67124	68916	+	BPChr12G11390
BPChr06G10999.v1.1	32.37	30.26	31.23	105.5	122.64	127.98	678	898	817	2049	2638	2654	1.93266	6.28007e-85	2.06238e-83	up	Chr06	33117339	33119411	+	BPChr06G10999
BPChr02G14169.v1.1	16.18	17.95	14.05	0.14	0.35	0.42	628	987	681	5	14	16	-5.70795	8.46522e-85	2.77065e-83	down	Chr02	7921228	7928512	-	BPChr02G14169
BPChr14G02065.v1.1	10.95	11.99	10.58	46.84	53.84	49.32	290	450	350	1150	1464	1293	2.16879	2.19651e-84	7.17711e-83	up	Chr14	1282998	1284309	+	BPChr14G02065
BPChr03G23173.v1.1	3.51	2.49	3.2	20.9	23.7	26.9	173	174	197	956	1201	1314	2.97413	2.33879e-84	7.62922e-83	up	Chr03	27170051	27174559	-	BPChr03G23173
BPChr06G29540.v1.1	2.86	2.64	3.14	17.05	16.26	19.12	142	186	195	786	830	941	2.61057	2.39449e-84	7.79788e-83	up	Chr06	6629954	6637080	-	BPChr06G29540
BPChr05G31608.v1.1	11.68	12.77	12.89	1.05	1.46	1.16	600	930	827	50	77	59	-3.33491	2.81407e-84	9.14901e-83	down	Chr05	23323363	23327752	-	BPChr05G31608
BPChr04G05297.v1.1	16.77	13.17	15.45	0.55	0.7	0.46	629	700	724	19	27	17	-4.72152	3.55477e-84	1.15379e-82	down	Chr04	835278	844520	+	BPChr04G05297
BPChr06G21261.v1.1	33.98	31.15	29.93	0.12	0.2	0.09	1177	1529	1295	4	7	3	-7.84274	3.97739e-84	1.28882e-82	down	Chr06	316978	318943	-	BPChr06G21261
BPChr06G29622.v1.1	29.31	28.1	30.35	115.23	103.25	131.42	647	879	837	2359	2341	2873	2.0025	4.41672e-84	1.4288e-82	up	Chr06	4960107	4962593	-	BPChr06G29622
BPChr11G10170.v1.1	192.4	176.72	168.5	68.51	65	66.36	14599	19003	15970	4821	5066	4986	-1.41992	6.94293e-84	2.24231e-82	down	Chr11	35130696	35138197	+	BPChr11G10170
BPChr08G01228.v1.1	26.82	26.15	24.75	5.06	5.46	6.7	2133	2948	2459	373	446	528	-2.16639	7.34287e-84	2.36756e-82	down	Chr08	39935300	39946400	-	BPChr08G01228
BPChr08G16702.v1.1	95.23	90.42	89.18	257.3	300.87	271.31	2671	3594	3124	6692	8667	7535	1.60239	7.66545e-84	2.46749e-82	up	Chr08	44489489	44492219	-	BPChr08G16702
BPChr08G17071.v1.1	15.22	14.36	15.2	44.18	47.87	44.66	856	1145	1068	2305	2766	2488	1.61963	1.26458e-83	4.06395e-82	up	Chr08	39122505	39137928	-	BPChr08G17071
BPChr08G16986.v1.1	36.71	35.67	34.69	6.7	5.85	7.91	1271	1750	1500	215	208	271	-2.38179	1.69535e-83	5.43936e-82	down	Chr08	38725735	38729278	-	BPChr08G16986
BPChr11G17832.v1.1	110.54	109.61	124.03	30.97	28.9	28.93	1609	2261	2255	418	432	417	-1.94724	2.34027e-83	7.48388e-82	down	Chr11	27036124	27037625	-	BPChr11G17832
BPChr13G17222.v1.1	1.31	2.42	1.26	20.85	23.9	22.69	93	244	112	1373	1743	1596	3.75341	2.90695e-83	9.28084e-82	up	Chr13	24184365	24196996	-	BPChr13G17222
BPChr09G11999.v1.1	3.77	4.75	3.2	32.69	38.04	39.22	80	143	85	644	830	825	3.23222	3.1444e-83	1.00225e-81	up	Chr09	24599190	24600107	+	BPChr09G11999
BPChr01G20287.v1.1	2.01	1.74	2.13	21.5	18.45	17.67	65	80	86	645	613	566	3.30459	3.88792e-83	1.23722e-81	up	Chr01	419040	420437	-	BPChr01G20287
BPChr01G26499.v1.1	6.44	7.68	7.51	42.49	45.45	35.82	221	374	322	1353	1603	1218	2.52253	4.34028e-83	1.37892e-81	up	Chr01	26554476	26557308	-	BPChr01G26499
BPChr10G24039.v1.1	18.29	19.01	18.93	48.49	52.43	53	1125	1657	1454	2766	3312	3228	1.46065	4.999e-83	1.58562e-81	up	Chr10	7305449	7318720	-	BPChr10G24039
BPChr08G31881.v1.1	439.89	426.82	445.76	185.6	184.71	170.58	22568	31032	28564	8830	9733	8666	-1.27064	6.10348e-83	1.9328e-81	down	Chr08	1294695	1299896	-	BPChr08G31881
BPChr10G06617.v1.1	62.4	64.12	72.3	17.59	19.68	18.71	2556	3722	3699	668	828	759	-1.81986	8.46855e-83	2.67741e-81	down	Chr10	19585775	19587544	-	BPChr10G06617
BPChr14G11915.v1.1	42.68	47.12	41.53	14.33	14.77	15.19	3280	5132	3986	1021	1166	1156	-1.56019	1.20653e-82	3.80838e-81	down	Chr14	3282192	3299300	-	BPChr14G11915
BPChr12G08267.v1.1	48.19	46.97	46.69	17.38	17.47	17.58	2732	3774	3306	914	1017	987	-1.42767	1.20996e-82	3.81303e-81	down	Chr12	5162860	5168484	+	BPChr12G08267
BPChr01G19765.v1.1	10.69	10.37	10.2	29.45	31.8	30.72	835	1147	995	2132	2550	2375	1.56564	1.61544e-82	5.08265e-81	up	Chr01	2948826	2954489	+	BPChr01G19765
BPChr14G12320.v1.1	321.33	395.07	377.47	84.9	99.79	101.27	5220	9095	7659	1279	1665	1629	-1.92696	1.69406e-82	5.32142e-81	down	Chr14	22422944	22423645	-	BPChr14G12320
BPunChr33498.v1.1	6.08	5.73	6.8	23.75	24.73	24.86	361	482	504	1308	1508	1462	1.988	1.79524e-82	5.6302e-81	up	Contig645	57085	62617	-	BPunChr33498
BPChr11G28637.v1.1	371.82	345.11	396.34	84.83	58.73	72.62	3304	4346	4399	699	536	639	-2.35872	2.06695e-82	6.47191e-81	down	Chr11	38385349	38385732	+	BPChr11G28637
BPChr08G16272.v1.1	0.28	0.6	0.46	61.62	65.6	58.47	3	9	6	603	711	611	7.06961	4.67172e-82	1.46044e-80	up	Chr08	33907262	33907937	+	BPChr08G16272
BPChr06G02243.v1.1	14.97	15.74	14.29	52.08	59.61	55.25	474	706	565	1529	1938	1732	1.89965	5.28652e-82	1.64999e-80	up	Chr06	691216	692583	+	BPChr06G02243
BPChr11G17712.v1.1	11.62	10.16	13.79	65.78	74.79	60.67	388	481	575	2037	2565	2006	2.51004	5.68563e-82	1.77172e-80	up	Chr11	27928938	27930380	+	BPChr11G17712
BPChr06G11159.v1.1	57.52	59.41	74.72	3.28	4.64	3.18	567	830	920	30	47	31	-4.09651	8.88447e-82	2.7641e-80	down	Chr06	31454953	31458208	+	BPChr06G11159
BPChr06G07943.v1.1	165.71	170.04	166.01	354.2	356.85	341.37	12808	18625	16026	25387	28328	26127	1.07684	1.29389e-81	4.0191e-80	up	Chr06	30023846	30033939	-	BPChr06G07943
BPChr08G16203.v1.1	0.25	0.72	0.51	108.59	163.08	111.09	2	8	5	790	1314	863	7.95355	1.42034e-81	4.40485e-80	up	Chr08	33897872	33898267	+	BPChr08G16203
BPChr14G27668.v1.1	7.67	6.65	7.2	0.14	0.13	0.05	655	805	768	11	11	4	-6.10679	1.45279e-81	4.49834e-80	down	Chr14	23451839	23461357	-	BPChr14G27668
BPChr05G22165.v1.1	59.84	60.56	67.18	12.56	12.39	10.73	997	1430	1398	194	212	177	-2.3867	1.65073e-81	5.10314e-80	down	Chr05	28522273	28522992	+	BPChr05G22165
BPChr01G10683.v1.1	22.72	23.1	23.93	6.37	7.39	7.38	2389	3442	3143	621	798	768	-1.71387	1.82869e-81	5.64433e-80	down	Chr01	21492115	21527104	+	BPChr01G10683
BPChr13G00697.v1.1	4.83	4.37	4.66	18.79	21.24	19.09	321	412	387	1159	1451	1257	2.10415	2.3127e-81	7.12698e-80	up	Chr13	202168	207381	+	BPChr13G00697
BPChr06G29563.v1.1	8.57	6.56	8.91	0.16	0.13	0.19	655	710	850	11	10	14	-5.67794	2.60821e-81	8.02498e-80	down	Chr06	7426948	7438306	+	BPChr06G29563
BPChr05G14902.v1.1	85.27	78.54	80.23	28.02	29.53	28.58	3534	4613	4153	1077	1257	1173	-1.49393	2.88063e-81	8.84922e-80	down	Chr05	18695345	18697135	-	BPChr05G14902
BPChr14G12826.v1.1	52.79	46.52	55.45	0.41	0.05	0.38	981	1225	1287	7	1	7	-7.54642	3.12347e-81	9.58011e-80	down	Chr14	20029667	20032453	-	BPChr14G12826
BPChr11G06904.v1.1	114.51	130.87	142.3	33.12	34.73	38.57	4359	7060	6766	1169	1358	1454	-1.85728	4.36773e-81	1.33754e-79	down	Chr11	8550047	8554504	-	BPChr11G06904
BPChr05G22460.v1.1	46.08	45.56	45.5	132.75	147.23	126.29	1912	2679	2358	5108	6274	5189	1.57568	4.79973e-81	1.46753e-79	up	Chr05	29924999	29930997	+	BPChr05G22460
BPChr12G25802.v1.1	6.3	5.2	6.57	0.17	0.26	0.2	562	658	732	14	24	18	-4.81452	5.42947e-81	1.65748e-79	down	Chr12	3554696	3571494	+	BPChr12G25802
BPChr09G17988.v1.1	25.58	25.67	24.91	5.63	6.55	5.42	1362	1937	1657	278	358	286	-2.10371	8.00359e-81	2.43947e-79	down	Chr09	24966098	24974711	-	BPChr09G17988
BPChr08G03051.v1.1	11.42	14.22	11.11	0.8	0.62	0.57	524	925	637	34	29	26	-4.20721	1.03195e-80	3.14044e-79	down	Chr08	43272542	43277994	+	BPChr08G03051
BPChr11G01756.v1.1	0.12	0.76	0.77	121.34	74.48	120.88	1	9	8	940	639	1000	7.50817	1.08018e-80	3.28211e-79	up	Chr11	14152244	14152844	-	BPChr11G01756
BPChr10G21782.v1.1	4.78	4.69	5.2	38.55	42.15	41.6	64	89	87	479	580	552	3.06926	1.20739e-80	3.66292e-79	up	Chr10	319323	320731	-	BPChr10G21782
BPChr01G13618.v1.1	19.05	16.01	19.21	0.22	0.4	0.18	644	767	811	7	14	6	-6.05226	1.33543e-80	4.04508e-79	down	Chr01	21357652	21369407	-	BPChr01G13618
BPChr03G07597.v1.1	2.77	3.02	2.07	20.99	18.32	20.78	118	182	110	829	801	876	2.94204	1.53943e-80	4.65576e-79	up	Chr03	26370089	26375045	+	BPChr03G07597
BPChr03G23124.v1.1	4.1	4.49	4.04	18.43	20.34	18.07	246	382	303	1025	1253	1073	2.17597	1.75702e-80	5.30561e-79	up	Chr03	27461239	27467890	+	BPChr03G23124
BPChr03G02429.v1.1	18.47	25.81	19.1	100.22	112.53	107.34	545	1079	704	2742	3410	3136	2.34266	2.62759e-80	7.92216e-79	up	Chr03	23525273	23530842	-	BPChr03G02429
BPChr03G18211.v1.1	4.17	4.2	4.63	21	19.66	19.67	192	274	266	896	929	896	2.22119	2.87279e-80	8.64808e-79	up	Chr03	12527117	12529971	-	BPChr03G18211
BPChr11G17694.v1.1	12.52	10.82	11.1	0.04	0.22	0.25	661	810	732	2	12	13	-6.04203	3.37822e-80	1.01539e-78	down	Chr11	27223087	27228260	+	BPChr11G17694
BPChr08G16149.v1.1	11.11	11.71	11.69	31.57	30.73	31.59	793	1185	1042	2090	2253	2233	1.4511	5.16438e-80	1.54987e-78	up	Chr08	33999923	34012916	-	BPChr08G16149
BPChr12G06080.v1.1	112.67	134.9	92.2	634.58	526.04	627.74	996	1690	1018	5202	4776	5495	2.40286	6.56162e-80	1.96617e-78	up	Chr12	7792335	7792837	+	BPChr12G06080
BPChr14G27033.v1.1	18.95	17.77	18.87	61.73	62.03	58.89	513	682	638	1550	1725	1579	1.72588	6.79257e-80	2.03225e-78	up	Chr14	18209457	18212603	+	BPChr14G27033
BPChr08G15525.v1.1	41.37	47.37	39.6	6.09	7.34	9.06	2514	4079	3006	343	458	545	-2.50509	6.84517e-80	2.04485e-78	down	Chr08	3186164	3192831	+	BPChr08G15525
BPChr02G23326.v1.1	35.19	30.54	31.03	96.44	101.56	92.94	2456	3021	2705	6242	7280	6423	1.59708	9.7396e-80	2.90062e-78	up	Chr02	9546412	9553609	+	BPChr02G23326
BPChr06G29589.v1.1	20.86	22.55	19.58	141.42	114.68	128.49	139	213	163	874	785	848	2.61585	1.14459e-79	3.40358e-78	up	Chr06	7194844	7195131	-	BPChr06G29589
BPChr08G16644.v1.1	59.06	56.94	68.34	12	11.05	12.09	1051	1436	1519	198	202	213	-2.38424	1.66743e-79	4.95076e-78	down	Chr08	43975296	43976532	+	BPChr08G16644
BPChr11G26385.v1.1	44.4	42.99	41.78	131.93	117.76	116.11	1802	2473	2118	4966	4909	4667	1.51007	1.69882e-79	5.03631e-78	up	Chr11	15139247	15150716	+	BPChr11G26385
BPChr01G13758.v1.1	0.48	0.46	0.54	9.27	10.47	9.72	20	27	28	358	448	401	4.33023	4.80325e-79	1.42181e-77	up	Chr01	21117302	21122802	+	BPChr01G13758
BPChr03G03220.v1.1	0.18	0.4	0.26	15.57	15.77	17.59	5	16	9	403	452	486	5.81556	9.00809e-79	2.66244e-77	up	Chr03	28665458	28671244	+	BPChr03G03220
BPChr09G06377.v1.1	11.28	10.22	12.42	1.12	1.53	1.19	774	994	1065	71	108	81	-3.13086	1.03989e-78	3.06886e-77	down	Chr09	15207264	15215045	+	BPChr09G06377
BPChr06G30387.v1.1	23.76	23.34	22.91	76.19	71.42	69.97	607	845	731	1805	1874	1770	1.64447	1.10799e-78	3.26488e-77	up	Chr06	43775381	43779010	+	BPChr06G30387
BPChr14G01978.v1.1	41.7	41.75	39.23	118.32	119.12	114.02	800	1135	940	2105	2347	2166	1.52706	1.13512e-78	3.33977e-77	up	Chr14	333513	337657	-	BPChr14G01978
BPChr04G23790.v1.1	86.64	83.93	88.41	229.41	253.92	223.39	2917	4005	3718	7163	8781	7448	1.45703	2.11751e-78	6.22082e-77	up	Chr04	3740957	3742411	+	BPChr04G23790
BPChr05G15021.v1.1	75.64	68.9	72.6	194.81	182.11	180.03	2986	3855	3580	7132	7384	7038	1.36719	2.28483e-78	6.70228e-77	up	Chr05	18615850	18622028	-	BPChr05G15021
BPChr02G18995.v1.1	0.24	0.3	0.34	5.02	6.26	5.66	19	33	33	366	506	441	4.27551	2.88521e-78	8.45073e-77	up	Chr02	17792926	17797125	+	BPChr02G18995
BPChr05G22401.v1.1	550.67	570.79	617.98	1.44	3.64	1.87	16069	23604	22524	39	109	54	-7.95423	3.1687e-78	9.26715e-77	down	Chr05	29475448	29479671	-	BPChr05G22401
BPChr11G03755.v1.1	2.08	1.9	1.85	11.4	11.86	11.99	114	148	127	581	669	652	2.60903	5.87617e-78	1.71596e-76	up	Chr11	41571626	41578191	+	BPChr11G03755
BPChr03G02378.v1.1	8.26	9.13	8.2	39.24	44.72	34.54	437	685	542	1926	2431	1810	2.2198	6.71532e-78	1.95808e-76	up	Chr03	24491665	24496633	-	BPChr03G02378
BPChr10G13842.v1.1	109.1	122.58	130.63	21.22	20.41	21.46	765	1218	1144	138	147	149	-2.51475	1.06513e-77	3.10113e-76	down	Chr10	8145112	8146136	-	BPChr10G13842
BPChr04G24421.v1.1	2.89	3.19	3.41	21.6	23.57	25.87	76	119	112	527	637	674	2.90856	1.35414e-77	3.93668e-76	up	Chr04	11506376	11510318	-	BPChr04G24421
BPChr02G19591.v1.1	118.92	125.43	138.17	42.41	44.73	40.63	4835	7227	7017	1599	1868	1636	-1.57339	1.54453e-77	4.4835e-76	down	Chr02	547051	549544	-	BPChr02G19591
BPChr02G13123.v1.1	438.14	418.63	478.2	167.75	154.51	145.85	32120	43492	43788	11404	11634	10588	-1.50382	1.59139e-77	4.61267e-76	down	Chr02	16281656	16294172	+	BPChr02G13123
BPChr02G25924.v1.1	95.56	93.19	93.65	202.75	216.67	214.71	3901	5391	4775	7675	9084	8679	1.17519	2.03878e-77	5.90065e-76	up	Chr02	17212551	17220290	-	BPChr02G25924
BPChr10G15190.v1.1	6.09	4.9	6.33	25.63	24.23	25.09	421	480	546	1642	1719	1716	2.12341	2.44316e-77	7.06054e-76	up	Chr10	21694672	21701254	+	BPChr10G15190
BPChr06G02274.v1.1	29.97	28.69	32.58	10.85	10.01	10.2	3556	4824	4828	1194	1220	1198	-1.54704	4.96582e-77	1.43296e-75	down	Chr06	1464368	1485936	+	BPChr06G02274
BPChr06G02186.v1.1	15.46	13.54	16	45.26	50.55	49.16	1360	1688	1758	3692	4567	4282	1.69649	6.56393e-77	1.89132e-75	up	Chr06	1236304	1242374	+	BPChr06G02186
BPChr01G23716.v1.1	33.66	32.04	32.49	73.52	72.85	72.31	3068	4139	3699	6215	6820	6527	1.16354	7.26753e-77	2.09097e-75	up	Chr01	17906633	17914812	+	BPChr01G23716
BPChr09G16301.v1.1	13.92	12.92	14.83	2.19	2.24	2.04	732	963	974	107	121	106	-2.67856	8.41996e-77	2.41897e-75	down	Chr09	28155740	28167575	+	BPChr09G16301
BPChr03G04591.v1.1	12.7	12.77	13.67	56.87	67.69	60.3	224	319	301	930	1226	1053	2.24879	9.62797e-77	2.76195e-75	up	Chr03	7130576	7133438	+	BPChr03G04591
BPChr07G32021.v1.1	19.83	18.17	16.87	0.02	0.21	0.09	911	1183	968	1	10	4	-7.35957	1.13379e-76	3.24293e-75	down	Chr07	28882895	28886786	+	BPChr07G32021
BPChr12G25894.v1.1	1.17	1.71	0.98	11.76	13.17	13.18	86	179	90	805	998	963	3.30575	1.23288e-76	3.52119e-75	up	Chr12	2301903	2311859	+	BPChr12G25894
BPChr14G19625.v1.1	28.62	35.28	25.99	4.04	3.86	4.4	932	1628	1057	122	129	142	-2.86224	1.28696e-76	3.67027e-75	down	Chr14	21179736	21183398	+	BPChr14G19625
BPChr05G00129.v1.1	36.57	33.29	38.88	141.29	134.54	129	424	547	563	1519	1602	1481	1.9058	1.52145e-76	4.3327e-75	up	Chr05	13782780	13783280	-	BPChr05G00129
BPChr05G15026.v1.1	0.4	0.64	0.46	8.08	10.98	10.62	21	48	30	394	593	553	4.29393	1.84164e-76	5.22925e-75	up	Chr05	18765979	18773883	+	BPChr05G15026
BPChr06G29520.v1.1	22.37	19.39	23.82	84.87	91	86.99	394	484	524	1386	1646	1517	2.01314	2.44709e-76	6.93829e-75	up	Chr06	4440081	4443808	-	BPChr06G29520
BPChr03G28941.v1.1	0.4	0.45	0.22	9.52	10.69	10.44	16	26	11	357	444	418	4.8491	2.68491e-76	7.60154e-75	up	Chr03	21493205	21496347	-	BPChr03G28941
BPChr02G23417.v1.1	7.53	7.78	7.61	44.14	35.61	49.61	228	334	288	1240	1108	1488	2.5027	2.80413e-76	7.91608e-75	up	Chr02	9604829	9612007	+	BPChr02G23417
BPChr01G13592.v1.1	30.81	25.47	37.75	2.65	3.16	2.19	939	1100	1437	75	99	66	-3.54406	3.13337e-76	8.83276e-75	down	Chr01	20728911	20730227	-	BPChr01G13592
BPChr12G22281.v1.1	68.64	76.07	70.07	28.08	28.52	27.09	4703	7387	5997	1784	2007	1838	-1.35166	3.83754e-76	1.08021e-74	down	Chr12	19434739	19441002	+	BPChr12G22281
BPChr04G27179.v1.1	52.31	49.95	50.77	0.26	0.75	0.37	2432	3291	2948	11	36	17	-6.77453	4.60124e-76	1.29332e-74	down	Chr04	21675052	21679624	+	BPChr04G27179
BPChr04G23988.v1.1	151.89	148.52	163.99	60.88	53.93	60.47	8095	11217	10916	3009	2952	3191	-1.3985	4.82125e-76	1.35321e-74	down	Chr04	5701008	5707162	-	BPChr04G23988
BPChr08G16206.v1.1	13.35	10.06	14.37	1.01	1.18	1.08	813	868	1093	57	74	65	-3.51975	4.89792e-76	1.37275e-74	down	Chr08	32916831	32932059	-	BPChr08G16206
BPChr04G27226.v1.1	226.95	240.35	238.17	498.19	520.28	494.24	8240	12367	10801	16774	19402	17770	1.10874	5.0153e-76	1.40364e-74	up	Chr04	20619699	20623089	-	BPChr04G27226
BPChr11G14297.v1.1	0	0.19	0.06	50.52	61.57	52.71	0	7	2	1210	1633	1348	9.19016	5.10078e-76	1.42552e-74	up	Chr11	22678806	22680015	+	BPChr11G14297
BPChr02G00331.v1.1	9.23	8.59	10.49	1.49	1.43	1.28	794	1047	1127	119	126	109	-2.74594	5.24552e-76	1.46387e-74	down	Chr02	2464457	2468798	-	BPChr02G00331
BPChr04G10456.v1.1	2.07	3.78	2.44	33.43	33.06	41.98	44	114	65	660	723	885	3.69925	5.48422e-76	1.5283e-74	up	Chr04	12842535	12843915	+	BPChr04G10456
BPChr05G14418.v1.1	64.94	63.6	70.18	180.27	184.69	170.86	1578	2190	2130	4062	4609	4111	1.43938	5.67466e-76	1.57911e-74	up	Chr05	2461606	2467158	+	BPChr05G14418
BPChr09G12276.v1.1	32.5	25.26	24.77	223.13	150.53	177.48	561	618	534	3572	2669	3034	2.74846	6.08579e-76	1.69111e-74	up	Chr09	18081451	18083533	-	BPChr09G12276
BPChr11G26148.v1.1	1.58	1.5	1.52	11.01	11.5	11.26	74	100	89	479	554	523	2.88668	6.32897e-76	1.75618e-74	up	Chr11	23269244	23273492	+	BPChr11G26148
BPChr14G27700.v1.1	29.64	29.39	32.4	6.3	7.51	6.03	1330	1869	1816	262	346	268	-2.19475	6.66199e-76	1.84596e-74	down	Chr14	25304614	25311015	+	BPChr14G27700
BPChr03G02514.v1.1	20.67	14.22	21.46	0.59	0.89	1.08	792	772	1027	21	35	41	-4.44645	6.73339e-76	1.86309e-74	down	Chr03	23895418	23900097	-	BPChr03G02514
BPChr10G21588.v1.1	9.22	9.71	9.58	28.75	26.34	25.94	883	1318	1146	2552	2590	2459	1.51366	9.39728e-76	2.5965e-74	up	Chr10	17922542	17947436	-	BPChr10G21588
BPChr05G08796.v1.1	1.01	1.04	1.02	6.98	7.04	7.67	77	112	97	492	550	577	2.82599	9.61674e-76	2.65338e-74	up	Chr05	9008292	9014841	+	BPChr05G08796
BPChr14G02061.v1.1	84.42	97.55	100.75	15.86	21.47	21.48	3024	4952	4508	527	790	762	-2.25594	1.01546e-75	2.79782e-74	down	Chr14	2024001	2025548	+	BPChr14G02061
BPChr09G04040.v1.1	17.2	18.77	19.5	3.07	3.08	3.01	653	1010	925	108	120	113	-2.59251	1.15151e-75	3.16819e-74	down	Chr09	25417327	25423478	-	BPChr09G04040
BPChr11G07205.v1.1	10.41	10.71	9.66	36.53	37.2	36.72	339	494	393	1103	1244	1184	1.85152	1.17733e-75	3.23468e-74	up	Chr11	17299664	17306119	-	BPChr11G07205
BPChr06G26069.v1.1	7.69	8.06	9.19	35.61	43.73	36.14	376	558	561	1614	2195	1749	2.21942	1.36608e-75	3.74797e-74	up	Chr06	28703715	28708582	+	BPChr06G26069
BPChr09G29788.v1.1	2.95	2.84	2.58	19.1	19.33	16.83	107	146	117	643	721	605	2.735	1.65205e-75	4.52619e-74	up	Chr09	11070448	11072016	-	BPChr09G29788
BPChr05G17486.v1.1	88.78	82.04	89.6	200.99	208.79	206.3	3655	4786	4607	7673	8828	8410	1.25054	1.73682e-75	4.75176e-74	up	Chr05	10862705	10866284	-	BPChr05G17486
BPChr03G02483.v1.1	68.56	97.86	69.46	5.42	5.65	6.43	614	1242	777	45	52	57	-3.74461	1.8799e-75	5.13509e-74	down	Chr03	24910080	24910981	-	BPChr03G02483
BPChr07G18910.v1.1	6.62	9.15	7.03	33.32	37.72	36.99	460	902	611	2149	2694	2547	2.24989	1.88219e-75	5.13509e-74	up	Chr07	19845831	19853250	-	BPChr07G18910
BPChr12G08279.v1.1	0.8	1.02	0.74	12.58	14.85	13.09	26	47	30	378	494	420	3.97864	2.03316e-75	5.53923e-74	up	Chr12	5300020	5305062	-	BPChr12G08279
BPChr11G14014.v1.1	13.42	16.79	11.56	117.83	78.63	106.22	450	798	484	3664	2708	3527	2.86303	2.28666e-75	6.22118e-74	up	Chr11	2460209	2462537	+	BPChr11G14014
BPChr12G26819.v1.1	21	20.83	21.77	7.72	7.86	7.59	2275	3198	2946	775	874	814	-1.44937	3.23976e-75	8.80194e-74	down	Chr12	17786929	17793662	+	BPChr12G26819
BPChr10G04282.v1.1	14.27	12.57	14.93	1.86	1.29	1.76	746	931	975	90	69	91	-3.08794	3.78706e-75	1.02746e-73	down	Chr10	1350584	1369701	-	BPChr10G04282
BPChr06G11053.v1.1	15.79	14.8	15.62	3.7	3.59	3.3	1044	1387	1290	227	244	216	-2.1168	3.99323e-75	1.08189e-73	down	Chr06	33451347	33456918	-	BPChr06G11053
BPChr08G31902.v1.1	21.33	22.47	18.94	63.96	66.56	62.7	1007	1503	1117	2800	3227	2931	1.631	5.62048e-75	1.52065e-73	up	Chr08	1523718	1526849	+	BPChr08G31902
BPChr14G12328.v1.1	161.27	171.96	190.55	47.87	48.45	40.73	2463	3722	3635	678	760	616	-1.9257	5.79858e-75	1.56666e-73	down	Chr14	22415794	22416453	-	BPChr14G12328
BPChr09G02349.v1.1	6.94	5.14	4.13	101.83	75.84	99.49	39	41	29	531	438	554	4.12075	6.36705e-75	1.71787e-73	up	Chr09	30542514	30542756	+	BPChr09G02349
BPChr03G28832.v1.1	26.94	26.9	25.69	7.46	8.57	7.93	1843	2608	2195	473	602	537	-1.72215	8.03989e-75	2.16622e-73	down	Chr03	19788707	19794784	-	BPChr03G28832
BPChr13G00715.v1.1	21.52	19.2	23.13	79.02	75.95	88.02	496	627	666	1689	1798	2009	1.93671	9.62048e-75	2.58851e-73	up	Chr13	199148	201695	+	BPChr13G00715
BPChr06G21477.v1.1	7.29	5.78	7.96	0.03	0.11	0.04	759	854	1036	3	12	4	-6.8172	1.159e-74	3.11415e-73	down	Chr06	8605782	8613851	-	BPChr06G21477
BPChr02G19600.v1.1	1.95	2.43	2.14	24.05	23.93	28.14	35	62	48	401	442	501	3.54388	1.50032e-74	4.0257e-73	up	Chr02	243474	244250	-	BPChr02G19600
BPChr08G01226.v1.1	24.42	20.26	22.69	5.28	4.99	5.66	1690	1987	1962	339	355	388	-2.07205	1.55609e-74	4.16959e-73	down	Chr08	39823436	39833937	-	BPChr08G01226
BPChr11G28706.v1.1	8.35	6.57	8.46	0.38	0.21	0.51	665	741	841	28	17	40	-4.41555	2.72738e-74	7.29809e-73	down	Chr11	38667740	38673259	-	BPChr11G28706
BPChr01G13643.v1.1	58.46	38.48	65.92	1.57	1.58	3.11	1043	973	1469	26	29	55	-4.69274	2.92901e-74	7.82688e-73	down	Chr01	18443997	18455622	+	BPChr01G13643
BPChr13G10340.v1.1	38.7	41.91	41.88	128.78	136.13	116.23	1038	1593	1403	3203	3750	3087	1.64585	3.37005e-74	8.9808e-73	up	Chr13	10165048	10168985	-	BPChr13G10340
BPChr03G02367.v1.1	6.76	7.3	6.8	28.03	28.38	25.42	295	452	371	1135	1273	1099	1.97895	3.42765e-74	9.12186e-73	up	Chr03	24248510	24252102	+	BPChr03G02367
BPChr09G01139.v1.1	0.06	0.31	0.13	8.8	9.88	10.5	3	21	8	389	484	496	5.76275	3.90783e-74	1.03856e-72	up	Chr09	4772283	4780538	-	BPChr09G01139
BPChr14G09099.v1.1	1618	1456.23	1702.61	428.9	406.52	522.8	18721	23878	24606	4602	4831	5990	-1.80795	7.43651e-74	1.97366e-72	down	Chr14	8662979	8663616	+	BPChr14G09099
BPChr14G27800.v1.1	0.84	0.75	0.86	6.44	6.99	6.7	63	79	80	446	536	495	3.05272	7.91234e-74	2.09425e-72	up	Chr14	24904320	24908704	-	BPChr14G27800
BPChr08G16221.v1.1	0.4	0.42	0.32	70.01	100.51	70.81	4	6	4	649	1032	701	7.73001	8.32336e-74	2.20005e-72	up	Chr08	33890345	33890899	+	BPChr08G16221
BPChr13G09015.v1.1	8.82	9.36	11.29	0.17	0.33	0.28	442	665	707	8	17	14	-5.21171	9.03364e-74	2.38456e-72	down	Chr13	2571346	2575763	+	BPChr13G09015
BPChr11G10078.v1.1	68.63	70.93	57.7	15.06	16.77	17.92	2757	4038	2895	561	692	713	-1.97892	9.08729e-74	2.39548e-72	down	Chr11	34436991	34446563	+	BPChr11G10078
BPChr04G21891.v1.1	0.17	0.16	0.08	11.11	12.93	12.52	7	9	4	422	544	508	6.52448	1.01467e-73	2.67115e-72	up	Chr04	23606211	23608651	-	BPChr04G21891
BPChr14G12915.v1.1	2.05	2.07	2.1	11.69	9.88	10.92	146	209	187	773	724	771	2.39339	1.05055e-73	2.76188e-72	up	Chr14	20195823	20201401	+	BPChr14G12915
BPChr01G13686.v1.1	12.88	11.52	11.17	1.27	0.69	1.21	776	984	841	71	43	72	-3.48625	1.07158e-73	2.81338e-72	down	Chr01	18334248	18339948	-	BPChr01G13686
BPChr13G32285.v1.1	19.07	20.99	19.43	100.1	93.63	105.6	143	223	182	696	721	784	2.33585	1.16259e-73	3.0482e-72	up	Chr13	14757593	14757916	-	BPChr13G32285
BPChr05G07822.v1.1	23.31	20.68	24.97	5.41	5.22	5.71	1440	1810	1926	310	331	349	-2.06991	1.32424e-73	3.46391e-72	down	Chr05	6542811	6550391	-	BPChr05G07822
BPChr14G12533.v1.1	4.22	3.97	4.35	20.8	20.61	18.76	178	237	229	813	892	783	2.2724	1.32469e-73	3.46391e-72	up	Chr14	16053176	16057617	+	BPChr14G12533
BPChr01G24944.v1.1	0.48	0.41	0.21	12.37	12.3	14.33	15	18	8	355	391	439	5.17288	1.53128e-73	3.99876e-72	up	Chr01	5109195	5112752	-	BPChr01G24944
BPChr10G04381.v1.1	10.57	10.39	13.31	0.3	0.4	0.56	461	642	725	12	18	24	-4.7585	1.59188e-73	4.15144e-72	down	Chr10	1139291	1142826	-	BPChr10G04381
BPChr01G25593.v1.1	1285.12	1430.19	1320.93	537.17	582.53	529.96	48266	76122	61966	18709	22471	19710	-1.28209	1.85116e-73	4.82116e-72	down	Chr01	23311997	23315995	+	BPChr01G25593
BPChr01G20306.v1.1	2.23	1.93	2.36	18.97	17.62	14.99	87	107	115	687	707	580	2.997	3.47957e-73	9.05014e-72	up	Chr01	747792	753458	+	BPChr01G20306
BPChr14G24223.v1.1	5.83	5.12	5.98	34.68	38.31	29.25	184	229	236	1016	1243	915	2.60694	6.22779e-73	1.61765e-71	up	Chr14	124779	126394	-	BPChr14G24223
BPChr06G29298.v1.1	1.12	1.29	1.25	4.47	5.22	4.75	337	553	471	1251	1621	1420	1.98798	1.10602e-72	2.86903e-71	up	Chr06	4725895	4753587	+	BPChr06G29298
BPChr05G13018.v1.1	32.7	35.2	33.02	99.47	95.42	107.37	613	935	773	1729	1837	1993	1.58916	1.23449e-72	3.19804e-71	up	Chr05	52566	54624	-	BPChr05G13018
BPChr03G02470.v1.1	11.69	11.35	10.98	0.47	0.54	0.23	460	633	540	17	22	9	-4.76643	1.39634e-72	3.61253e-71	down	Chr03	24076847	24080132	-	BPChr03G02470
BPChr06G29400.v1.1	10.85	12.52	12.1	54.27	58.58	48.47	247	404	344	1146	1370	1093	2.19197	1.53135e-72	3.95656e-71	up	Chr06	5354598	5364271	-	BPChr06G29400
BPChr02G10541.v1.1	7.84	10.78	7.59	49.41	47.48	56.92	226	440	273	1320	1405	1624	2.55617	1.70232e-72	4.39249e-71	up	Chr02	20380085	20383978	-	BPChr02G10541
BPChr11G07015.v1.1	19.05	18.86	17.68	93.72	81.5	78.39	238	334	276	1086	1046	970	2.19835	1.74257e-72	4.4904e-71	up	Chr11	11417949	11418842	-	BPChr11G07015
BPChr06G16560.v1.1	24.27	23.9	25.58	7.15	7.88	6.87	1769	2469	2329	483	590	496	-1.74282	1.9324e-72	4.973e-71	down	Chr06	3563475	3570389	+	BPChr06G16560
BPChr05G22440.v1.1	0.28	0.41	0.29	3.51	3.74	3.98	36	75	46	419	495	508	3.51683	2.35294e-72	6.04727e-71	up	Chr05	29989190	29996746	+	BPChr05G22440
BPChr11G05885.v1.1	7.12	8	6.65	26.64	32.81	31.05	466	742	544	1617	2206	2013	2.06322	2.38306e-72	6.11662e-71	up	Chr11	2841740	2849911	+	BPChr11G05885
BPChr01G00552.v1.1	0.72	0.7	0.92	12.42	12.66	12.33	22	30	35	350	395	371	4.00536	2.43025e-72	6.22954e-71	up	Chr01	11901622	11904784	+	BPChr01G00552
BPChr12G29181.v1.1	16.18	17.58	15.73	3	3	3.37	756	1164	918	130	144	156	-2.39299	2.65653e-72	6.80064e-71	down	Chr12	8748316	8754283	-	BPChr12G29181
BPChr14G27914.v1.1	11.63	10.37	12.02	1.77	1.78	2.17	844	1067	1090	119	133	156	-2.56358	2.88459e-72	7.37479e-71	down	Chr14	23856903	23866222	+	BPChr14G27914
BPChr06G16458.v1.1	12.53	12.26	11.6	1.83	1.88	2.01	641	889	741	87	99	102	-2.65777	3.6873e-72	9.41469e-71	down	Chr06	3140043	3145809	+	BPChr06G16458
BPChr14G08661.v1.1	46.31	55.6	46.88	5.9	7.15	9.11	1135	1931	1435	134	180	221	-2.73901	4.28701e-72	1.09316e-70	down	Chr14	21700384	21701516	-	BPChr14G08661
BPChr06G20883.v1.1	9.81	10.16	9.01	3.17	3.42	3.13	2955	4340	3390	887	1059	935	-1.56579	4.65278e-72	1.18488e-70	down	Chr06	11360131	11408676	-	BPChr06G20883
BPChr08G26735.v1.1	63.46	66.44	68.24	26.52	27.82	27.08	3680	5460	4943	1426	1657	1555	-1.27495	4.91023e-72	1.24881e-70	down	Chr08	26895798	26907385	-	BPChr08G26735
BPChr08G11322.v1.1	16.07	16.42	16.61	42.86	42.53	47.01	857	1241	1106	2119	2329	2482	1.4383	5.59458e-72	1.42101e-70	up	Chr08	37291296	37298351	+	BPChr08G11322
BPChr03G09692.v1.1	1.45	1.6	1.69	10.34	12.56	11.33	78	122	114	517	696	605	2.85941	6.53985e-72	1.65895e-70	up	Chr03	19031555	19035392	-	BPChr03G09692
BPChr02G02311.v1.1	34.48	31.09	36.35	8.39	9.23	9.38	1666	2129	2194	376	458	449	-1.90746	7.29897e-72	1.8491e-70	down	Chr02	923442	935440	-	BPChr02G02311
BPChr10G03428.v1.1	25.98	26.36	25.29	2.38	2.76	3.44	541	778	658	46	59	71	-3.16701	8.85094e-72	2.23937e-70	down	Chr10	14329548	14338616	+	BPChr10G03428
BPChr11G06784.v1.1	147.7	151.04	146.88	357.47	318.15	337.47	4023	5830	4997	9029	8900	9102	1.19246	1.03612e-71	2.61809e-70	up	Chr11	8722448	8725433	+	BPChr11G06784
BPChr10G13853.v1.1	2.09	2.33	2.34	9.46	8.38	8.42	290	459	407	1219	1196	1159	1.96274	1.05451e-71	2.66111e-70	up	Chr10	5608	29628	-	BPChr10G13853
BPChr06G11088.v1.1	8.5	8.64	8.79	41.54	44.55	46.84	134	193	173	607	721	731	2.36553	1.2528e-71	3.15742e-70	up	Chr06	32587165	32587845	-	BPChr06G11088
BPChr08G15747.v1.1	174.93	172.76	171.41	69.73	66.07	73.22	3279	4589	4013	1212	1272	1359	-1.30492	1.31394e-71	3.30722e-70	down	Chr08	4602979	4605079	-	BPChr08G15747
BPChr04G16016.v1.1	84.49	86.74	91.02	37.83	36.9	36.51	4311	6272	5801	1790	1934	1845	-1.22928	1.45524e-71	3.65816e-70	down	Chr04	15635482	15642908	-	BPChr04G16016
BPChr11G05860.v1.1	232.72	233.1	251.14	93.69	100.95	90.37	11250	15969	15164	4200	5012	4326	-1.32234	1.63319e-71	4.09494e-70	down	Chr11	4253445	4258013	+	BPChr11G05860
BPChr13G10326.v1.1	11.14	9.55	9.68	0.04	0.03	0.04	1136	1379	1233	4	3	4	-8.10124	1.69095e-71	4.23432e-70	down	Chr13	8496335	8508272	+	BPChr13G10326
BPChr05G08792.v1.1	11.71	10.51	11.73	1.73	1.98	1.72	721	917	902	99	125	105	-2.63327	1.77358e-71	4.43555e-70	down	Chr05	9050050	9055428	+	BPChr05G08792
BPChr05G21156.v1.1	28.74	29.13	29.54	7.8	7.05	8.33	1132	1626	1453	285	285	325	-1.90804	1.88159e-71	4.69964e-70	down	Chr05	2816444	2819170	+	BPChr05G21156
BPChr11G14290.v1.1	45.6	45.6	49.68	120.53	119.16	126.27	1031	1461	1403	2527	2767	2827	1.38481	2.4882e-71	6.20681e-70	up	Chr11	21872388	21874921	+	BPChr11G14290
BPChr05G14970.v1.1	57.3	62.28	55.88	176.01	163.42	186.45	720	1109	877	2051	2109	2320	1.5902	3.10519e-71	7.73601e-70	up	Chr05	18071214	18074337	-	BPChr05G14970
BPChr06G16539.v1.1	36.92	41.85	43.62	11.67	13.08	11.47	2594	4167	3828	760	944	798	-1.74794	3.83104e-71	9.53215e-70	down	Chr06	3179533	3182568	-	BPChr06G16539
BPChr06G30227.v1.1	36.52	31.13	26.79	157.29	144.33	145.81	322	389	295	1286	1307	1273	2.25603	4.10678e-71	1.02052e-69	up	Chr06	41866152	41866767	-	BPChr06G30227
BPChr08G11285.v1.1	17.91	22.27	17.44	4.03	3.11	3.46	1375	2423	1672	287	245	263	-2.43681	5.60411e-71	1.39083e-69	down	Chr08	37669732	37678854	+	BPChr08G11285
BPChr09G29871.v1.1	61.16	63.93	67.44	15.41	19.34	19.03	2593	3841	3571	606	842	799	-1.83091	6.21341e-71	1.54009e-69	down	Chr09	9932046	9933996	+	BPChr09G29871
BPChr14G27982.v1.1	52.28	46.92	48.27	171.17	198.04	159.84	1044	1328	1204	3170	4062	3161	1.85287	6.32756e-71	1.56639e-69	up	Chr14	25796264	25800152	+	BPChr14G27982
BPChr11G01715.v1.1	13.46	11.74	15.25	0.54	0.41	0.42	453	560	641	17	14	14	-4.88199	1.47332e-70	3.64259e-69	down	Chr11	14240140	14244011	-	BPChr11G01715
BPChr06G07939.v1.1	234.19	218.25	221.45	55.33	65.08	57.53	1447	1911	1709	317	413	352	-1.91124	1.92798e-70	4.76066e-69	down	Chr06	30133506	30133772	+	BPChr06G07939
BPChr04G02718.v1.1	378.55	339.24	369.65	873.41	898.27	836.61	12956	16454	15802	27721	31576	28354	1.27026	2.16624e-70	5.33547e-69	up	Chr04	22778131	22781139	-	BPChr04G02718
BPChr12G25868.v1.1	81.95	82.03	77.64	24.94	20.36	23.64	1701	2413	2013	480	434	486	-1.80303	2.17941e-70	5.36113e-69	down	Chr12	3068507	3069403	+	BPChr12G25868
BPChr14G27981.v1.1	15.41	18.46	11.38	0.11	0.31	0.37	629	1068	580	4	13	15	-5.82133	2.5835e-70	6.34714e-69	down	Chr14	24796941	24798905	-	BPChr14G27981
BPChr10G03381.v1.1	16.4	17.51	15.98	60.52	62.6	62.28	263	398	320	900	1031	989	1.90093	3.71417e-70	9.11349e-69	up	Chr10	13716027	13716719	-	BPChr10G03381
BPChr03G18599.v1.1	2.4	2.72	2.36	11.56	13.66	13.1	159	255	195	709	928	858	2.36219	3.87407e-70	9.49392e-69	up	Chr03	5575953	5587678	-	BPChr03G18599
BPChr14G09091.v1.1	0.05	0.07	0.09	19.01	21.17	17.47	2	4	5	748	923	734	8.09772	3.91353e-70	9.57858e-69	up	Chr14	7772868	7777726	+	BPChr14G09091
BPChr01G18075.v1.1	20.37	13.19	15.17	150.99	112.96	136.81	157	144	146	1079	894	1044	3.05658	4.35891e-70	1.06553e-68	up	Chr01	24096204	24096536	-	BPChr01G18075
BPChr01G00559.v1.1	9.31	10.33	9.84	2.81	3.24	2.98	1791	2818	2365	502	641	568	-1.69694	4.73581e-70	1.15621e-68	down	Chr01	11681879	11708415	-	BPChr01G00559
BPChr05G04661.v1.1	26.88	26.61	25.92	69.29	79.39	69.46	1963	2754	2364	4693	5955	5023	1.46686	5.18549e-70	1.26442e-68	up	Chr05	31104493	31113695	-	BPChr05G04661
BPChr09G14475.v1.1	9.77	9.91	10.2	1.13	1.41	1.05	534	767	696	57	79	57	-3.04716	6.22941e-70	1.51707e-68	down	Chr09	300885	305450	+	BPChr09G14475
BPChr01G25006.v1.1	14.72	10.65	16.78	0.29	0.46	0.25	594	609	846	11	19	10	-5.37733	6.72913e-70	1.63672e-68	down	Chr01	5507097	5511971	-	BPChr01G25006
BPChr12G25888.v1.1	68.69	65.48	67.27	157.92	167.35	152.35	3376	4561	4130	7198	8448	7415	1.25412	7.12727e-70	1.7314e-68	up	Chr12	3538772	3540895	+	BPChr12G25888
BPChr14G12572.v1.1	46.6	48.45	51.84	119.63	112.87	119.33	1787	2633	2483	4254	4445	4531	1.26735	7.77668e-70	1.88447e-68	up	Chr14	4441633	4445865	+	BPChr14G12572
BPChr14G18105.v1.1	64.1	64.73	70.1	26.34	26.08	29.16	8195	11728	11195	3123	3425	3692	-1.27844	1.19301e-69	2.88734e-68	down	Chr14	7076838	7083966	+	BPChr14G18105
BPChr02G00405.v1.1	183.14	200.18	173.62	453.05	498.14	462.16	6942	10753	8220	15925	19393	17347	1.35197	1.36926e-69	3.30982e-68	up	Chr02	2304342	2307731	+	BPChr02G00405
BPChr08G15778.v1.1	7.41	6.99	6.84	0.73	1.07	0.86	650	869	750	59	96	75	-2.98726	1.40162e-69	3.38384e-68	down	Chr08	3970947	3984457	-	BPChr08G15778
BPChr01G13804.v1.1	12.32	11.95	13.64	55.68	59.41	49.68	272	374	376	1140	1347	1086	2.12896	1.77053e-69	4.26918e-68	up	Chr01	19140582	19142077	-	BPChr01G13804
BPChr03G10850.v1.1	134.87	140.51	139.28	57.88	64.31	59.37	16179	23887	20870	6439	7924	7053	-1.18292	1.94579e-69	4.68598e-68	down	Chr03	2618370	2627986	+	BPChr03G10850
BPChr08G16636.v1.1	24.22	24.33	25.49	3.21	3.19	3.16	496	706	652	61	67	64	-2.94629	2.01829e-69	4.85461e-68	down	Chr08	44478449	44480701	+	BPChr08G16636
BPChr11G01724.v1.1	80.25	78.53	80.12	173.04	167.94	167.73	2624	3639	3272	5247	5640	5431	1.09861	2.12416e-69	5.10296e-68	up	Chr11	14283620	14286247	-	BPChr11G01724
BPChr05G08770.v1.1	27.29	28.75	22.58	95.26	96.81	86.35	1158	1729	1197	3749	4220	3629	1.83303	2.23818e-69	5.37025e-68	up	Chr05	9247794	9249918	-	BPChr05G08770
BPChr05G22479.v1.1	23.67	20.56	14.8	0.25	0.64	0.33	718	884	561	7	20	10	-5.56698	2.61464e-69	6.26583e-68	down	Chr05	29358148	29359963	-	BPChr05G22479
BPChr11G05867.v1.1	23.11	25.14	21.13	3.98	3.23	2.77	801	1235	915	128	115	95	-2.79183	2.66417e-69	6.37669e-68	down	Chr11	4137799	4139523	+	BPChr11G05867
BPChr07G14119.v1.1	0.2	0.23	0.23	4.98	6.76	6.88	13	21	19	300	451	442	4.81365	3.16262e-69	7.56045e-68	up	Chr07	9542408	9556181	+	BPChr07G14119
BPChr11G28701.v1.1	4.43	4.04	3.52	17.73	20.29	22.21	254	328	252	943	1195	1261	2.34011	4.45266e-69	1.06313e-67	up	Chr11	37049559	37063379	+	BPChr11G28701
BPChr13G21187.v1.1	21.11	21.11	19.72	58.23	56.13	52.31	1237	1753	1443	3164	3378	3035	1.43655	4.49659e-69	1.07231e-67	up	Chr13	22753785	22756316	-	BPChr13G21187
BPChr02G00337.v1.1	1.88	2.44	2.5	26.26	15.54	21.47	127	234	211	1646	1079	1437	3.21593	4.5099e-69	1.07417e-67	up	Chr02	1637755	1649782	-	BPChr02G00337
BPChr11G10160.v1.1	165.37	156.87	169.85	61.09	61.23	65.69	2916	3920	3741	999	1109	1147	-1.38019	5.28739e-69	1.25782e-67	down	Chr11	34853879	34854640	-	BPChr11G10160
BPChr05G26637.v1.1	14.51	13.26	17.3	57.62	56.73	56.08	511	662	761	1882	2052	1956	1.92741	7.2535e-69	1.72344e-67	up	Chr05	9760304	9763118	-	BPChr05G26637
BPChr06G22534.v1.1	72.4	71.9	61.24	17.46	14.56	18.4	2106	2964	2225	471	435	530	-2.0209	8.77533e-69	2.08249e-67	down	Chr06	2219819	2222230	+	BPChr06G22534
BPChr11G26898.v1.1	250.56	216.1	238.69	72.76	64.99	81.15	6610	8079	7865	1780	1761	2120	-1.6815	1.01734e-68	2.41134e-67	down	Chr11	1021769	1025054	+	BPChr11G26898
BPChr01G18264.v1.1	34.37	31.81	35.27	9.31	11.1	9.98	2380	3121	3050	598	789	684	-1.73004	1.21523e-68	2.8734e-67	down	Chr01	23180159	23187488	-	BPChr01G18264
BPChr01G12500.v1.1	15.26	14.97	14.83	40.39	43.38	38.37	1214	1687	1473	2979	3544	3022	1.4477	1.27121e-68	3.00213e-67	up	Chr01	1943458	1951728	-	BPChr01G12500
BPChr06G11006.v1.1	7.97	7.81	7.99	19.4	20.76	20.77	952	1322	1192	2149	2547	2457	1.36672	1.58813e-68	3.74151e-67	up	Chr06	33360072	33370971	-	BPChr06G11006
BPChr08G03177.v1.1	4.48	5.63	5.06	19.07	20.69	18.87	330	588	466	1303	1566	1377	1.95528	1.76307e-68	4.14865e-67	up	Chr08	42836150	42841978	-	BPChr08G03177
BPChr01G24979.v1.1	5.13	5.52	5.17	19.66	20.02	19.09	253	386	319	900	1015	933	1.90041	2.05057e-68	4.81934e-67	up	Chr01	5546537	5560265	-	BPChr01G24979
BPChr01G23688.v1.1	1.13	2.04	1.01	15.4	19.54	18.48	79	203	88	1001	1407	1283	3.67646	2.08613e-68	4.897e-67	up	Chr01	17807038	17818689	-	BPChr01G23688
BPChr06G20882.v1.1	14.65	14.86	14.16	34.8	34.78	33.93	1273	1830	1537	2805	3105	2920	1.25355	2.15091e-68	5.043e-67	up	Chr06	11530649	11535993	+	BPChr06G20882
BPChr08G01529.v1.1	51.8	60.63	57.28	16.32	14.45	16.73	1448	2402	2000	423	415	463	-1.8308	2.65086e-68	6.20773e-67	down	Chr08	7793296	7795027	+	BPChr08G01529
BPChr08G16645.v1.1	6.91	6.38	6.49	0.53	0.42	0.59	451	590	529	32	28	38	-3.68298	2.8938e-68	6.76851e-67	down	Chr08	44412961	44418938	+	BPChr08G16645
BPChr11G07438.v1.1	5.18	5.01	4.19	0.38	0.24	0.28	501	686	506	34	24	27	-3.99252	3.45668e-68	8.07538e-67	down	Chr11	19236674	19248095	-	BPChr11G07438
BPChr12G22377.v1.1	550.96	499.41	555.21	230.38	233.12	236.9	16600	21324	20894	6437	7214	7068	-1.18916	3.70321e-68	8.64096e-67	down	Chr12	20560668	20561969	+	BPChr12G22377
BPChr11G05758.v1.1	47.17	47.8	48.21	15.81	16.36	16.25	1454	2088	1856	452	518	496	-1.55572	3.74076e-68	8.71817e-67	down	Chr11	3849066	3850397	+	BPChr11G05758
BPChr11G26894.v1.1	7.58	8.24	6.93	34.66	33.48	31.27	213	328	243	903	966	870	2.13493	4.2647e-68	9.92738e-67	up	Chr11	1321732	1324996	+	BPChr11G26894
BPChr12G08283.v1.1	8.47	9.96	8.03	1.03	1.17	1.13	569	948	674	64	81	75	-2.98154	5.41594e-68	1.25922e-66	down	Chr12	4473832	4482793	+	BPChr12G08283
BPChr07G00175.v1.1	0.23	0.21	0.36	13.78	17.45	21.3	6	8	12	338	474	558	6.0371	6.88942e-68	1.5999e-66	up	Chr07	26756079	26758423	+	BPChr07G00175
BPChr04G27222.v1.1	2.53	3.4	3.01	13.98	16.04	15.2	165	314	245	844	1073	980	2.33955	8.30939e-68	1.92507e-66	up	Chr04	20515827	20519064	-	BPChr04G27222
BPChr11G18429.v1.1	74.63	61.76	74.14	5.47	6.01	7.48	544	638	675	37	45	54	-3.46246	9.14282e-68	2.11565e-66	down	Chr11	40797078	40797392	+	BPChr11G18429
BPChr08G16723.v1.1	286.33	291.53	311.18	127.47	126.7	116.49	9316	13442	12646	3846	4234	3753	-1.25383	9.39649e-68	2.17177e-66	down	Chr08	44196393	44199688	+	BPChr08G16723
BPChr06G29334.v1.1	39.3	37.36	40.14	12.49	13.72	14.5	2661	3585	3395	784	954	972	-1.51262	1.00252e-67	2.31433e-66	down	Chr06	6718490	6723699	+	BPChr06G29334
BPChr08G11281.v1.1	226.63	213.69	231.54	97.15	95.37	88.9	10148	13560	12950	4034	4386	3942	-1.24731	1.17526e-67	2.7099e-66	down	Chr08	37867339	37869273	+	BPChr08G11281
BPChr12G08373.v1.1	109.35	111.73	114.77	45.29	41.38	47.34	3525	5104	4621	1354	1370	1511	-1.31837	1.17717e-67	2.71111e-66	down	Chr12	5961313	5964487	-	BPChr12G08373
BPChr06G08490.v1.1	10.89	10.01	12.75	0.94	0.53	0.99	564	735	825	45	28	51	-3.77462	1.21204e-67	2.78811e-66	down	Chr06	20575624	20585957	-	BPChr06G08490
BPChr07G18933.v1.1	0.5	0.39	0.32	7.59	7.21	6.73	25	28	20	354	372	335	4.18066	1.32488e-67	3.0441e-66	up	Chr07	19213779	19228663	-	BPChr07G18933
BPChr02G19606.v1.1	86.84	76.62	81.38	201.53	216.85	210.57	2128	2661	2491	4580	5458	5110	1.36994	1.33694e-67	3.06819e-66	up	Chr02	228174	232220	-	BPChr02G19606
BPChr14G27758.v1.1	4.7	4.03	4.16	26.1	30.48	23.62	145	176	160	746	965	721	2.65147	1.43295e-67	3.28468e-66	up	Chr14	24242231	24243562	+	BPChr14G27758
BPChr04G27150.v1.1	1.54	1.71	1.91	11.24	12.18	10.12	90	142	140	611	733	587	2.70603	2.65348e-67	6.07529e-66	up	Chr04	21862747	21865278	+	BPChr04G27150
BPChr11G18742.v1.1	86.6	96.86	98.23	325.46	318.45	286.14	511	810	724	1781	1930	1672	1.73007	3.08208e-67	7.04831e-66	up	Chr11	6045759	6046013	+	BPChr11G18742
BPChr01G23582.v1.1	51.47	52.56	51.5	22.38	23.89	23.77	4833	6994	6041	1949	2304	2210	-1.14276	3.37877e-67	7.71776e-66	down	Chr01	15817449	15831579	+	BPChr01G23582
BPChr03G18585.v1.1	65.45	49.64	61.2	13.08	13.61	14.09	2299	2471	2685	426	491	490	-2.10413	3.61942e-67	8.25777e-66	down	Chr03	4294621	4297612	-	BPChr03G18585
BPChr06G02213.v1.1	3.61	3.89	3.77	14.52	14.94	13.69	240	366	313	894	1019	900	1.94274	5.71101e-67	1.29994e-65	up	Chr06	1708387	1714503	-	BPChr06G02213
BPChr05G31603.v1.1	100.9	98.66	114.88	38.95	36.66	36.14	4336	6008	6166	1552	1618	1538	-1.48471	5.8435e-67	1.32855e-65	down	Chr05	23162688	23166911	-	BPChr05G31603
BPChr12G29213.v1.1	18.94	19.04	18.84	46.09	53.69	54.66	1875	2671	2329	4230	5458	5357	1.45044	6.33075e-67	1.43765e-65	up	Chr12	9185064	9192778	-	BPChr12G29213
BPChr01G00072.v1.1	48.8	48.14	51.58	19.02	20.02	17.58	4959	6932	6547	1792	2089	1769	-1.38285	7.28868e-67	1.65326e-65	down	Chr01	22105736	22110821	-	BPChr01G00072
BPChr11G26912.v1.1	54.21	53.23	53.29	142.82	159.96	161.92	715	995	878	1747	2167	2115	1.54035	7.42627e-67	1.68251e-65	up	Chr11	1060289	1060858	-	BPChr11G26912
BPChr04G27129.v1.1	2.44	1.35	2.88	52.2	54.24	40.64	23	18	34	457	526	380	4.49375	7.5237e-67	1.70261e-65	up	Chr04	20824539	20824946	-	BPChr04G27129
BPChr11G01753.v1.1	85.41	100	73.17	331.91	309.35	341.14	757	1256	810	2728	2816	2994	1.93255	8.00909e-67	1.81035e-65	up	Chr11	14146149	14146937	-	BPChr11G01753
BPChr01G00054.v1.1	166.39	169.12	154.38	339.07	356.09	360.89	8748	12601	10138	16532	19229	18789	1.1161	9.47647e-67	2.13955e-65	up	Chr01	21862063	21868389	+	BPChr01G00054
BPChr14G12763.v1.1	60.12	62.87	63.17	26.12	24.58	25.63	2596	3847	3407	1046	1090	1096	-1.2788	9.60182e-67	2.16535e-65	down	Chr14	5431886	5436840	+	BPChr14G12763
BPChr05G04610.v1.1	24.35	29.87	24.57	71.89	79.94	78.32	5695	9899	7175	15589	19199	18136	1.55484	1.01893e-66	2.29517e-65	up	Chr05	30915924	30928107	+	BPChr05G04610
BPChr08G07609.v1.1	4.15	4.31	4.42	18.1	16.44	17.05	205	302	273	830	835	835	2.00919	1.02121e-66	2.29767e-65	up	Chr08	9831272	9833813	+	BPChr08G07609
BPChr06G19622.v1.1	15.96	17.67	15.96	3.73	3.42	4.16	904	1418	1129	196	199	233	-2.12623	1.18667e-66	2.66686e-65	down	Chr06	423075	429390	+	BPChr06G19622
BPChr06G08434.v1.1	8.42	8.71	8.24	33.37	30.9	35.68	234	343	286	860	882	982	1.98514	1.59737e-66	3.58573e-65	up	Chr06	20366245	20368990	+	BPChr06G08434
BPChr09G06480.v1.1	7.04	5.64	7.3	32.54	38.73	41.76	201	228	260	861	1135	1180	2.51182	1.60199e-66	3.59196e-65	up	Chr09	15894942	15896672	-	BPChr09G06480
BPChr11G31866.v1.1	4.59	5.16	5.05	22.65	21.6	20.18	179	285	246	819	865	779	2.1273	1.88862e-66	4.22976e-65	up	Chr11	16420602	16426829	-	BPChr11G31866
BPChr11G03770.v1.1	104.24	98.96	103.33	212.8	208.62	216.01	3423	4605	4238	6480	7036	7024	1.0643	2.03849e-66	4.56018e-65	up	Chr11	42187835	42203623	-	BPChr11G03770
BPunChr33376.v1.1	590.61	596.14	491.88	150.33	157.32	189.18	41070	58747	42723	9694	11236	13027	-1.74955	2.04792e-66	4.57603e-65	down	Contig571	145678	174250	+	BPunChr33376
BPChr14G01123.v1.1	27.74	23.88	28.22	3.37	2.18	2.92	595	726	756	67	48	62	-3.23468	3.30751e-66	7.3821e-65	down	Chr14	9523530	9525935	+	BPChr14G01123
BPChr13G00879.v1.1	10.64	11.42	10.76	2.97	2.83	3.31	1117	1699	1411	289	305	344	-1.84265	3.50773e-66	7.82003e-65	down	Chr13	21619238	21647540	+	BPChr13G00879
BPChr11G07189.v1.1	16.91	18.51	15.72	66.54	71.73	78.38	236	366	274	861	1028	1083	2.08938	3.7598e-66	8.37242e-65	up	Chr11	16807080	16807682	-	BPChr11G07189
BPChr06G30276.v1.1	23.68	20.69	23.13	74.16	74.13	68.15	605	749	738	1757	1945	1724	1.69124	3.78879e-66	8.42735e-65	up	Chr06	44636891	44640520	-	BPChr06G30276
BPChr06G13550.v1.1	170.43	172.34	181.65	427.25	381.37	410.62	2457	3521	3271	5712	5647	5862	1.22465	4.52965e-66	1.00638e-64	up	Chr06	12945662	12948711	+	BPChr06G13550
BPChr11G26296.v1.1	5.05	4.35	4.52	0.19	0.21	0.26	428	522	478	15	18	22	-4.38726	5.09378e-66	1.13043e-64	down	Chr11	15677728	15705221	+	BPChr11G26296
BPChr08G19156.v1.1	28.28	25.72	29.72	86.98	79.7	80.74	799	1030	1049	2279	2313	2259	1.57189	6.1932e-66	1.37285e-64	up	Chr08	34245939	34247446	-	BPChr08G19156
BPChr11G28742.v1.1	7.86	7.92	7.08	26.03	27.52	24.74	416	594	468	1277	1495	1296	1.78444	6.20068e-66	1.37295e-64	up	Chr11	37036234	37041191	-	BPChr11G28742
BPChr04G22754.v1.1	0.3	0.58	0.17	11	12.57	12.63	10	27	7	336	425	412	5.07537	6.58715e-66	1.45687e-64	up	Chr04	151922	154204	-	BPChr04G22754
BPChr13G10382.v1.1	28.56	21.89	30.77	5.3	4.95	5.01	1715	1863	2308	295	305	298	-2.40522	8.16739e-66	1.80228e-64	down	Chr13	8731507	8738779	-	BPChr13G10382
BPChr08G20425.v1.1	2.99	3.23	2.69	30.34	24.6	31.99	49	75	55	461	414	519	3.29152	8.29482e-66	1.82833e-64	up	Chr08	23931209	23933046	+	BPChr08G20425
BPChr03G09664.v1.1	17.71	17.47	15.94	45.2	47.11	48.03	791	1106	889	1872	2161	2124	1.46558	1.1256e-65	2.47822e-64	up	Chr03	18292441	18307384	+	BPChr03G09664
BPChr01G13669.v1.1	7.59	7.59	8.81	29.96	34.83	33.07	266	377	386	974	1254	1148	2.03635	1.16409e-65	2.56008e-64	up	Chr01	19388918	19391895	+	BPChr01G13669
BPChr10G15901.v1.1	23.15	28.61	26.2	6.34	6.45	6.95	1170	2049	1654	297	335	348	-1.97397	1.16794e-65	2.56565e-64	down	Chr10	9388368	9397094	-	BPChr10G15901
BPChr14G12314.v1.1	59.4	58.22	56.36	136.78	144.54	129.61	3482	4836	4126	7435	8702	7523	1.24864	1.33947e-65	2.93916e-64	up	Chr14	22273816	22280448	+	BPChr14G12314
BPChr10G13849.v1.1	45.81	45.81	49.42	132.31	134.55	116.96	1853	2626	2497	4963	5590	4685	1.45292	1.34596e-65	2.95007e-64	up	Chr10	7894056	7898548	+	BPChr10G13849
BPChr05G22167.v1.1	605.89	546.17	604.78	236.37	203.82	237.52	38347	48987	47809	13873	13249	14886	-1.3674	1.42077e-65	3.11054e-64	down	Chr05	28757884	28771732	+	BPChr05G22167
BPChr07G20230.v1.1	10.51	11.52	8.86	44.43	40.21	47.34	318	494	335	1247	1250	1419	2.10191	1.45097e-65	3.17309e-64	up	Chr07	2404918	2412177	+	BPChr07G20230
BPChr02G18968.v1.1	4.89	4.66	4.45	46.82	30.78	45.32	94	127	107	835	608	863	3.14173	1.75311e-65	3.82955e-64	up	Chr02	17862019	17863702	-	BPChr02G18968
BPChr02G23338.v1.1	41.45	67.12	62.18	4.57	5.57	4.56	587	1347	1100	60	81	64	-3.52766	2.41193e-65	5.26282e-64	down	Chr02	10660444	10661055	+	BPChr02G23338
BPChr09G04063.v1.1	37.49	48.62	39.59	6.79	6.13	5.09	721	1325	951	121	121	97	-2.79695	2.88521e-65	6.28846e-64	down	Chr09	25877977	25879161	-	BPChr09G04063
BPChr10G06000.v1.1	53.97	58.63	55.45	13.5	10.78	13.09	858	1321	1101	199	176	206	-2.16402	3.13373e-65	6.82251e-64	down	Chr10	5870076	5870858	+	BPChr10G06000
BPChr01G13723.v1.1	104.92	151.92	86.65	1923.16	1875.91	2007.21	539	1106	556	9162	9898	10211	4.08724	3.7272e-65	8.10552e-64	up	Chr01	20768579	20768800	-	BPChr01G13723
BPChr02G25682.v1.1	43.82	47.64	47.39	111.49	111.78	105.91	1527	2353	2063	3603	4001	3655	1.25292	4.20855e-65	9.14211e-64	up	Chr02	5267770	5279150	+	BPChr02G25682
BPChr04G09380.v1.1	4.99	6.42	4.06	44.43	41.68	47.95	62	113	63	512	532	590	3.11625	4.22235e-65	9.16189e-64	up	Chr04	1895282	1896663	+	BPChr04G09380
BPChr05G22056.v1.1	35.97	25.41	38.7	0.05	0.11	0.02	1649	1651	2216	2	5	1	-9.12988	5.31556e-65	1.15212e-63	down	Chr05	28177851	28182190	-	BPChr05G22056
BPChr03G15099.v1.1	92.15	106.5	105.47	19.9	15.36	23.1	1273	2085	1820	255	218	316	-2.3761	5.60616e-65	1.21376e-63	down	Chr03	8589254	8592125	-	BPChr03G15099
BPChr07G14144.v1.1	1208.16	1237.14	1038.84	446.41	468.31	452.91	80519	116844	86476	27590	32056	29890	-1.34102	6.33654e-65	1.37036e-63	down	Chr07	10175604	10179908	+	BPChr07G14144
BPChr04G23995.v1.1	1.04	0.55	0.99	10.82	9.95	11.21	50	37	59	480	489	531	3.66133	6.90618e-65	1.4919e-63	up	Chr04	4780152	4785130	-	BPChr04G23995
BPChr01G25051.v1.1	6.13	6.18	7.69	37.36	32.9	31.63	166	237	260	938	915	848	2.35614	1.36174e-64	2.93845e-63	up	Chr01	5563183	5564352	+	BPChr01G25051
BPChr13G07703.v1.1	234.87	227.01	248.46	556.71	512.4	575.78	3473	4757	4589	7634	7782	8431	1.21882	1.46302e-64	3.1535e-63	up	Chr13	24863543	24866398	-	BPChr13G07703
BPChr09G20938.v1.1	36.97	37.88	41.06	2.28	2.8	3.39	385	559	534	22	30	35	-3.76181	1.54311e-64	3.32245e-63	down	Chr09	28450375	28454033	-	BPChr09G20938
BPChr11G06757.v1.1	28.73	29.2	25.58	72.83	73.11	68.12	2128	3065	2367	5003	5562	4997	1.36648	2.51763e-64	5.4147e-63	up	Chr11	12490912	12494213	+	BPChr11G06757
BPChr06G02263.v1.1	31.18	31.28	31.05	10.82	9.63	10.88	1513	2151	1882	487	480	523	-1.57033	2.94007e-64	6.31628e-63	down	Chr06	1916522	1919339	+	BPChr06G02263
BPChr04G05373.v1.1	0.21	0.19	0.15	10.78	10.92	12.31	7	9	6	327	367	399	5.95739	3.01954e-64	6.47988e-63	up	Chr04	1566697	1573041	-	BPChr04G05373
BPChr07G02924.v1.1	18.41	19.51	16.39	61.74	54.86	64.37	590	886	656	1835	1806	2043	1.74366	3.04204e-64	6.521e-63	up	Chr07	15860577	15864650	-	BPChr07G02924
BPChr03G09711.v1.1	15.67	13.69	18.31	55.95	63.71	60.5	795	984	1160	2632	3319	3039	1.9269	4.24813e-64	9.08644e-63	up	Chr03	18435291	18451914	+	BPChr03G09711
BPChr01G16916.v1.1	7.9	8.76	6.31	30.26	33.1	32.2	471	740	470	1672	2026	1900	2.06381	4.44431e-64	9.49563e-63	up	Chr01	28433547	28438545	-	BPChr01G16916
BPChr11G07157.v1.1	7.86	9.8	7.66	31.12	29.53	31.96	443	783	539	1627	1710	1784	1.87654	5.55753e-64	1.18482e-62	up	Chr11	17417032	17419587	-	BPChr11G07157
BPChr07G32442.v1.1	1.75	1.29	1.7	24.68	23.35	25.4	24	25	29	313	328	344	3.97604	5.75339e-64	1.22523e-62	up	Chr07	23222821	23223411	+	BPChr07G32442
BPChr10G19380.v1.1	3.82	3.93	3.7	17.29	20.11	15.14	297	433	359	1246	1605	1165	2.2072	5.87801e-64	1.25041e-62	up	Chr10	10254941	10259358	-	BPChr10G19380
BPChr06G13511.v1.1	16.03	16.35	15.74	46.8	46.82	47.53	424	613	520	1148	1272	1245	1.56046	1.24633e-63	2.64839e-62	up	Chr06	13208442	13214698	+	BPChr06G13511
BPChr11G11767.v1.1	0.16	0.5	0.2	36.46	46.29	39.57	7	31	11	1467	2063	1700	7.11322	1.61748e-63	3.43331e-62	up	Chr11	686432	689285	-	BPChr11G11767
BPChr09G01640.v1.1	23.52	21.93	21.78	68.42	66.43	74.87	473	625	547	1276	1372	1491	1.65048	1.7973e-63	3.80829e-62	up	Chr09	6265569	6267779	+	BPChr09G01640
BPChr03G18634.v1.1	177.53	179.28	171.39	370.19	361.47	350.18	4704	6732	5672	9096	9837	9188	1.04247	1.79804e-63	3.80829e-62	up	Chr03	4764160	4767118	-	BPChr03G18634
BPChr02G19602.v1.1	0.16	0.1	0.03	7.71	9.61	9.81	8	7	2	358	494	486	6.61208	1.88234e-63	3.98253e-62	up	Chr02	471207	474810	+	BPChr02G19602
BPChr08G15321.v1.1	225.66	220.89	205.94	96.45	85.79	95.77	12204	16929	13911	4837	4765	5129	-1.22358	1.89946e-63	4.01438e-62	down	Chr08	36432063	36441196	+	BPChr08G15321
BPChr07G18856.v1.1	59.69	43.74	42.94	211.6	200.67	212.01	779	809	700	2561	2690	2740	2.10272	2.95722e-63	6.22964e-62	up	Chr07	20140539	20141102	+	BPChr07G18856
BPChr05G08766.v1.1	23.13	16.74	21.88	88.53	92.38	76.55	2368	2429	2798	8405	9714	7760	2.06848	3.14022e-63	6.60801e-62	up	Chr05	9362593	9378014	-	BPChr05G08766
BPChr14G12768.v1.1	58	59.23	60.99	127.92	131.19	129.12	1659	2401	2179	3393	3854	3657	1.13113	3.43417e-63	7.21879e-62	up	Chr14	4531792	4535256	+	BPChr14G12768
BPunChr33290.v1.1	0.09	0.04	0.09	3.27	4.08	3.94	9	5	11	300	414	386	5.76878	5.3486e-63	1.12309e-61	up	Contig525	15268	33712	+	BPunChr33290
BPChr03G01030.v1.1	51.1	60.42	55.36	20.27	22.23	22.18	7119	11928	9632	2619	3181	3060	-1.35886	5.51052e-63	1.15585e-61	down	Chr03	2124899	2160537	+	BPChr03G01030
BPChr09G04854.v1.1	505.92	460.23	482.95	1570.32	1617.91	1288.6	5163	6656	6156	14861	16958	13022	1.63623	5.72072e-63	1.19865e-61	up	Chr09	20517922	20518362	-	BPChr09G04854
BPChr05G17485.v1.1	18.94	23.2	17.39	4.12	4.89	4.16	1898	3294	2176	383	503	413	-2.16662	7.01505e-63	1.46669e-61	down	Chr05	11182405	11192495	+	BPChr05G17485
BPChr13G10287.v1.1	10.32	11.02	9.46	41.65	36.53	41.12	261	395	299	977	949	1030	1.96008	7.79307e-63	1.62762e-61	up	Chr13	9421762	9424716	+	BPChr13G10287
BPChr14G27019.v1.1	74.2	67.01	68.95	26.07	29.04	27.71	5819	7448	6754	1896	2339	2152	-1.33509	8.53037e-63	1.7797e-61	down	Chr14	16570883	16582403	+	BPChr14G27019
BPChr10G03417.v1.1	69.26	70.64	61.65	25.68	26.43	24	5842	8444	6495	2009	2290	2005	-1.39629	1.13485e-62	2.36511e-61	down	Chr10	13704452	13714575	+	BPChr10G03417
BPChr02G07879.v1.1	0.7	1.07	1.26	9.35	10.31	10.13	35	76	79	434	530	502	3.288	1.32361e-62	2.75557e-61	up	Chr02	22742258	22744513	-	BPChr02G07879
BPChr12G24343.v1.1	25.56	22.25	31.28	5.81	5.42	5.51	1771	2185	2707	373	386	378	-2.23287	1.59796e-62	3.32317e-61	down	Chr12	18917082	18924737	+	BPChr12G24343
BPChr05G08823.v1.1	43.21	44.53	47.98	121.06	142.21	121.18	2079	3036	2883	5401	7027	5773	1.51091	2.88073e-62	5.97177e-61	up	Chr05	7799175	7803149	+	BPChr05G08823
BPChr01G22929.v1.1	3.15	3.09	3.61	28.45	21.84	30.06	67	93	96	561	477	633	3.03416	3.60115e-62	7.45728e-61	up	Chr01	24343301	24344890	-	BPChr01G22929
BPChr03G04509.v1.1	21.75	21.49	22.69	72.56	58.54	70.17	927	1298	1208	2868	2563	2962	1.61728	3.62645e-62	7.50172e-61	up	Chr03	6595884	6599613	-	BPChr03G04509
BPChr01G00082.v1.1	29.88	35.77	33.11	11.37	11.38	11.53	2152	3651	2978	759	842	822	-1.51918	4.52708e-62	9.35486e-61	down	Chr01	21992462	22001897	-	BPChr01G00082
BPChr11G26164.v1.1	5.72	6.23	5.75	0.85	0.56	0.81	521	803	654	72	52	73	-2.99357	5.8992e-62	1.21773e-60	down	Chr11	23158398	23170972	+	BPChr11G26164
BPChr05G27418.v1.1	16.09	16.36	13.78	49.43	53.14	53	429	618	459	1222	1455	1399	1.75921	6.08111e-62	1.25396e-60	up	Chr05	1768763	1772372	-	BPChr05G27418
BPChr02G19953.v1.1	759.76	712.05	787.89	270.34	290.64	246.36	4958	6585	6422	1636	1948	1592	-1.47611	6.95602e-62	1.43285e-60	down	Chr02	21785001	21785282	-	BPChr02G19953
BPChr09G04064.v1.1	5.32	4.77	4.82	0.32	0.32	0.48	434	552	491	24	27	39	-3.72271	7.06444e-62	1.45365e-60	down	Chr09	25450679	25462554	+	BPChr09G04064
BPChr03G13948.v1.1	1.71	1.52	2.09	11.54	10.48	9.77	119	150	182	746	750	674	2.5894	1.34826e-61	2.76556e-60	up	Chr03	9939944	9951262	-	BPChr03G13948
BPChr10G04251.v1.1	9.59	10.52	10.53	2.4	2.3	2.59	738	1147	1012	171	182	197	-2.06558	1.92568e-61	3.94583e-60	down	Chr10	2241045	2258436	+	BPChr10G04251
BPChr13G00826.v1.1	0.16	0.38	0.26	7.24	7.34	8.25	7	23	14	285	320	347	4.77561	2.09537e-61	4.28902e-60	up	Chr13	21950272	21954070	-	BPChr13G00826
BPChr01G31945.v1.1	107.53	104.32	104.79	52.78	52.64	51.54	7749	10653	9432	3527	3896	3678	-1.00437	2.57147e-61	5.25252e-60	down	Chr01	29390645	29395921	-	BPChr01G31945
BPChr14G27659.v1.1	4.65	3.59	4.62	20.22	21.78	23.79	180	197	223	725	865	911	2.36735	3.04705e-61	6.21745e-60	up	Chr14	23312913	23324750	+	BPChr14G27659
BPChr05G27411.v1.1	11.86	10.94	11.46	1.98	1.62	2.39	783	1024	945	121	110	156	-2.51136	3.38171e-61	6.8931e-60	down	Chr05	1130658	1138854	-	BPChr05G27411
BPChr07G15637.v1.1	33.55	37.07	36.14	12.63	13.82	12.79	2108	3301	2836	736	892	796	-1.43523	3.5367e-61	7.20151e-60	down	Chr07	25544209	25548784	-	BPChr07G15637
BPChr06G07909.v1.1	132.13	120.75	123.34	40.2	47.64	39.91	5476	7092	6385	1545	2028	1638	-1.54922	3.5701e-61	7.26193e-60	down	Chr06	30115742	30117532	+	BPChr06G07909
BPChr08G27470.v1.1	36.82	39.09	36.31	16.59	14.75	15.92	3980	5988	4902	1663	1637	1704	-1.24052	5.92857e-61	1.20467e-59	down	Chr08	12328989	12343524	-	BPChr08G27470
BPChr07G02925.v1.1	79.34	70.68	61.09	17.63	16.02	19.11	2218	2800	2133	457	460	529	-1.9934	6.4225e-61	1.30368e-59	down	Chr07	15147152	15148567	-	BPChr07G02925
BPChr01G22768.v1.1	99.34	79.3	103.77	318.8	312.47	290.76	3115	3524	4064	9270	10063	9028	1.71517	8.10853e-61	1.64421e-59	up	Chr01	25271870	25276456	+	BPChr01G22768
BPChr14G27670.v1.1	6.84	5.02	7.11	36.65	32.56	34.56	175	182	227	869	855	875	2.46425	8.71315e-61	1.76498e-59	up	Chr14	23133950	23139867	-	BPChr14G27670
BPChr06G29526.v1.1	8.11	6.09	10.67	61.2	68.69	52.54	264	281	434	1848	2297	1694	2.88537	9.12567e-61	1.84662e-59	up	Chr06	6917070	6918476	+	BPChr06G29526
BPChr12G29150.v1.1	3.68	2.89	3.49	20.06	15.68	18.27	180	200	213	909	787	884	2.43636	1.16092e-60	2.34673e-59	up	Chr12	8407180	8411863	-	BPChr12G29150
BPChr05G17529.v1.1	69.79	75.41	70.19	29.27	32.71	30.26	7208	11037	9055	2803	3470	3095	-1.21488	1.17935e-60	2.38153e-59	down	Chr05	12361074	12374898	+	BPChr05G17529
BPChr08G16242.v1.1	17.92	16.96	17.14	51.94	47.09	45.17	876	1175	1047	2355	2365	2187	1.47977	1.32443e-60	2.67173e-59	up	Chr08	34038701	34043694	-	BPChr08G16242
BPChr06G29547.v1.1	0.72	0.46	0.63	5.89	6.46	6.4	46	42	50	349	424	405	3.39969	1.34418e-60	2.70878e-59	up	Chr06	7792563	7801707	+	BPChr06G29547
BPChr01G23686.v1.1	0.69	0.85	0.27	55.37	54.59	54.12	27	47	13	2013	2198	2101	6.51694	1.3692e-60	2.75635e-59	up	Chr01	15444602	15447225	-	BPChr01G23686
BPChr01G16896.v1.1	2462.03	2299.71	2030.63	698.88	490.22	587.06	51618	68328	53176	13588	10556	12188	-1.92839	1.46317e-60	2.94247e-59	down	Chr01	27615524	27616598	-	BPChr01G16896
BPChr05G14446.v1.1	70.25	70.08	72.09	28.68	24.93	27.15	2198	3107	2817	832	801	841	-1.38841	1.58801e-60	3.19026e-59	down	Chr05	2374405	2376414	+	BPChr05G14446
BPChr08G01401.v1.1	48.45	42.82	48.36	126.88	147.56	130.02	1581	1980	1971	3839	4945	4201	1.54345	1.86248e-60	3.73779e-59	up	Chr08	8308291	8312286	+	BPChr08G01401
BPChr09G11985.v1.1	5.05	3.8	4.27	28.67	29.38	25.42	107	114	113	563	639	533	2.68715	2.38163e-60	4.77477e-59	up	Chr09	24569526	24570440	+	BPChr09G11985
BPChr11G17598.v1.1	906.37	906.96	934.71	419.29	351.45	399.34	18772	26620	24180	8053	7476	8190	-1.22457	2.66502e-60	5.33743e-59	down	Chr11	30058856	30061205	+	BPChr11G17598
BPChr06G16528.v1.1	33.4	44.36	37.37	9.48	9.66	10.41	1565	2946	2187	412	465	483	-1.95425	2.75903e-60	5.52003e-59	down	Chr06	3996766	4004681	-	BPChr06G16528
BPChr07G09920.v1.1	42.3	39.46	42.94	10.59	8.92	9.96	836	1105	1060	194	181	195	-2.07476	2.77165e-60	5.5396e-59	down	Chr07	23772801	23776896	-	BPChr07G09920
BPChr11G10095.v1.1	11.74	11.41	11.86	0.52	0.57	0.45	340	468	429	14	17	13	-4.49097	3.01622e-60	6.02224e-59	down	Chr11	34090893	34093881	+	BPChr11G10095
BPChr13G21331.v1.1	59.44	61.1	61.5	24.56	27.04	24.68	3568	5198	4611	1367	1667	1467	-1.24632	3.08598e-60	6.14894e-59	down	Chr13	11452891	11463110	+	BPChr13G21331
BPunChr32704.v1.1	7.65	7.26	7.62	1.07	1.19	1	493	663	613	64	79	64	-2.77531	3.15224e-60	6.27457e-59	down	Contig178	220457	232327	+	BPunChr32704
BPChr11G06748.v1.1	3.03	2.71	3.68	0.07	0.09	0.07	388	491	588	8	12	9	-5.34321	4.07988e-60	8.11276e-59	down	Chr11	8498395	8513116	-	BPChr11G06748
BPChr07G30007.v1.1	17.36	16.24	17.65	39.18	45.02	44.06	2482	3289	3152	5194	6610	6236	1.33171	4.51623e-60	8.97129e-59	up	Chr07	6801879	6839660	-	BPChr07G30007
BPChr05G17547.v1.1	10.18	10.19	10.26	34.55	33.09	31.24	340	482	428	1070	1135	1033	1.69921	5.17079e-60	1.02611e-58	up	Chr05	10413831	10418135	-	BPChr05G17547
BPChr06G29317.v1.1	4.67	4.82	4.74	2	2	2	2132	3123	2707	846	938	906	-1.23878	5.74858e-60	1.13961e-58	down	Chr06	5407604	5433590	+	BPChr06G29317
BPChr05G08721.v1.1	26.22	24.2	24.01	7.6	7.49	7.75	1224	1601	1400	329	359	358	-1.69641	6.50536e-60	1.28833e-58	down	Chr05	8233744	8236467	+	BPChr05G08721
BPChr04G22755.v1.1	33.78	25.79	29.58	0.37	0.22	0.29	598	647	654	6	4	5	-6.6804	6.74611e-60	1.33465e-58	down	Chr04	186450	187214	-	BPChr04G22755
BPChr01G13749.v1.1	133.98	139.4	116.4	346.41	370.85	333.64	2902	4279	3149	6958	8250	7156	1.43946	1.03145e-59	2.03856e-58	up	Chr01	20042481	20057508	+	BPChr01G13749
BPChr12G05170.v1.1	6.21	6.47	5.15	23.26	22.83	23.7	258	381	267	896	974	975	1.97694	1.10015e-59	2.17212e-58	up	Chr12	8351645	8368193	+	BPChr12G05170
BPChr06G30222.v1.1	6.05	5.02	4.35	20.99	22.5	23.45	345	406	310	1111	1319	1325	2.13064	1.22085e-59	2.40801e-58	up	Chr06	42123417	42129718	+	BPChr06G30222
BPunChr33022.v1.1	0	0.06	0.09	24.97	31.63	30.39	0	3	4	868	1218	1128	9.16555	1.32401e-59	2.60883e-58	up	Contig386	1866	9594	-	BPunChr33022
BPChr06G22245.v1.1	0.28	0.26	0.44	9.2	9.03	9.3	9	12	18	277	301	299	4.81579	1.41313e-59	2.78163e-58	up	Chr06	27197538	27203053	+	BPChr06G22245
BPChr06G00196.v1.1	5.62	5.89	5.27	1.22	1.42	1.49	940	1398	1101	190	244	247	-2.01175	1.43102e-59	2.814e-58	down	Chr06	14808724	14840733	-	BPChr06G00196
BPChr13G24374.v1.1	57.04	56.49	61.82	21.4	23.09	20.28	2929	4111	3965	1019	1218	1031	-1.42814	1.57879e-59	3.10146e-58	down	Chr13	14403860	14415754	+	BPChr13G24374
BPChr11G09363.v1.1	35.96	40.13	35.59	12.48	12.61	13.88	1883	2978	2328	606	678	720	-1.51141	1.6045e-59	3.14879e-58	down	Chr11	24452505	24459218	+	BPChr11G09363
BPChr04G23888.v1.1	17.32	19.95	17.44	3.38	3.69	2.98	640	1045	805	116	140	109	-2.4357	2.00061e-59	3.9222e-58	down	Chr04	3856064	3857858	-	BPChr04G23888
BPChr06G07922.v1.1	10.81	10.9	9.53	1.41	1.43	1.64	514	734	566	62	70	77	-2.79466	2.18445e-59	4.27833e-58	down	Chr06	30044333	30053193	-	BPChr06G07922
BPChr06G16457.v1.1	219.64	192.73	248.2	653.33	634.83	618.98	3507	4361	4950	9674	10411	9787	1.53764	3.08551e-59	6.03701e-58	up	Chr06	3942389	3943954	-	BPChr06G16457
BPChr13G00955.v1.1	4.34	4.06	4.37	15.94	16.82	15.02	246	326	309	837	978	842	1.91306	3.11795e-59	6.09438e-58	up	Chr13	21038384	21043729	+	BPChr13G00955
BPChr07G05944.v1.1	5.16	5.92	5.39	23.45	23.39	23.24	147	239	192	620	685	656	2.09425	3.13103e-59	6.11381e-58	up	Chr07	1474406	1479219	+	BPChr07G05944
BPChr05G17535.v1.1	16.86	18.45	16.7	4.22	4.67	4.82	897	1391	1110	208	255	254	-1.91578	3.52882e-59	6.88366e-58	down	Chr05	10897273	10915777	+	BPChr05G17535
BPChr04G00654.v1.1	392.87	464.48	433.05	184.22	191.43	185.79	17728	29703	24408	7709	8872	8302	-1.19207	3.9283e-59	7.65461e-58	down	Chr04	18376779	18382469	-	BPChr04G00654
BPChr03G15132.v1.1	26.85	32.11	25.08	7.59	7.63	7.81	1614	2736	1883	423	471	465	-1.85995	3.93188e-59	7.65461e-58	down	Chr03	8615192	8621518	-	BPChr03G15132
BPChr12G08362.v1.1	44.03	43.88	45.29	17.69	16.77	16.8	1718	2426	2207	640	672	649	-1.37011	4.30334e-59	8.36942e-58	down	Chr12	6121732	6126885	-	BPChr12G08362
BPChr11G05734.v1.1	55.07	49.51	52.25	0.32	0.38	0.59	562	716	666	3	4	6	-6.90886	6.26294e-59	1.21619e-57	down	Chr11	2878411	2880947	+	BPChr11G05734
BPChr12G06044.v1.1	54.95	67.48	63	7.48	7.14	5.39	412	717	590	52	55	40	-3.20589	6.26583e-59	1.21619e-57	down	Chr12	7810701	7811024	+	BPChr12G06044
BPChr06G19446.v1.1	1547.99	1666	1165.94	110.59	72.95	115.55	17087	26061	16075	1132	827	1263	-3.86649	6.74165e-59	1.30725e-57	down	Chr06	25043955	25044431	+	BPChr06G19446
BPChr12G11510.v1.1	0.42	0.37	0.3	5.17	5.51	4.58	28	35	25	317	374	300	3.81325	8.62663e-59	1.6711e-57	up	Chr12	1432711	1435566	-	BPChr12G11510
BPChr11G26881.v1.1	310.69	303.36	292.25	118.2	102.16	119.09	2653	3671	3117	936	896	1007	-1.40983	8.86011e-59	1.71462e-57	down	Chr11	1176057	1177580	-	BPChr11G26881
BPChr01G16973.v1.1	2.44	1.9	2.23	29.34	25.01	29.52	29	32	33	323	305	347	3.69386	9.41295e-59	1.81981e-57	up	Chr01	27669549	27671291	+	BPChr01G16973
BPChr05G14901.v1.1	8.37	7.79	8.07	28.12	25.55	33.92	561	740	676	1748	1759	2252	1.86131	9.72726e-59	1.87871e-57	up	Chr05	17726382	17743673	-	BPChr05G14901
BPChr12G11502.v1.1	0.43	0.4	0.52	8.12	6.72	6.85	19	25	29	334	306	301	4.01596	1.06794e-58	2.06057e-57	up	Chr12	1874354	1876937	+	BPChr12G11502
BPChr08G16291.v1.1	19.52	17.61	18.14	0.71	0.86	0.67	355	454	412	12	16	12	-4.61631	1.17653e-58	2.26785e-57	down	Chr08	32394730	32396118	+	BPChr08G16291
BPChr04G00442.v1.1	0	0.09	0.08	28.43	32.36	38	0	4	3	840	1059	1199	9.11455	1.21458e-58	2.33887e-57	up	Chr04	8269046	8271832	+	BPChr04G00442
BPChr11G18737.v1.1	36.96	33.1	39.85	0.41	0.85	0.31	1559	1979	2100	16	37	13	-6.10816	1.23965e-58	2.3848e-57	down	Chr11	7008289	7016186	+	BPChr11G18737
BPChr02G23454.v1.1	13.63	12.78	14.55	42.81	43.05	40.38	435	578	580	1267	1411	1276	1.633	1.43617e-58	2.76013e-57	up	Chr02	9868803	9871203	+	BPChr02G23454
BPChr06G08503.v1.1	8.51	8.29	8.4	31.31	30.3	28.39	249	344	307	850	911	823	1.84596	1.46938e-58	2.82119e-57	up	Chr06	20628004	20631023	+	BPChr06G08503
BPChr11G26174.v1.1	424.97	279.79	483.31	5310.39	6729.05	6452	12214	11396	17350	141537	198636	183628	3.96716	1.48623e-58	2.85073e-57	up	Chr11	22811848	22813624	+	BPChr11G26174
BPChr08G20367.v1.1	21.61	20.3	23.55	3.14	4.32	3.29	697	928	949	94	143	105	-2.59497	1.59129e-58	3.04923e-57	down	Chr08	41388714	41394597	-	BPChr08G20367
BPunChr32810.v1.1	99.4	87.56	90.37	26.71	25.26	23.73	1180	1473	1340	294	308	279	-1.86489	1.59947e-58	3.06191e-57	down	Contig240	21010	21522	+	BPunChr32810
BPChr01G13802.v1.1	14.52	14.81	13.16	1.68	2.13	1.66	485	701	549	52	73	55	-2.94596	1.65289e-58	3.16106e-57	down	Chr01	21045849	21048600	-	BPChr01G13802
BPChr02G13061.v1.1	56.35	57.63	55.29	29.05	26.82	27.45	8384	12152	10276	4008	4099	4045	-1.01482	1.95578e-58	3.73666e-57	down	Chr02	17023968	17069228	-	BPChr02G13061
BPChr08G05147.v1.1	12.1	13.38	11.2	32.36	34.35	35.19	856	1341	990	2123	2496	2465	1.48152	1.9826e-58	3.7842e-57	up	Chr08	6584310	6590270	-	BPChr08G05147
BPChr03G10901.v1.1	36.61	37.37	33.75	90.5	86.09	99.16	1214	1756	1398	2783	2932	3256	1.36333	2.10082e-58	4.00593e-57	up	Chr03	2480761	2493074	+	BPChr03G10901
BPChr11G17611.v1.1	29.71	28.63	27.18	6.36	7.77	5.69	1351	1845	1544	268	363	256	-2.09952	2.18613e-58	4.16453e-57	down	Chr11	29495843	29498528	+	BPChr11G17611
BPChr01G23253.v1.1	6.9	6.3	6.86	29.35	25	30.95	211	273	262	832	785	937	2.09677	2.4344e-58	4.63296e-57	up	Chr01	12480796	12484839	+	BPChr01G23253
BPunChr32701.v1.1	45.98	45.44	73.98	6.87	6.36	4.63	1415	1982	2844	196	201	141	-3.2032	2.43779e-58	4.63488e-57	down	Contig178	720	3139	+	BPunChr32701
BPChr08G27641.v1.1	1.89	2.03	1.38	19.6	22.44	18.41	36	55	33	347	440	348	3.5198	2.59911e-58	4.93679e-57	up	Chr08	10721288	10723267	-	BPChr08G27641
BPChr03G19297.v1.1	194.97	162.28	178.67	37.56	34.72	49.04	2116	2496	2422	378	387	527	-2.13692	2.73145e-58	5.18311e-57	down	Chr03	12872283	12874056	+	BPChr03G19297
BPChr08G05126.v1.1	0.21	0.25	0.45	28.04	34.21	25.19	3	5	8	370	500	355	6.58266	2.98978e-58	5.6678e-57	up	Chr08	5865090	5865704	+	BPChr08G05126
BPChr11G07381.v1.1	3.58	3.11	3.21	0.11	0.1	0.06	387	477	434	11	11	6	-5.22048	4.30135e-58	8.14626e-57	down	Chr11	19732047	19743382	-	BPChr11G07381
BPChr01G22908.v1.1	434.37	470	461.08	974.14	999.58	909.41	11067	16970	14673	23016	26157	22944	1.08681	4.47293e-58	8.46298e-57	up	Chr01	26042640	26045162	+	BPChr01G22908
BPChr04G27246.v1.1	13.68	13.28	13.2	27.56	29.76	30.21	2277	3133	2745	4254	5087	4980	1.13212	4.53821e-58	8.57818e-57	up	Chr04	21554445	21566960	-	BPChr04G27246
BPChr09G18002.v1.1	18.94	19.76	17.44	4.92	5.98	5.58	1533	2266	1763	369	497	447	-1.75945	5.1893e-58	9.7994e-57	down	Chr09	24941209	24946951	-	BPChr09G18002
BPChr08G15721.v1.1	22.37	22.6	17.41	3.29	2.24	2.03	866	1240	842	118	89	78	-3.04031	5.71611e-58	1.07838e-56	down	Chr08	5573750	5576008	+	BPChr08G15721
BPChr08G03052.v1.1	156.9	163.55	157.39	73.8	79.62	74.87	7483	11054	9376	3264	3900	3536	-1.05725	5.75106e-58	1.08392e-56	down	Chr08	41921888	41925897	-	BPChr08G03052
BPChr14G28004.v1.1	48.58	40.74	44.61	12	13.4	14.39	2182	2593	2503	500	618	640	-1.74258	6.8831e-58	1.29603e-56	down	Chr14	23507577	23511993	+	BPChr14G28004
BPChr03G01046.v1.1	2.45	2.76	2.59	11.01	12.17	11.52	137	219	181	571	699	638	2.15813	7.60813e-58	1.43116e-56	up	Chr03	1975978	1983513	+	BPChr03G01046
BPChr11G14017.v1.1	9.11	8.94	8.73	24.05	25.36	22.47	797	1109	954	1951	2279	1947	1.43336	8.67187e-58	1.62969e-56	up	Chr11	2450718	2456984	-	BPChr11G14017
BPChr08G01423.v1.1	142.21	134.67	146.67	65.29	62.53	59.27	7918	10626	10200	3371	3576	3268	-1.17073	9.41678e-58	1.76798e-56	down	Chr08	7771792	7778894	-	BPChr08G01423
BPChr09G06535.v1.1	1.83	2.31	2.2	11.04	14.08	11.95	102	182	153	570	805	659	2.55157	1.14697e-57	2.15134e-56	up	Chr09	12977009	12980424	+	BPChr09G06535
BPChr04G27223.v1.1	5.44	5.92	5.57	18.72	20.4	18.57	280	432	358	894	1079	947	1.7766	1.26597e-57	2.37227e-56	up	Chr04	20489863	20499813	+	BPChr04G27223
BPChr11G15550.v1.1	16.65	16.47	14.7	58.71	58.41	54.85	264	370	291	863	951	861	1.85582	1.32575e-57	2.4819e-56	up	Chr11	33193910	33197641	+	BPChr11G15550
BPChr11G17760.v1.1	17.71	16.65	17.16	7.68	7.13	7.45	3177	4232	3844	1277	1314	1323	-1.20305	1.38338e-57	2.5873e-56	down	Chr11	27386581	27415283	+	BPChr11G17760
BPChr05G22466.v1.1	11.94	12.28	10.96	33.04	30.87	32.02	606	883	695	1555	1609	1609	1.45486	1.75641e-57	3.28182e-56	up	Chr05	30270404	30276971	+	BPChr05G22466
BPChr09G04020.v1.1	18.84	20.71	18.95	54.36	65.52	52.9	2205	3436	2770	5900	7877	6131	1.57146	1.8004e-57	3.3608e-56	up	Chr09	25331455	25348119	+	BPChr09G04020
BPChr08G15860.v1.1	376.02	381	378.92	857.9	811.51	978.37	4751	6822	5980	10052	10531	12241	1.22792	2.00115e-57	3.73198e-56	up	Chr08	3950276	3951180	-	BPChr08G15860
BPChr08G27576.v1.1	30.59	29.62	32.02	10.58	11.45	12.09	2001	2746	2616	642	769	783	-1.42638	2.74023e-57	5.10542e-56	down	Chr08	12286573	12295461	-	BPChr08G27576
BPChr08G02994.v1.1	42.01	37.24	42.45	12.32	13.59	13.85	1890	2374	2385	514	628	617	-1.60505	2.91654e-57	5.42871e-56	down	Chr08	41934113	41946797	-	BPChr08G02994
BPChr10G03434.v1.1	6.79	6.31	6.54	1.49	1.85	1.57	1020	1343	1227	208	286	234	-1.98637	2.95837e-57	5.50134e-56	down	Chr10	14761346	14811117	+	BPChr10G03434
BPChr06G29282.v1.1	6.17	4.28	7.28	0.68	0.62	0.72	1025	1007	1510	105	106	118	-3.12648	4.54753e-57	8.4404e-56	down	Chr06	6743694	6753500	-	BPChr06G29282
BPChr11G19173.v1.1	2.23	2.17	2.07	17.6	22.92	15.96	64	88	74	468	675	453	3.13913	4.70884e-57	8.73149e-56	up	Chr11	32995421	32996859	-	BPChr11G19173
BPChr01G25034.v1.1	9.5	10.2	8.62	2.11	2.18	1.86	782	1190	886	161	184	152	-2.19459	6.49723e-57	1.20362e-55	down	Chr01	5685119	5695556	+	BPChr01G25034
BPChr04G24489.v1.1	29.05	32.25	27.55	74.21	75.9	72.88	1214	1910	1438	2876	3258	3016	1.33528	6.56721e-57	1.21543e-55	up	Chr04	11982428	11985284	-	BPChr04G24489
BPChr06G13541.v1.1	22.36	25.72	22.67	4.65	5.09	4.46	612	998	775	118	143	121	-2.30848	7.56316e-57	1.39843e-55	down	Chr06	13263677	13268041	-	BPChr06G13541
BPChr05G14799.v1.1	0.62	0.93	0.64	8.92	8.64	8.25	25	53	32	331	355	327	3.5434	8.26569e-57	1.52688e-55	up	Chr05	16993136	16995120	+	BPChr05G14799
BPChr05G04628.v1.1	0.04	0.21	0.2	13.05	14.38	12.77	1	8	7	331	404	346	6.41116	8.43077e-57	1.5559e-55	up	Chr05	30968546	30969727	+	BPChr05G04628
BPChr13G04467.v1.1	6.91	6.76	6.79	20.13	19.54	19.26	404	560	496	1091	1173	1115	1.53452	8.47575e-57	1.56273e-55	up	Chr13	23468595	23484271	+	BPChr13G04467
BPChr03G18602.v1.1	3.1	3.36	2.69	15.3	15.52	16.27	110	169	119	503	565	571	2.36947	9.09156e-57	1.67468e-55	up	Chr03	4816783	4820002	-	BPChr03G18602
BPChr05G08819.v1.1	7.3	8.01	7.17	33.63	32.53	34.14	128	199	157	547	586	593	2.16385	9.62647e-57	1.77154e-55	up	Chr05	7971419	7973620	+	BPChr05G08819
BPChr03G03197.v1.1	3.08	4.55	1.97	115.5	113.67	107.54	55	115	44	1911	2083	1900	5.1362	9.839e-57	1.80895e-55	up	Chr03	28855237	28856007	+	BPChr03G03197
BPChr04G10441.v1.1	40.63	44.31	44.58	15.79	13.98	14.5	1401	2165	1920	505	495	495	-1.54218	1.05456e-56	1.93703e-55	down	Chr04	12798568	12802536	+	BPChr04G10441
BPChr05G22502.v1.1	15.52	15.22	16.15	34.84	36.63	34.36	1493	2074	1940	3107	3618	3272	1.18278	1.11864e-56	2.0528e-55	up	Chr05	29587937	29600662	+	BPChr05G22502
BPChr10G15159.v1.1	27.52	31.38	23.43	5.7	6.14	7	1484	2398	1578	285	340	374	-2.11944	1.24285e-56	2.2786e-55	down	Chr10	1082366	1086637	-	BPChr10G15159
BPChr06G30408.v1.1	2.59	2.44	2.51	15.02	13.39	12.37	108	144	131	581	574	511	2.44585	1.49539e-56	2.73903e-55	up	Chr06	47064331	47071412	+	BPChr06G30408
BPChr08G15745.v1.1	112.32	114.07	109.33	230.75	247.12	226.32	4372	6292	5315	8329	9879	8723	1.07718	1.52197e-56	2.7851e-55	up	Chr08	3988569	3992488	+	BPChr08G15745
BPChr06G09574.v1.1	197.03	194.85	186.36	89.94	77.62	84.77	6584	9227	7778	2787	2664	2805	-1.18906	1.52418e-56	2.78652e-55	down	Chr06	34628531	34633305	-	BPChr06G09574
BPChr06G29458.v1.1	9.11	10	9.54	34.24	29.52	32.07	299	465	391	1042	995	1042	1.74754	2.05712e-56	3.75732e-55	up	Chr06	5276166	5278801	+	BPChr06G29458
BPChr06G31327.v1.1	52.81	46.73	50.95	15.64	17.08	16.83	1613	2023	1944	443	536	509	-1.5936	2.14738e-56	3.91852e-55	down	Chr06	37786928	37788329	+	BPChr06G31327
BPChr08G15777.v1.1	3.58	3.18	3.63	14.67	15.63	13.21	212	267	268	805	950	774	2.07716	2.4593e-56	4.4835e-55	up	Chr08	4820616	4830708	-	BPChr08G15777
BPChr09G29769.v1.1	72.42	81.14	77.7	29.55	29.22	33.33	3000	4763	4020	1135	1243	1367	-1.32108	2.94315e-56	5.36061e-55	down	Chr09	9565004	9567488	+	BPChr09G29769
BPChr05G01311.v1.1	23.8	20.35	27.02	0	0.1	0.1	921	1116	1306	0	4	4	-8.39392	4.19281e-56	7.62959e-55	down	Chr05	7165559	7169475	+	BPChr05G01311
BPChr08G01425.v1.1	13.27	11.88	12.88	33.76	34.6	38.09	664	843	805	1567	1779	1888	1.49438	4.95553e-56	9.00909e-55	up	Chr08	9188819	9198297	+	BPChr08G01425
BPChr03G11632.v1.1	2.31	2.96	2.09	14.82	13.25	15.37	100	182	113	596	590	660	2.5639	4.98282e-56	9.05026e-55	up	Chr03	18075951	18083767	-	BPChr03G11632
BPChr11G17863.v1.1	2.76	2.12	2.45	16.99	18.29	14.49	92	100	102	525	626	478	2.78095	5.07896e-56	9.21631e-55	up	Chr11	27885573	27887012	+	BPChr11G17863
BPChr10G03461.v1.1	134.86	134.22	128.9	369.86	306.28	324.55	2378	3354	2839	6048	5547	5667	1.33789	6.29412e-56	1.14107e-54	up	Chr10	15468866	15473948	-	BPChr10G03461
BPChr04G25984.v1.1	87.32	67.5	90.97	415.61	461.57	315.47	1570	1720	2043	6930	8524	5617	2.28839	7.04028e-56	1.27516e-54	up	Chr04	5979122	5981225	-	BPChr04G25984
BPChr11G11785.v1.1	12.89	15.08	13.1	35.65	36.81	35.97	793	1315	1007	2034	2326	2192	1.40728	7.14081e-56	1.29217e-54	up	Chr11	453972	466150	+	BPChr11G11785
BPChr10G21608.v1.1	0.78	0.76	0.49	6.3	7.07	6.93	45	62	35	336	418	395	3.33612	8.57439e-56	1.55015e-54	up	Chr10	16791886	16794372	+	BPChr10G21608
BPChr11G18700.v1.1	4.36	3.95	5.25	20.08	21.22	19.9	173	222	260	738	864	781	2.18285	8.63668e-56	1.55996e-54	up	Chr11	6885319	6887031	-	BPChr11G18700
BPChr02G20750.v1.1	0.66	1.44	0.84	19.5	23.12	20.33	10	31	16	275	361	306	4.39014	8.95325e-56	1.61564e-54	up	Chr02	4606111	4606767	-	BPChr02G20750
BPChr13G21917.v1.1	52.43	49.56	56.72	146.33	134.87	126.03	2491	3337	3366	6447	6581	5929	1.36763	9.20077e-56	1.65878e-54	up	Chr13	6649589	6663167	+	BPChr13G21917
BPChr04G23840.v1.1	23.36	23.46	21.82	4.78	6.62	5.97	1482	2109	1729	281	431	375	-1.97298	9.81747e-56	1.76832e-54	down	Chr04	3629614	3636435	+	BPChr04G23840
BPChr11G26343.v1.1	73.79	76.85	78.12	29.33	31.87	29.61	1986	2931	2626	732	881	789	-1.3244	1.01915e-55	1.834e-54	down	Chr11	15069105	15072291	-	BPChr11G26343
BPChr11G06998.v1.1	39.4	37.21	40.23	15.12	15.68	14.95	2023	2708	2580	720	827	760	-1.34416	1.04129e-55	1.87212e-54	down	Chr11	8173151	8184474	-	BPChr11G06998
BPChr08G16243.v1.1	8.65	12.03	9.76	46.14	41.38	41.04	242	477	341	1197	1189	1137	2.08159	1.05764e-55	1.89976e-54	up	Chr08	33740429	33741637	+	BPChr08G16243
BPChr12G11450.v1.1	38.39	41.79	38.41	101.26	98.17	105.26	621	958	776	1519	1631	1686	1.368	1.17923e-55	2.11622e-54	up	Chr12	186729	194562	-	BPChr12G11450
BPChr01G22800.v1.1	23.16	22.61	20.44	4.19	3.35	3.8	566	783	624	95	84	92	-2.54008	1.2294e-55	2.20421e-54	down	Chr01	24435694	24442367	-	BPChr01G22800
BPChr01G26532.v1.1	303.73	296.01	312.31	130.35	142.67	122.83	28557	39441	36677	11365	13777	11436	-1.19555	1.35152e-55	2.42094e-54	down	Chr01	26838957	26853423	-	BPChr01G26532
BPChr08G16722.v1.1	82.78	88.68	83.48	193.77	192.16	175.7	3063	4650	3858	6649	7303	6438	1.14781	1.4573e-55	2.60804e-54	up	Chr08	44252192	44256041	+	BPChr08G16722
BPChr08G17028.v1.1	54.92	52.27	50.81	21.48	20.1	18.52	2961	3994	3422	1074	1113	989	-1.38636	1.49842e-55	2.67916e-54	down	Chr08	39507311	39511149	-	BPChr08G17028
BPChr09G06510.v1.1	170.58	164.54	223.89	721.29	697.44	617.18	1575	2153	2582	6176	6614	5643	1.87318	1.56087e-55	2.78828e-54	up	Chr09	12942062	12942580	+	BPChr09G06510
BPChr09G29939.v1.1	7.07	6.31	6.81	22.69	23.97	21.29	342	432	411	1017	1190	1019	1.76184	1.71649e-55	3.06346e-54	up	Chr09	7889009	7892052	-	BPChr09G29939
BPChr09G20082.v1.1	8.87	9.08	8.56	0.55	0.76	0.6	330	479	398	19	29	22	-3.78415	1.79339e-55	3.19486e-54	down	Chr09	2029054	2034900	-	BPChr09G20082
BPChr11G06988.v1.1	18.33	10.68	19.38	0.18	0.19	0.08	658	543	869	6	7	3	-6.72692	2.11436e-55	3.75979e-54	down	Chr11	8359631	8361502	+	BPChr11G06988
BPChr13G00818.v1.1	19.24	17.43	20.84	60.22	68.13	62.42	422	542	571	1225	1535	1356	1.73971	2.26784e-55	4.02904e-54	up	Chr13	21049921	21054807	-	BPChr13G00818
BPChr05G31681.v1.1	3.51	4.03	3.76	15.21	15.73	15.89	142	231	190	571	654	637	2.05661	2.80453e-55	4.97345e-54	up	Chr05	23297077	23303536	-	BPChr05G31681
BPChr06G22558.v1.1	106.23	113.66	103.71	249.06	268.53	233.5	5440	8249	6634	11828	14124	11841	1.22348	3.2286e-55	5.72028e-54	up	Chr06	2443192	2446747	-	BPChr06G22558
BPChr13G21330.v1.1	205.79	208.76	198.69	92.21	79.64	94.45	10091	14507	12169	4193	4011	4586	-1.19639	3.32605e-55	5.8876e-54	down	Chr13	11482918	11489219	-	BPChr13G21330
BPChr04G25217.v1.1	12.28	11.89	11.46	0.37	0.37	0.53	325	446	379	9	10	14	-4.80235	3.63362e-55	6.42621e-54	down	Chr04	24366184	24372113	-	BPChr04G25217
BPChr03G09642.v1.1	15.69	11.02	14.12	0	0.09	0.03	1061	1056	1193	0	6	2	-8.39829	3.63775e-55	6.42767e-54	down	Chr03	18397494	18404710	+	BPChr03G09642
BPChr06G22547.v1.1	72.94	77.64	50.18	1.32	0.6	1.39	476	718	409	8	4	9	-5.92614	4.35001e-55	7.67347e-54	down	Chr06	2318370	2318651	+	BPChr06G22547
BPChr05G17430.v1.1	7.42	5.68	6.57	26.54	29.04	32.68	246	267	272	816	989	1073	2.17857	4.35067e-55	7.67347e-54	up	Chr05	11139520	11143111	-	BPChr05G17430
BPChr07G03252.v1.1	4.17	5.62	4.45	31.93	31.68	32.05	57	109	76	405	445	434	2.7458	4.99485e-55	8.79372e-54	up	Chr07	7920481	7921071	-	BPChr07G03252
BPChr11G09206.v1.1	4.86	4	3.61	18.66	18.5	19.34	192	224	178	683	750	756	2.19294	5.68472e-55	9.99927e-54	up	Chr11	24235955	24240016	+	BPChr11G09206
BPChr06G13554.v1.1	63.24	57.99	61.35	24.01	26.86	23.63	6533	8489	7916	2300	2850	2417	-1.28459	5.73655e-55	1.00813e-53	down	Chr06	12384599	12389936	-	BPChr06G13554
BPChr13G10316.v1.1	2.05	1.55	1.85	0.12	0.05	0.08	431	462	484	24	11	17	-4.41811	7.03395e-55	1.23503e-53	down	Chr13	9668625	9677907	-	BPChr13G10316
BPChr13G24698.v1.1	3.47	3.02	2.62	19.5	14.77	18.31	143	176	135	745	625	747	2.54061	8.11061e-55	1.42278e-53	up	Chr13	19795723	19798664	+	BPChr13G24698
BPChr05G31610.v1.1	13.96	10.63	13.59	0.08	0.16	0.05	593	640	721	3	7	2	-7.044	9.52105e-55	1.66871e-53	down	Chr05	23101140	23102975	-	BPChr05G31610
BPChr09G20939.v1.1	14.53	14.37	15.75	4.61	5.59	4.93	2242	3142	3035	659	885	753	-1.553	9.80097e-55	1.71622e-53	down	Chr09	28502704	28528881	+	BPChr09G20939
BPChr12G08243.v1.1	176.2	156.69	178.06	36.78	25.24	39.8	1529	1927	1930	296	225	342	-2.32228	1.30987e-54	2.28958e-53	down	Chr12	5247137	5248259	-	BPChr12G08243
BPChr13G10304.v1.1	12.52	12.11	12.22	3.46	3.47	3.05	850	1165	1036	218	242	205	-1.8755	1.54301e-54	2.69467e-53	down	Chr13	9700384	9708874	-	BPChr13G10304
BPChr04G02730.v1.1	20.18	19.21	19.09	6.68	6.27	6.43	1141	1539	1348	350	364	360	-1.58587	1.84717e-54	3.22008e-53	down	Chr04	22379474	22385209	+	BPChr04G02730
BPChr02G00378.v1.1	4.68	4.15	4.8	0.53	0.71	0.62	485	610	622	51	76	64	-2.85531	2.08451e-54	3.63058e-53	down	Chr02	1023227	1047425	+	BPChr02G00378
BPChr11G26942.v1.1	138.46	148.9	146.3	64.85	72.32	67.48	13803	21036	18217	5995	7405	6662	-1.07484	2.15232e-54	3.74534e-53	down	Chr11	1136502	1150555	+	BPChr11G26942
BPChr07G15621.v1.1	2.42	2.13	1.66	13.1	12.36	12.64	98	122	84	492	514	507	2.63263	2.1976e-54	3.82074e-53	up	Chr07	25297540	25300101	+	BPChr07G15621
BPChr07G22661.v1.1	1.1	1.19	1.52	8.41	9.83	8.11	65	100	112	461	597	475	2.7958	2.41714e-54	4.19495e-53	up	Chr07	27766329	27770245	+	BPChr07G22661
BPChr06G26055.v1.1	79.12	87.72	83.16	32.45	37.54	35.54	6428	10100	8439	2445	3133	2859	-1.23563	2.48998e-54	4.31368e-53	down	Chr06	29091403	29105162	-	BPChr06G26055
BPChr12G29206.v1.1	3.75	3.42	4.21	23.02	18.57	22.23	102	132	143	581	519	599	2.49636	2.59086e-54	4.48447e-53	up	Chr12	8855178	8858721	+	BPChr12G29206
BPChr10G03545.v1.1	171.61	174.63	209.49	70.03	64.04	69.34	5119	7382	7805	1937	1962	2048	-1.4426	2.77334e-54	4.79605e-53	down	Chr10	15730833	15735196	+	BPChr10G03545
BPChr08G26703.v1.1	47.67	50.55	40.72	127.1	120.78	136.2	1466	2203	1564	3625	3815	4148	1.47447	2.93065e-54	5.0636e-53	up	Chr08	25847920	25852174	+	BPChr08G26703
BPChr06G08043.v1.1	17.69	17.49	16.78	42.29	40.81	47.2	957	1341	1134	2122	2268	2529	1.33421	2.9471e-54	5.08753e-53	up	Chr06	17442251	17462472	+	BPChr06G08043
BPChr09G29762.v1.1	69.17	71.92	73.1	27.51	32.13	31.7	7206	10618	9512	2658	3438	3270	-1.22121	3.21909e-54	5.55215e-53	down	Chr09	7785649	7790446	+	BPChr09G29762
BPChr08G06267.v1.1	12.32	12.22	9.72	1.79	2.15	1.78	721	1014	711	97	129	103	-2.5748	3.57946e-54	6.16279e-53	down	Chr08	2380291	2386751	-	BPChr08G06267
BPChr13G21932.v1.1	53.94	60.05	55.28	132.75	138.99	126.95	1428	2253	1828	3259	3779	3328	1.24374	3.74768e-54	6.44674e-53	up	Chr13	6646347	6647660	+	BPChr13G21932
BPChr06G16516.v1.1	11.97	13.96	15.97	1.74	2.05	1.82	438	724	730	59	77	66	-2.89193	3.83671e-54	6.59407e-53	down	Chr06	3860846	3865228	-	BPChr06G16516
BPChr13G20279.v1.1	0.67	0.3	0.34	23	15.76	23.4	11	7	7	348	264	378	5.62155	4.12094e-54	7.07634e-53	up	Chr13	12540067	12542553	+	BPChr13G20279
BPChr10G21646.v1.1	17.43	17.09	15.32	2.68	2.2	2.4	470	653	516	67	61	64	-2.7698	4.21341e-54	7.22875e-53	down	Chr10	16714723	16717458	+	BPChr10G21646
BPChr04G21913.v1.1	118.01	131.24	123.97	40.9	49.56	42.81	3146	4958	4128	1011	1357	1130	-1.47656	4.63354e-54	7.94257e-53	down	Chr04	23590845	23591996	-	BPChr04G21913
BPChr07G05938.v1.1	14.12	17.74	20.33	62.03	63.57	63.18	507	903	912	2066	2345	2247	1.86107	5.28594e-54	9.05293e-53	up	Chr07	1392484	1395399	+	BPChr07G05938
BPChr05G14452.v1.1	47.33	52.14	49.02	20.43	19.78	22.31	2815	4394	3641	1127	1208	1314	-1.24057	6.76211e-54	1.15709e-52	down	Chr05	2209561	2213900	+	BPChr05G14452
BPChr02G10584.v1.1	96.35	97.78	91.51	43.21	45.06	42.64	3893	5599	4618	1619	1870	1706	-1.11723	7.75458e-54	1.32576e-52	down	Chr02	21137785	21139530	+	BPChr02G10584
BPChr10G03443.v1.1	34.42	45.83	43.49	2.11	2.14	1.36	282	532	445	16	18	11	-4.45893	8.79469e-54	1.50095e-52	down	Chr10	15398425	15398778	+	BPChr10G03443
BPChr08G31918.v1.1	84.11	76.82	87.74	26.23	24.88	26.39	1162	1504	1514	336	353	361	-1.67426	9.91754e-54	1.6911e-52	down	Chr08	1335026	1337336	-	BPChr08G31918
BPChr06G00212.v1.1	1.89	2.87	3.03	73.74	90.36	52.2	67	144	134	2421	3286	1830	4.80236	1.01269e-53	1.72529e-52	up	Chr06	14080093	14084725	-	BPChr06G00212
BPChr08G26792.v1.1	181.69	178.32	216.24	75.45	75.34	73.22	7648	10637	11369	2945	3257	3052	-1.35512	1.23345e-53	2.09955e-52	down	Chr08	26358112	26363403	+	BPChr08G26792
BPChr04G23951.v1.1	101.34	95.01	97.78	47.79	48.6	47.94	5879	7811	7085	2571	2896	2754	-1.01889	1.52956e-53	2.60132e-52	down	Chr04	5378686	5385246	-	BPChr04G23951
BPChr01G13610.v1.1	0.41	0.83	1.19	17.48	14.82	23.26	9	26	33	359	337	510	4.49402	1.56263e-53	2.65524e-52	up	Chr01	19088794	19095582	-	BPChr01G13610
BPChr07G23260.v1.1	0.32	0.68	0.51	7.82	9.18	8.17	12	36	24	271	352	302	4.02749	1.75078e-53	2.96978e-52	up	Chr07	8178162	8179775	+	BPChr07G23260
BPChr10G15244.v1.1	23.66	24.22	25.59	67.57	67.44	61.04	652	946	881	1727	1909	1666	1.42409	1.88347e-53	3.19209e-52	up	Chr10	21118062	21123801	+	BPChr10G15244
BPChr04G06213.v1.1	30.36	30.81	28.89	80.02	70.67	75.82	805	1158	957	1968	1925	1991	1.33822	2.00261e-53	3.39105e-52	up	Chr04	17187576	17204514	+	BPChr04G06213
BPChr08G15469.v1.1	37.44	37.74	37.01	15.58	14	14.86	1687	2410	2083	651	648	663	-1.32885	2.63378e-53	4.45209e-52	down	Chr08	3275396	3281202	+	BPChr08G15469
BPChr08G15284.v1.1	453.11	443.89	402.32	163.25	141.66	175.24	4687	6507	5198	1566	1505	1795	-1.42944	2.68552e-53	4.53561e-52	down	Chr08	35316194	35316640	-	BPChr08G15284
BPChr05G21128.v1.1	9.18	7.34	7.78	0.68	0.68	0.5	407	461	431	28	31	22	-3.69634	2.74163e-53	4.62639e-52	down	Chr05	3105146	3113561	-	BPChr05G21128
BPChr05G31498.v1.1	7.36	7.71	5.94	28.28	27.12	27.1	239	355	241	852	905	872	1.98188	2.7699e-53	4.67005e-52	up	Chr05	25305102	25312892	-	BPChr05G31498
BPChr09G17981.v1.1	27.95	30.01	27.6	11.22	11.3	10.97	1647	2506	2031	613	684	640	-1.34532	2.917e-53	4.91381e-52	down	Chr09	24904677	24909947	+	BPChr09G17981
BPChr06G22550.v1.1	38.89	32.19	39.99	104.1	107.9	102.81	1277	1498	1640	3170	3639	3343	1.51208	2.94947e-53	4.96423e-52	up	Chr06	2345929	2348456	+	BPChr06G22550
BPChr05G22477.v1.1	3.22	3.63	3.8	11.89	13.88	13.07	238	380	351	815	1053	956	1.87227	3.87053e-53	6.50883e-52	up	Chr05	29714626	29721295	+	BPChr05G22477
BPChr06G29564.v1.1	12.67	11.08	13.25	2.19	1.62	2.03	556	689	726	89	73	88	-2.66044	3.87566e-53	6.50978e-52	down	Chr06	4334234	4343455	-	BPChr06G29564
BPChr08G11246.v1.1	62.38	66.42	57.84	22.44	17.51	21.82	3750	5659	4343	1251	1081	1299	-1.58878	3.87777e-53	6.50978e-52	down	Chr08	37681496	37687883	-	BPChr08G11246
BPChr08G01538.v1.1	5.14	4.74	4.82	0.61	0.85	0.77	488	637	571	54	83	72	-2.70649	4.22002e-53	7.07825e-52	down	Chr08	9334571	9341600	+	BPChr08G01538
BPChr11G17794.v1.1	52.6	53.62	47.73	116.27	107.77	110.49	3216	4646	3645	6592	6767	6689	1.12744	4.26651e-53	7.15006e-52	up	Chr11	29926593	29931723	-	BPChr11G17794
BPChr14G26009.v1.1	5.35	5.59	5.57	15.35	17.8	16.89	394	584	513	1049	1347	1232	1.6073	5.14758e-53	8.61921e-52	up	Chr14	13566205	13574407	+	BPChr14G26009
BPChr02G11866.v1.1	3.71	5.45	4.41	18.43	20.3	19.54	228	474	338	1049	1280	1188	2.10546	5.61914e-53	9.40074e-52	up	Chr02	18889990	18895921	+	BPChr02G11866
BPChr04G24913.v1.1	2.41	2.39	2.25	9	9.86	9.25	166	234	194	576	699	632	2.0052	6.91287e-53	1.15552e-51	up	Chr04	20016992	20020981	-	BPChr04G24913
BPChr05G26640.v1.1	7.86	5.82	6.51	0.34	0.37	0.24	397	417	411	16	19	12	-4.40358	7.28856e-53	1.21728e-51	down	Chr05	10279507	10291249	+	BPChr05G26640
BPChr08G11254.v1.1	37.53	34.71	47.01	0	0.08	0.21	917	1202	1435	0	2	5	-8.66787	8.68462e-53	1.4492e-51	down	Chr08	38023748	38024957	-	BPChr08G11254
BPChr05G00158.v1.1	22.51	25.13	22.54	72.65	63.4	69.5	450	712	563	1347	1302	1376	1.55628	8.75891e-53	1.46034e-51	up	Chr05	14244989	14248850	+	BPChr05G00158
BPChr08G05053.v1.1	22.27	23.3	24.77	3.67	3.26	5.26	778	1154	1081	119	117	182	-2.52229	1.18258e-52	1.96999e-51	down	Chr08	6265849	6271056	+	BPChr08G05053
BPChr13G00533.v1.1	218.86	244.52	201.47	90.04	95.86	88.38	23535	37263	27061	8979	10587	9411	-1.26877	1.18529e-52	1.97281e-51	down	Chr13	4480627	4491390	+	BPChr13G00533
BPChr01G31932.v1.1	2.78	2.44	2.89	0.59	0.58	0.57	667	829	867	131	143	135	-2.21458	1.31034e-52	2.1791e-51	down	Chr01	29487049	29498853	-	BPChr01G31932
BPChr11G28638.v1.1	7.56	8.49	10.07	58.42	44.85	48.31	98	156	163	702	597	620	2.54007	1.32185e-52	2.19637e-51	up	Chr11	38555776	38556824	+	BPChr11G28638
BPChr14G27808.v1.1	0.07	0.14	0.13	7.07	6.05	7.15	3	9	7	288	273	311	5.85496	1.32464e-52	2.19913e-51	up	Chr14	24647701	24650611	-	BPChr14G27808
BPChr12G05171.v1.1	20.43	21.61	20.35	9.51	8.32	8.84	2961	4437	3683	1278	1239	1268	-1.21881	1.54378e-52	2.56076e-51	down	Chr12	8319948	8328812	+	BPChr12G05171
BPChr03G18244.v1.1	21.7	20.06	19.38	4.6	5.39	5.41	854	1119	953	168	218	211	-1.97835	1.77155e-52	2.93607e-51	down	Chr03	11771283	11774397	+	BPChr03G18244
BPChr09G06378.v1.1	0.55	0.37	0.63	6.23	8.51	6.06	34	32	49	357	540	371	3.76743	1.83668e-52	3.04144e-51	up	Chr09	13139106	13146894	+	BPChr09G06378
BPChr03G13930.v1.1	26.48	25.87	26.59	8.08	7.79	8.05	837	1159	1050	237	253	252	-1.71428	1.9043e-52	3.15073e-51	down	Chr03	9081291	9083833	+	BPChr03G13930
BPChr06G16517.v1.1	17.11	15.2	20.39	1.8	2.69	2.44	595	749	886	58	96	84	-2.91569	1.97229e-52	3.26046e-51	down	Chr06	3529261	3532707	-	BPChr06G16517
BPChr14G25348.v1.1	0.76	0.83	1.11	6.66	7.07	6.58	46	71	84	374	440	395	2.91701	2.05785e-52	3.39902e-51	up	Chr14	20605917	20617133	+	BPChr14G25348
BPChr11G14388.v1.1	178.53	187.73	194.15	382.85	385.46	356.71	10448	15570	14192	20778	23169	20672	1.01379	2.10126e-52	3.46779e-51	up	Chr11	22442551	22451233	-	BPChr11G14388
BPChr10G04358.v1.1	4.12	3.98	3.98	0.2	0.18	0.35	330	452	398	15	15	28	-4.02639	2.33126e-52	3.84411e-51	down	Chr10	2504769	2511895	-	BPChr10G04358
BPChr13G03837.v1.1	3.35	2.92	3.36	14.55	14.82	13.55	139	172	174	560	632	557	2.16857	2.57908e-52	4.24559e-51	up	Chr13	865371	867378	-	BPChr13G03837
BPChr11G10112.v1.1	39.5	41.49	39.44	14.39	15.12	15.14	1267	1886	1580	428	498	481	-1.42328	3.01765e-52	4.96335e-51	down	Chr11	34177770	34182520	+	BPChr11G10112
BPChr14G01892.v1.1	173.19	184.17	177.11	87.48	90.99	82.64	12356	18620	15782	5788	6667	5838	-1.0249	3.5702e-52	5.86229e-51	down	Chr14	1733722	1739814	-	BPChr14G01892
BPChr01G22927.v1.1	99.57	83.05	128.56	23.84	24.92	25.3	4590	5425	7402	1019	1180	1155	-2.06325	3.94313e-52	6.46918e-51	down	Chr01	25161244	25168326	-	BPChr01G22927
BPChr07G26442.v1.1	0.29	0.65	0.4	23.61	18.19	19.95	4	13	7	307	262	277	5.48245	4.80329e-52	7.87377e-51	up	Chr07	12329005	12332957	-	BPChr07G26442
BPChr14G27983.v1.1	14.19	13.43	14.34	32.06	38.43	35.05	1964	2634	2478	4114	5462	4803	1.33942	4.9998e-52	8.18901e-51	up	Chr14	25745895	25781851	-	BPChr14G27983
BPChr02G00318.v1.1	4.83	6.84	5	0.43	0.58	0.64	439	881	568	36	54	58	-3.32629	5.06883e-52	8.29511e-51	down	Chr02	2603454	2610751	-	BPChr02G00318
BPChr06G21286.v1.1	10.24	11.31	11.84	38.87	42.9	36.44	266	416	384	936	1144	937	1.83092	5.12127e-52	8.3739e-51	up	Chr06	280212	281333	-	BPChr06G21286
BPChr14G17382.v1.1	15.27	12.71	18.78	0.8	0.81	0.53	351	414	539	17	19	12	-4.44859	5.15429e-52	8.42083e-51	down	Chr14	4245159	4246151	-	BPChr14G17382
BPChr09G29885.v1.1	175.5	182.21	177.96	387.61	363.36	401.03	1328	1954	1682	2720	2824	3005	1.11193	5.20699e-52	8.49981e-51	up	Chr09	9833707	9834033	-	BPChr09G29885
BPChr08G17146.v1.1	4.24	4.78	6.3	49.86	42.07	44.01	35	56	65	382	357	360	3.15061	5.47329e-52	8.92705e-51	up	Chr08	14279605	14279961	-	BPChr08G17146
BPChr13G00939.v1.1	548.25	712.87	596.77	1777.44	2089.2	1739.12	16214	29877	22044	48747	63459	50931	1.60291	5.64277e-52	9.19579e-51	up	Chr13	20369503	20370780	+	BPChr13G00939
BPChr03G10852.v1.1	18.36	19.4	18.67	5.09	3.99	4.69	704	1054	894	181	157	178	-2.0302	5.89105e-52	9.59238e-51	down	Chr03	3125833	3128249	-	BPChr03G10852
BPChr11G07107.v1.1	55.29	43.49	40.54	9.1	10.54	7.5	2078	2316	1903	317	407	279	-2.35046	6.03033e-52	9.81099e-51	down	Chr11	17027342	17029285	+	BPChr11G07107
BPChr09G20087.v1.1	0	0.22	0.33	82.95	77.19	64.79	0	3	4	753	776	628	8.59952	6.82351e-52	1.10922e-50	up	Chr09	3996589	3997011	+	BPChr09G20087
BPChr14G09086.v1.1	5.53	5.91	4.3	22.91	23.39	27.6	199	301	193	764	864	983	2.23895	6.91671e-52	1.12343e-50	up	Chr14	8664125	8670763	-	BPChr14G09086
BPChr14G12968.v1.1	15.55	14.37	17.01	43.83	45.5	50.06	526	689	719	1375	1581	1677	1.57879	7.01246e-52	1.13804e-50	up	Chr14	18830091	18833943	+	BPChr14G12968
BPChr11G18697.v1.1	7.42	7.36	7.53	1.6	1.54	1.55	512	719	649	102	109	106	-2.24392	7.33555e-52	1.18948e-50	down	Chr11	5912921	5928542	-	BPChr11G18697
BPChr14G27653.v1.1	0.89	2.16	0.96	17.91	18.84	18.22	35	120	47	650	757	706	3.7623	7.66765e-52	1.2423e-50	up	Chr14	23813486	23818140	+	BPChr14G27653
BPChr03G23134.v1.1	10.88	11.07	8.71	44.2	37.66	44.6	240	346	240	904	853	974	2.05179	7.90603e-52	1.27986e-50	up	Chr03	27496310	27500167	+	BPChr03G23134
BPChr01G00547.v1.1	22.39	25.38	25.5	4.68	3.6	3.22	485	779	690	94	80	69	-2.66843	8.38045e-52	1.35553e-50	down	Chr01	11816284	11821178	-	BPChr01G00547
BPChr02G02310.v1.1	10.34	10.16	9.23	1.8	1.89	2.18	575	801	641	93	108	120	-2.33094	1.05652e-51	1.70609e-50	down	Chr02	915491	921302	+	BPChr02G02310
BPChr03G23143.v1.1	4.92	4.9	4.92	13.16	14.89	13.71	460	650	575	1141	1430	1270	1.51074	1.25925e-51	2.03178e-50	up	Chr03	28059462	28090328	+	BPChr03G23143
BPChr13G00924.v1.1	12.88	12.41	12.56	4.06	3.63	4.17	974	1330	1187	285	282	312	-1.6672	1.37024e-51	2.20904e-50	down	Chr13	21700376	21707344	-	BPChr13G00924
BPChr12G06115.v1.1	2.2	2.41	2.06	12.89	14.09	11.39	88	137	103	479	580	452	2.53241	1.38497e-51	2.23094e-50	up	Chr12	7651582	7654772	-	BPChr12G06115
BPChr03G09662.v1.1	64.93	54.89	50.53	1.1	1.93	0.81	2359	2826	2293	37	72	29	-5.46001	1.41807e-51	2.28236e-50	down	Chr03	18806869	18808651	-	BPChr03G09662
BPChr12G08403.v1.1	0.23	0.24	0.24	5.66	6.55	5.39	10	15	13	232	297	236	4.65576	1.43178e-51	2.30253e-50	up	Chr12	5727182	5731525	+	BPChr12G08403
BPChr11G14323.v1.1	7.9	7.37	8.1	26.88	23.53	24.79	313	414	401	988	958	973	1.69507	1.47359e-51	2.36781e-50	up	Chr11	22493327	22497079	-	BPChr11G14323
BPChr14G27692.v1.1	3.25	3.1	3.5	16.01	18.38	15.05	116	157	156	530	674	532	2.33761	1.5019e-51	2.41132e-50	up	Chr14	22992417	22998728	-	BPChr14G27692
BPChr05G17507.v1.1	5.21	4.65	6.24	20.01	19.95	19.49	306	387	458	1090	1204	1134	1.89387	1.50875e-51	2.42032e-50	up	Chr05	11155123	11162475	+	BPChr05G17507
BPChr10G06650.v1.1	56.16	51.73	58.42	126.57	133.33	128.47	1323	1727	1719	2765	3226	2997	1.23236	1.58697e-51	2.54162e-50	up	Chr10	19624953	19630464	+	BPChr10G06650
BPChr08G16679.v1.1	40.32	39.92	43.71	114.97	113.8	104.02	613	860	830	1621	1777	1566	1.43331	1.59351e-51	2.55001e-50	up	Chr08	44285202	44285963	-	BPChr08G16679
BPChr02G20792.v1.1	32.82	24.94	35.03	4.32	2.65	3.7	663	714	884	81	55	74	-3.11698	1.60306e-51	2.56319e-50	down	Chr02	4726684	4729052	-	BPChr02G20792
BPChr03G00983.v1.1	13	13.77	23.27	0.25	0.1	0.2	397	596	888	7	3	6	-6.54013	1.61925e-51	2.58695e-50	down	Chr03	1887123	1892202	+	BPChr03G00983
BPChr06G21433.v1.1	13.32	14.28	13.49	1.9	2.2	2.22	400	608	506	53	68	66	-2.68968	1.6319e-51	2.60503e-50	down	Chr06	8805697	8809378	+	BPChr06G21433
BPChr03G18249.v1.1	96.96	91.85	98.17	39.16	35.94	43.23	4032	5413	5099	1510	1535	1780	-1.27123	1.77179e-51	2.82603e-50	down	Chr03	11885113	11889129	+	BPChr03G18249
BPChr11G11783.v1.1	93.26	83.28	94.41	224.69	242.4	213.06	1925	2436	2434	4301	5139	4355	1.33687	2.04373e-51	3.25446e-50	up	Chr11	414503	417077	-	BPChr11G11783
BPChr13G00912.v1.1	54	47.67	60.88	16.21	18.01	15.17	3078	3850	4334	857	1054	856	-1.70986	2.29541e-51	3.64927e-50	down	Chr13	21201918	21208733	+	BPChr13G00912
BPChr01G26473.v1.1	6.68	6.76	6.42	0.06	0.13	0.14	346	496	415	3	7	7	-5.88524	2.40529e-51	3.82085e-50	down	Chr01	26469374	26481131	+	BPChr01G26473
BPChr05G31647.v1.1	2.14	1.76	2.21	9.48	9.7	9.02	138	161	178	567	642	576	2.21889	2.45079e-51	3.88995e-50	up	Chr05	22933380	22938542	+	BPChr05G31647
BPChr10G26236.v1.1	14.5	12.37	9.94	0	0.14	0.15	590	713	505	0	6	6	-6.93157	3.3805e-51	5.36126e-50	down	Chr10	18540249	18544691	-	BPChr10G26236
BPChr01G13759.v1.1	3.08	3.44	2.78	22.6	20.08	21.06	55	87	62	374	368	372	2.7807	3.55591e-51	5.63486e-50	up	Chr01	18173257	18177132	+	BPChr01G13759
BPChr08G17078.v1.1	5.46	5.6	5.59	21.76	23.95	19.55	205	298	262	758	924	727	1.98027	3.64034e-51	5.76398e-50	up	Chr08	39048433	39051612	+	BPChr08G17078
BPChr07G30082.v1.1	20.72	24.5	20.06	1.91	1.84	2.47	339	568	410	29	31	40	-3.38349	3.68564e-51	5.83096e-50	down	Chr07	4701133	4702881	+	BPChr07G30082
BPChr04G24445.v1.1	27.19	30.49	21.88	0.15	0.62	0.5	387	615	389	2	9	7	-5.94411	3.86073e-51	6.10303e-50	down	Chr04	11350667	11351376	-	BPChr04G24445
BPChr11G05764.v1.1	107.39	105.95	105.17	52.65	49.59	50.03	3310	4628	4049	1505	1570	1527	-1.05687	3.97382e-51	6.2767e-50	down	Chr11	5250198	5255909	+	BPChr11G05764
BPChr13G21920.v1.1	75.92	78.74	81.72	37.75	39.34	36.96	4970	7305	6682	2292	2645	2396	-1.04308	4.08047e-51	6.43995e-50	down	Chr13	6369735	6378485	+	BPChr13G21920
BPChr03G15077.v1.1	17.36	19.03	15.23	98.77	84.69	93.25	94	146	103	496	471	500	2.42819	4.57519e-51	7.2149e-50	up	Chr03	8056527	8056760	-	BPChr03G15077
BPChr05G21138.v1.1	35.87	33.64	27.53	0.6	0.72	0.47	386	513	370	6	8	5	-5.74499	4.78079e-51	7.53302e-50	down	Chr05	4088427	4092161	-	BPChr05G21138
BPChr14G01137.v1.1	151.97	149.05	156.39	77.73	76.59	72.84	6281	8730	8073	2979	3251	2981	-1.00171	6.26963e-51	9.871e-50	down	Chr14	9397011	9402156	-	BPChr14G01137
BPChr03G04572.v1.1	9.69	10.04	7.94	0.92	1.15	1.03	418	614	428	37	51	44	-3.14419	6.76166e-51	1.06371e-49	down	Chr03	6378610	6384363	+	BPChr03G04572
BPChr12G06129.v1.1	3.88	3.68	3.78	9.29	9.77	9.85	561	754	683	1246	1452	1412	1.36036	8.16179e-51	1.28293e-49	up	Chr12	7542845	7559880	-	BPChr12G06129
BPChr08G21708.v1.1	0.1	0.02	0.05	28.68	26.71	26.37	3	1	2	826	852	811	9.02119	8.29374e-51	1.30262e-49	up	Chr08	24491362	24494782	-	BPChr08G21708
BPChr08G15373.v1.1	0.03	0.02	0.09	20.5	23.8	25.62	1	1	4	714	918	953	9.07187	8.71091e-51	1.36704e-49	up	Chr08	36649451	36652080	+	BPChr08G15373
BPChr09G04082.v1.1	42.55	54.67	36.6	9.7	8.34	10.43	1783	3247	1916	377	359	433	-2.22564	8.8555e-51	1.38862e-49	down	Chr09	26687206	26698664	+	BPChr09G04082
BPChr08G01490.v1.1	28.62	29.09	26.11	8.37	6.47	8.4	1253	1805	1428	340	291	364	-1.84487	9.77459e-51	1.53151e-49	down	Chr08	8262780	8267134	-	BPChr08G01490
BPChr08G13276.v1.1	20.53	15.21	20.84	0.55	0.55	0.92	362	380	459	9	10	16	-4.79866	9.94912e-51	1.5576e-49	down	Chr08	31189307	31196173	-	BPChr08G13276
BPChr09G29753.v1.1	8.49	8.05	9.85	1.52	1.75	1.27	609	819	883	101	129	90	-2.53102	1.00162e-50	1.56685e-49	down	Chr09	10199646	10207078	-	BPChr09G29753
BPChr14G12877.v1.1	20.03	18.23	22.81	3.94	4.07	4.44	642	828	913	117	134	141	-2.28583	1.02762e-50	1.60623e-49	down	Chr14	18466015	18469414	+	BPChr14G12877
BPChr08G15293.v1.1	123.46	130.29	114.39	319.84	273.55	305.62	1697	2538	1964	4077	3862	4160	1.29536	1.15259e-50	1.80013e-49	up	Chr08	35332214	35334821	-	BPChr08G15293
BPChr14G06695.v1.1	0.08	0.07	0.12	9.78	9.78	7.51	3	4	6	362	401	297	6.67647	1.3076e-50	2.04059e-49	up	Chr14	14212765	14214931	+	BPChr14G06695
BPChr03G23151.v1.1	9.76	9.94	8.33	30.43	37.71	39.44	366	528	390	1058	1452	1464	1.9489	1.51475e-50	2.36196e-49	up	Chr03	27179272	27184832	-	BPChr03G23151
BPChr05G03940.v1.1	23.36	21.66	23.67	10.48	10.34	10.56	3422	4498	4331	1424	1556	1532	-1.12216	1.54087e-50	2.40078e-49	down	Chr05	21996258	22011058	-	BPChr05G03940
BPChr11G01819.v1.1	49.84	53.08	51.58	21.15	20.45	18.85	1685	2543	2178	663	710	631	-1.34614	1.91699e-50	2.98442e-49	down	Chr11	12971884	12973344	-	BPChr11G01819
BPChr10G26223.v1.1	2.87	3.61	3.38	17.49	17.75	18.82	70	125	103	396	445	455	2.45541	3.03408e-50	4.71976e-49	up	Chr10	18372509	18373949	-	BPChr10G26223
BPChr11G07219.v1.1	17.31	16.96	14.62	0.02	0.08	0.04	847	1176	894	1	4	2	-8.38255	3.1332e-50	4.87007e-49	down	Chr11	20166789	20174574	+	BPChr11G07219
BPChr04G23832.v1.1	180.93	156.57	148.95	403.63	419.68	381.85	11229	13771	11547	23231	26752	23468	1.31689	3.66985e-50	5.69966e-49	up	Chr04	4239928	4245685	-	BPChr04G23832
BPChr03G23095.v1.1	6.31	6.6	5.89	21.51	21.28	24.92	228	338	266	721	790	892	1.85586	4.02931e-50	6.25297e-49	up	Chr03	27449862	27453427	-	BPChr03G23095
BPChr02G18979.v1.1	2.58	2.78	3.53	0.25	0.28	0.24	319	488	545	29	35	30	-3.51455	4.11237e-50	6.37678e-49	down	Chr02	18312884	18320210	+	BPChr02G18979
BPChr06G09496.v1.1	0	0.91	0.15	123.27	86.13	124.02	0	7	1	619	479	665	8.12595	4.26064e-50	6.60145e-49	up	Chr06	35276548	35276781	+	BPChr06G09496
BPChr01G10685.v1.1	45.84	37.84	61.92	8.5	6.79	8.55	1413	1653	2384	243	215	261	-2.60439	5.56625e-50	8.61752e-49	down	Chr01	21538136	21539633	-	BPChr01G10685
BPChr02G00393.v1.1	4.25	4.34	3.82	10.6	11.86	12.23	620	897	696	1434	1776	1766	1.49104	5.83036e-50	9.01926e-49	up	Chr02	2419202	2451254	-	BPChr02G00393
BPChr03G13990.v1.1	5.1	4.5	4.04	0.59	0.67	0.69	502	628	497	54	68	67	-2.79494	6.21199e-50	9.59441e-49	down	Chr03	9976452	9987256	+	BPChr03G13990
BPChr01G22919.v1.1	2.16	1.45	1.71	11.98	15.13	12.34	82	78	81	421	589	463	2.91061	6.47195e-50	9.98801e-49	up	Chr01	26284493	26286130	+	BPChr01G22919
BPChr08G20380.v1.1	86.33	70.88	89.66	8.85	10.4	15.61	905	1053	1174	86	112	162	-2.8164	6.62115e-50	1.02102e-48	down	Chr08	41156559	41157011	+	BPChr08G20380
BPChr08G05011.v1.1	153.33	131.42	147.87	326.19	347.34	339.67	2278	2767	2744	4494	5300	4997	1.23633	6.6423e-50	1.02347e-48	up	Chr08	6995353	6995994	+	BPChr08G05011
BPChr06G29516.v1.1	37.65	40.44	35.93	17.67	17.53	17.83	3924	5973	4678	1708	1877	1840	-1.09648	6.68493e-50	1.02923e-48	down	Chr06	6407495	6431053	+	BPChr06G29516
BPChr12G25149.v1.1	2.41	2.1	2.14	0.35	0.37	0.4	497	613	549	67	79	81	-2.55756	7.29886e-50	1.12286e-48	down	Chr12	22298864	22314856	+	BPChr12G25149
BPChr08G06269.v1.1	18.58	22.39	18.74	7.08	7.31	7.42	2228	3805	2807	787	900	881	-1.44552	8.1123e-50	1.24604e-48	down	Chr08	2349373	2358577	-	BPChr08G06269
BPChr08G26739.v1.1	7.56	5.87	7.55	0.34	0.22	0.28	332	365	414	14	10	12	-4.6389	8.87986e-50	1.36286e-48	down	Chr08	25505417	25507738	-	BPChr08G26739
BPChr07G20232.v1.1	20.63	23.63	24.03	74.4	65.26	60.35	838	1360	1219	2802	2722	2427	1.55749	9.16316e-50	1.40523e-48	up	Chr07	2424232	2425986	-	BPChr07G20232
BPChr03G11645.v1.1	0.06	0.12	0.07	6.3	5.98	6.98	3	8	4	273	287	323	6.21021	9.89094e-50	1.51446e-48	up	Chr03	17502585	17506666	-	BPChr03G11645
BPChr03G10853.v1.1	59.48	61.86	62.87	7.85	6.64	10.01	384	566	507	47	44	64	-2.90504	1.02597e-49	1.56969e-48	down	Chr03	4078816	4080055	-	BPChr03G10853
BPChr06G16587.v1.1	9.19	10.3	9.16	1.37	1.64	1.33	404	642	503	56	74	58	-2.71142	1.20136e-49	1.8366e-48	down	Chr06	3419168	3426864	-	BPChr06G16587
BPChr01G26506.v1.1	35.03	37.65	32.9	13.29	11.54	13.5	1912	2913	2243	673	647	730	-1.45469	1.21388e-49	1.85428e-48	down	Chr01	26495939	26505052	-	BPChr01G26506
BPChr07G26423.v1.1	79.83	78.17	76.69	25.85	22.26	29.49	1875	2602	2250	563	537	686	-1.59015	1.74244e-49	2.65961e-48	down	Chr07	12322256	12324904	-	BPChr07G26423
BPChr06G29443.v1.1	93	94	84.09	38.59	41.31	38.94	4134	5922	4669	1591	1886	1714	-1.18128	1.86372e-49	2.83807e-48	down	Chr06	7091910	7098617	-	BPChr06G29443
BPChr03G10892.v1.1	0.17	0.12	0.1	3.72	3.01	3.05	13	13	10	270	242	236	4.69842	1.87895e-49	2.85902e-48	up	Chr03	3036569	3040541	-	BPChr03G10892
BPChr13G21360.v1.1	0.37	0.21	0.39	9.27	8.59	10.65	10	8	13	230	236	282	4.90808	1.88745e-49	2.86972e-48	up	Chr13	11683102	11686023	+	BPChr13G21360
BPChr06G11142.v1.1	46.03	46.18	45.71	18.31	21.22	20.67	3729	5302	4625	1376	1766	1658	-1.18721	2.05681e-49	3.12479e-48	down	Chr06	30815572	30842659	+	BPChr06G11142
BPChr05G31502.v1.1	181.08	165.58	193.56	64.19	72.11	73.62	3897	5050	5203	1281	1594	1569	-1.35554	2.15653e-49	3.27372e-48	down	Chr05	23805588	23807893	-	BPChr05G31502
BPChr07G00014.v1.1	0.87	0.69	0.56	7.61	7.22	7.68	34	38	27	275	289	296	3.43438	2.29771e-49	3.48534e-48	up	Chr07	27361441	27366409	-	BPChr07G00014
BPChr08G16666.v1.1	3.18	2.95	2.88	10.56	10.48	10.69	201	265	228	620	681	670	1.82617	2.37858e-49	3.6052e-48	up	Chr08	43768242	43771377	+	BPChr08G16666
BPChr11G26960.v1.1	6.61	6.91	6.19	1.89	1.83	1.87	752	1114	880	199	214	211	-1.81041	2.89192e-49	4.37308e-48	down	Chr11	1208993	1231422	+	BPChr11G26960
BPChr02G19903.v1.1	9.85	11.27	10.46	26.67	30.6	30.55	566	918	751	1421	1806	1738	1.48194	3.05354e-49	4.6139e-48	up	Chr02	21808771	21812962	+	BPChr02G19903
BPChr04G05355.v1.1	18.33	17.98	19.58	5.02	5.86	6.14	1044	1451	1393	265	343	346	-1.7066	3.1927e-49	4.82043e-48	down	Chr04	800565	811427	-	BPChr04G05355
BPChr11G10100.v1.1	20.01	22.22	17.85	2.17	2.31	3.43	507	798	565	51	60	86	-2.91835	3.25142e-49	4.9053e-48	down	Chr11	35215233	35219342	+	BPChr11G10100
BPChr10G21784.v1.1	43.74	48.21	39.61	13.95	16.01	15.89	2471	3859	2795	731	929	889	-1.51191	3.33091e-49	5.02134e-48	down	Chr10	529749	543299	-	BPChr10G21784
BPChr09G20086.v1.1	17.82	18.36	17.74	6.79	7.43	7.73	1795	2621	2232	634	769	771	-1.28827	3.63611e-49	5.47719e-48	down	Chr09	2683598	2693832	-	BPChr09G20086
BPChr06G22667.v1.1	2.87	3.05	2.6	12.38	12.78	13.77	113	170	128	452	517	537	2.19948	4.55813e-49	6.86075e-48	up	Chr06	26116805	26120873	-	BPChr06G22667
BPChr02G25618.v1.1	42.74	45.28	42.29	86.61	92.14	95.11	1713	2572	2117	3219	3793	3775	1.07922	5.01939e-49	7.54921e-48	up	Chr02	6446599	6453701	-	BPChr02G25618
BPChr08G10806.v1.1	3.1	2.89	2.56	8.91	9.2	9.9	327	432	337	872	998	1035	1.72374	5.03418e-49	7.56142e-48	up	Chr08	28295394	28317559	+	BPChr08G10806
BPChr08G15504.v1.1	19.06	20.59	19.64	7.82	8.36	8.54	1782	2728	2294	678	803	791	-1.25379	5.03526e-49	7.56142e-48	down	Chr08	2990402	2996274	+	BPChr08G15504
BPChr13G23031.v1.1	1.51	1.16	1.93	10.95	11.33	14.43	67	73	107	452	518	636	3.01176	5.14845e-49	7.72545e-48	up	Chr13	7461874	7465945	+	BPChr13G23031
BPChr05G04659.v1.1	49.25	44.58	44.76	102.43	105.51	117.7	1836	2355	2084	3541	4040	4345	1.24063	5.60576e-49	8.40519e-48	up	Chr05	31539510	31543094	-	BPChr05G04659
BPChr10G06613.v1.1	0.02	0.16	0.09	6.18	6.51	6.44	1	10	5	258	301	287	6.0624	5.67256e-49	8.49882e-48	up	Chr10	19851381	19856563	+	BPChr10G06613
BPChr03G04964.v1.1	89.83	88.66	96.37	42.43	41.2	41.69	2694	3768	3610	1180	1269	1238	-1.12534	6.05541e-49	9.05851e-48	down	Chr03	13345364	13351405	+	BPChr03G04964
BPChr06G21447.v1.1	8.43	7.23	9.65	0.18	0.17	0.07	347	422	496	7	7	3	-5.90111	6.44039e-49	9.62703e-48	down	Chr06	8912029	8914032	-	BPChr06G21447
BPChr14G01121.v1.1	57.41	60.69	58.32	22.54	26.97	24.12	4719	7070	5988	1718	2277	1963	-1.25187	6.72031e-49	1.00378e-47	down	Chr14	9359622	9371493	+	BPChr14G01121
BPChr14G12940.v1.1	15.41	13.42	17.19	43.42	43.13	45.3	778	960	1084	2033	2237	2265	1.52738	6.72687e-49	1.00399e-47	up	Chr14	20043712	20047304	-	BPChr14G12940
BPChr08G26718.v1.1	98.37	73.58	106.16	372.66	365	323.88	799	847	1077	2807	3045	2605	1.94179	6.91282e-49	1.03095e-47	up	Chr08	25497425	25497775	-	BPChr08G26718
BPChr04G24917.v1.1	3.11	2.71	3.42	25.45	18.39	25.84	64	79	88	486	389	527	2.92475	6.92818e-49	1.03245e-47	up	Chr04	19603691	19607003	-	BPChr04G24917
BPChr11G26972.v1.1	85.9	87.74	88.02	24.49	25.94	33.44	2773	4014	3549	733	860	1069	-1.63447	7.33301e-49	1.09195e-47	down	Chr11	1062116	1066681	-	BPChr11G26972
BPChr11G28786.v1.1	9.54	8.31	8.33	26.95	30.71	26.27	459	567	501	1203	1518	1252	1.69181	7.37701e-49	1.09766e-47	up	Chr11	37296042	37302422	+	BPChr11G28786
BPChr03G28977.v1.1	6.43	6.81	6.45	22.63	18.43	23.43	384	576	481	1253	1130	1385	1.71759	7.50697e-49	1.11615e-47	up	Chr03	20070837	20082602	+	BPChr03G28977
BPChr11G05874.v1.1	7.67	9.77	8.84	53.86	52.46	43.07	82	148	118	534	576	456	2.50966	8.95503e-49	1.33043e-47	up	Chr11	3529027	3529488	-	BPChr11G05874
BPChr11G26280.v1.1	19.66	18.51	18.89	6.44	6.42	6.78	1040	1388	1248	316	349	355	-1.53018	1.06281e-48	1.57779e-47	down	Chr11	15104907	15119286	-	BPChr11G26280
BPChr05G31609.v1.1	15.03	13.08	15.12	3.72	3.25	3.83	789	973	991	181	175	199	-1.99468	1.19356e-48	1.77055e-47	down	Chr05	25095065	25119715	+	BPChr05G31609
BPChr06G19461.v1.1	14.63	16.32	14.67	5.23	5.33	4.83	1135	1794	1422	376	425	371	-1.55984	1.2031e-48	1.78335e-47	down	Chr06	25029468	25035471	+	BPChr06G19461
BPChr05G31486.v1.1	10.81	10.41	9.71	1.45	1.26	1.79	433	591	486	54	52	71	-2.77209	1.2449e-48	1.8439e-47	down	Chr05	25523905	25531439	-	BPChr05G31486
BPChr14G02047.v1.1	52.11	54.81	43.14	8.15	5.63	9.21	703	1048	727	102	78	123	-2.70235	1.28747e-48	1.90552e-47	down	Chr14	2081107	2083678	+	BPChr14G02047
BPChr14G12544.v1.1	18.24	16.82	17.34	6.88	6.95	7.02	1607	2101	1909	562	629	613	-1.32094	1.33039e-48	1.96755e-47	down	Chr14	15836795	15846508	+	BPChr14G12544
BPChr09G12271.v1.1	5.23	5.47	5.53	17.27	19.78	19.31	212	314	280	649	823	775	1.80353	1.43341e-48	2.11509e-47	up	Chr09	18297763	18302218	+	BPChr09G12271
BPChr08G15355.v1.1	0.84	1.18	0.59	32.8	23.69	41.1	8	16	7	290	232	388	5.21187	1.59219e-48	2.34761e-47	up	Chr08	37128218	37131698	-	BPChr08G15355
BPChr04G00472.v1.1	40.29	78.89	38.23	4.27	2.74	3.36	702	1948	832	69	49	58	-3.9186	1.61106e-48	2.37363e-47	down	Chr04	8359750	8361480	+	BPChr04G00472
BPChr04G27209.v1.1	3.97	4.53	3.84	17.92	20.95	18.77	115	186	139	481	623	538	2.22859	1.71325e-48	2.5223e-47	up	Chr04	21807149	21808803	-	BPChr04G27209
BPChr06G08619.v1.1	14.92	13.85	12.81	38.97	41.87	47.42	506	666	543	1226	1459	1593	1.63413	1.77713e-48	2.61436e-47	up	Chr06	20340059	20343052	+	BPChr06G08619
BPChr03G23120.v1.1	18.69	18.86	15.88	45.68	49.91	45.23	1178	1684	1250	2669	3230	2822	1.40674	1.77919e-48	2.61542e-47	up	Chr03	27331997	27337502	+	BPChr03G23120
BPChr03G04575.v1.1	1.36	1.31	1.24	7.11	8.43	7.2	77	105	88	374	491	404	2.55246	1.80319e-48	2.6487e-47	up	Chr03	6160898	6164351	-	BPChr03G04575
BPChr14G01131.v1.1	19.82	17.4	19.18	5.42	5.86	6.3	1160	1443	1402	294	352	365	-1.67347	2.12898e-48	3.12491e-47	down	Chr14	9288262	9301463	-	BPChr14G01131
BPChr05G17956.v1.1	39.54	42.54	37.08	9.24	8.63	8.36	549	837	643	119	123	115	-2.17649	2.23395e-48	3.27651e-47	down	Chr05	30741662	30744921	-	BPChr05G17956
BPChr13G00873.v1.1	723.75	742.71	689.12	372.77	321.72	348.56	30264	44012	35992	14455	13817	14433	-1.03972	2.60417e-48	3.81664e-47	down	Chr13	21544462	21549896	-	BPChr13G00873
BPChr03G10960.v1.1	30.49	35.53	28.21	7.46	7.21	7.21	688	1136	795	156	167	161	-2.10017	2.60779e-48	3.81909e-47	down	Chr03	2466726	2475939	+	BPChr03G10960
BPChr03G19831.v1.1	1.2	1.15	0.83	8.62	9.7	9.72	42	57	36	279	348	336	3.15378	2.71848e-48	3.9782e-47	up	Chr03	1261650	1265218	-	BPChr03G19831
BPChr08G16699.v1.1	20.37	21.99	22.28	49.6	59.75	56.92	1104	1689	1508	2493	3326	3055	1.37115	2.9364e-48	4.29388e-47	up	Chr08	44094314	44101323	-	BPChr08G16699
BPChr09G29865.v1.1	344.24	289.6	349.45	813.76	747.34	777.05	9583	11425	12151	21008	21368	21421	1.25709	3.09638e-48	4.52443e-47	up	Chr09	9528152	9529438	+	BPChr09G29865
BPChr07G15627.v1.1	60.34	54.09	57.28	18.27	16.12	21.12	1913	2430	2268	537	525	663	-1.62246	3.73572e-48	5.45455e-47	down	Chr07	24857043	24859335	+	BPChr07G15627
BPChr01G26491.v1.1	81	84.86	81.43	39.26	42.14	38.23	5685	8441	7139	2555	3038	2657	-1.03912	4.60067e-48	6.70741e-47	down	Chr01	26490709	26493741	+	BPChr01G26491
BPChr05G22427.v1.1	17.54	15.69	17.51	48.9	54.54	44.61	807	1023	1006	2086	2577	2032	1.55465	4.69483e-48	6.83958e-47	up	Chr05	30109132	30115375	-	BPChr05G22427
BPChr12G06045.v1.1	153.83	152.08	154.97	68.67	59.09	71.54	4471	6264	5626	1851	1764	2059	-1.20258	5.0484e-48	7.34371e-47	down	Chr12	7436946	7440205	+	BPChr12G06045
BPChr01G25008.v1.1	5.1	4.47	5.83	0.07	0.22	0.12	309	384	441	4	14	7	-5.19118	5.994e-48	8.71274e-47	down	Chr01	5761159	5766249	-	BPChr01G25008
BPChr06G09573.v1.1	24.47	24.27	22.81	8.85	8.57	9.37	1285	1806	1496	431	462	487	-1.40983	6.61092e-48	9.59622e-47	down	Chr06	36131850	36140862	+	BPChr06G09573
BPChr09G20016.v1.1	1.26	1.44	0.87	12.86	13.69	12.39	29	47	25	274	323	282	3.45033	6.61164e-48	9.59622e-47	up	Chr09	3285057	3286049	+	BPChr09G20016
BPChr01G11716.v1.1	34.48	39.26	34.39	103.1	111.39	95.97	541	873	674	1500	1795	1491	1.5291	6.90337e-48	1.00122e-46	up	Chr01	13838115	13838792	+	BPChr01G11716
BPChr08G03097.v1.1	17.28	16.28	16.14	4.28	3.3	4.45	784	1047	915	180	154	200	-2.04068	8.6927e-48	1.25886e-46	down	Chr08	41990776	41999875	+	BPChr08G03097
BPChr06G29378.v1.1	11.2	9.81	11.33	0.09	0.02	0.09	520	646	657	4	1	4	-7.34624	9.95851e-48	1.4411e-46	down	Chr06	5643636	5657609	-	BPChr06G29378
BPChr02G13112.v1.1	49.01	42.26	66.58	226.16	242.39	213.99	541	661	918	2315	2748	2339	2.12105	1.00659e-47	1.45556e-46	up	Chr02	16727575	16728051	-	BPChr02G13112
BPChr10G06616.v1.1	0.67	0.62	0.74	5.09	5.9	7.15	40	52	55	281	361	422	3.17227	1.08066e-47	1.56036e-46	up	Chr10	19156885	19164848	+	BPChr10G06616
BPChr06G25241.v1.1	15.61	13.55	13.27	40.58	50.74	44.47	682	839	724	1644	2277	1924	1.68871	1.10481e-47	1.59287e-46	up	Chr06	28073473	28077382	-	BPChr06G25241
BPChr13G00906.v1.1	3.33	2.68	3.02	0.07	0.11	0.11	315	359	357	6	11	10	-4.94963	1.14782e-47	1.65366e-46	down	Chr13	21669941	21699943	+	BPChr13G00906
BPunChr33887.v1.1	1.43	0.67	1.3	22.01	24.71	24.47	15	10	17	214	266	254	4.43309	1.17792e-47	1.69577e-46	up	Contig830	25310	25975	-	BPunChr33887
BPChr14G25347.v1.1	14.95	14.28	12.65	33.8	35.66	35.88	915	1238	967	1918	2241	2174	1.33964	1.39048e-47	2.0003e-46	up	Chr14	20664451	20674362	+	BPChr14G25347
BPChr06G30756.v1.1	41.53	45.78	43.46	17.31	15.2	15.57	1309	2045	1711	506	492	486	-1.43691	1.60479e-47	2.3069e-46	down	Chr06	40085818	40093480	+	BPChr06G30756
BPChr11G17871.v1.1	290.97	269.21	300.34	73.23	95.97	79.17	1414	1854	1823	330	479	381	-1.78247	1.64764e-47	2.36676e-46	down	Chr11	28000355	28000564	-	BPChr11G17871
BPChr05G04701.v1.1	10.79	8.68	10.62	1.9	1.47	2.05	687	783	845	112	96	129	-2.46968	1.65359e-47	2.37356e-46	down	Chr05	31368237	31373884	-	BPChr05G04701
BPChr08G16631.v1.1	19.63	19.09	18.88	59.09	60.06	55.75	288	397	346	804	905	810	1.61172	2.18765e-47	3.13552e-46	up	Chr08	43795747	43799049	+	BPChr08G16631
BPChr12G11444.v1.1	8.24	8.17	7.3	2.01	2.17	2.05	717	1008	793	162	194	177	-1.91841	2.40102e-47	3.43882e-46	down	Chr12	2138245	2144861	-	BPChr12G11444
BPChr07G32053.v1.1	37.64	30.17	37.71	11.17	10.14	9.51	1886	2142	2360	519	522	472	-1.76743	2.80225e-47	4.01053e-46	down	Chr07	28818988	28823039	+	BPChr07G32053
BPChr01G26525.v1.1	158.08	162.96	172.57	79.36	83.02	75.23	8165	11928	11133	3801	4404	3848	-1.04628	3.10534e-47	4.44105e-46	down	Chr01	26358491	26364885	-	BPChr01G26525
BPChr05G31521.v1.1	12.2	12.24	11.76	2.25	1.76	2.28	432	614	520	74	64	80	-2.5185	3.34794e-47	4.78449e-46	down	Chr05	23899181	23906877	+	BPChr05G31521
BPChr08G16118.v1.1	3.16	5.97	3.19	35.11	33.39	32.74	69	185	87	712	750	709	3.0367	3.37796e-47	4.82385e-46	up	Chr08	32702347	32705765	-	BPChr08G16118
BPChr07G30102.v1.1	31.69	28.48	36.34	9.4	9.31	9.6	1210	1541	1733	333	365	363	-1.76123	3.4662e-47	4.94624e-46	down	Chr07	4433798	4452012	+	BPChr07G30102
BPChr05G27408.v1.1	1.03	1.18	1.02	3.39	3.22	3.2	301	488	372	920	967	925	1.61001	3.69439e-47	5.26801e-46	up	Chr05	1114192	1127835	-	BPChr05G27408
BPChr01G25066.v1.1	4.83	4.76	4.18	18.74	18.18	17.87	149	208	161	536	576	546	2.00237	4.62866e-47	6.5906e-46	up	Chr01	6755883	6765481	+	BPChr01G25066
BPChr08G31877.v1.1	2.03	1.99	2.97	19.23	18.52	19.77	36	50	66	317	338	348	3.04782	4.86833e-47	6.9268e-46	up	Chr08	1154436	1156146	+	BPChr08G31877
BPChr08G31921.v1.1	574.49	616.2	515.57	1452.61	1246.39	1441.46	3390	5153	3800	7949	7554	8423	1.28622	5.16442e-47	7.34274e-46	up	Chr08	1332306	1332560	-	BPChr08G31921
BPChr06G09536.v1.1	0.39	1.18	0.71	16.09	13.99	18.45	7	30	16	268	258	328	4.36707	5.77727e-47	8.20811e-46	up	Chr06	35714997	35716043	-	BPChr06G09536
BPChr08G11262.v1.1	78.39	82.73	71.4	197.71	196.78	172.39	2302	3443	2619	5384	5935	5013	1.29424	6.18098e-47	8.77528e-46	up	Chr08	38124127	38138377	+	BPChr08G11262
BPChr09G20053.v1.1	0.14	0.08	0.11	7.11	9.3	5.43	6	5	6	292	423	238	6.1229	6.33e-47	8.98031e-46	up	Chr09	3876159	3879114	+	BPChr09G20053
BPChr10G04242.v1.1	28.15	13.94	26.44	494.56	549.09	425.46	983	690	1153	16015	19693	14712	4.42992	6.47003e-47	9.17231e-46	up	Chr10	3542251	3544395	-	BPChr10G04242
BPChr06G16509.v1.1	53.71	56.48	55.99	127.37	138.02	122.51	993	1480	1293	2184	2621	2243	1.23126	7.22246e-47	1.02316e-45	up	Chr06	3377559	3381800	-	BPChr06G16509
BPChr12G25402.v1.1	14.93	16.56	15.78	2.88	2.82	3.08	397	624	524	71	77	81	-2.42237	1.05707e-46	1.49531e-45	down	Chr12	21729755	21733168	+	BPChr12G25402
BPChr11G14320.v1.1	50.3	50.72	47.46	93.72	105.23	103.79	5318	7599	6267	9189	11427	10867	1.03604	1.13309e-46	1.60052e-45	up	Chr11	22598406	22615732	+	BPChr11G14320
BPChr04G23842.v1.1	20.08	16.95	20.38	59.73	50.98	56.36	676	809	857	1865	1763	1879	1.54978	1.22607e-46	1.73061e-45	up	Chr04	3081084	3082538	-	BPChr04G23842
BPChr11G15554.v1.1	12.84	13.31	12.31	2.46	3.04	2.93	535	786	641	95	130	121	-2.17986	1.22741e-46	1.73124e-45	down	Chr11	33222185	33239486	-	BPChr11G15554
BPChr05G00163.v1.1	0.14	0.15	0.15	6.45	7.53	6.29	5	8	7	218	282	227	5.50845	1.33864e-46	1.88676e-45	up	Chr05	14333306	14337321	+	BPChr05G00163
BPChr06G07880.v1.1	0.03	0.11	0.06	10.66	9.36	8.97	1	6	3	367	357	330	7.05534	1.55556e-46	2.19093e-45	up	Chr06	30338459	30340818	+	BPChr06G07880
BPChr11G10086.v1.1	7.56	8.67	7.17	41.99	30.2	36.82	168	273	199	865	689	810	2.22419	1.71035e-46	2.40721e-45	up	Chr11	33886848	33893655	-	BPChr11G10086
BPChr03G15075.v1.1	6.74	6.99	6.95	0.51	0.51	0.5	257	378	331	18	20	19	-3.75581	1.90324e-46	2.67675e-45	down	Chr03	7543601	7546141	-	BPChr03G15075
BPChr11G07211.v1.1	8.13	6.67	7.11	21.45	23.19	23.39	400	465	437	978	1171	1139	1.64547	1.91275e-46	2.68818e-45	up	Chr11	20558874	20575648	-	BPChr11G07211
BPChr10G21534.v1.1	47.51	59.51	47.78	156.11	176.08	141.25	1570	2787	1972	4784	5976	4622	1.6217	2.05442e-46	2.88521e-45	up	Chr10	17093751	17095178	+	BPChr10G21534
BPChr04G23892.v1.1	5.4	6.24	5.5	14.52	15.06	15.32	493	807	627	1228	1411	1384	1.39461	2.0878e-46	2.92999e-45	up	Chr04	3187231	3195668	+	BPChr04G23892
BPChr06G26076.v1.1	2.11	2.19	1.71	0.3	0.18	0.21	459	673	464	61	41	46	-3.09921	2.44783e-46	3.4303e-45	down	Chr06	28606889	28621046	-	BPChr06G26076
BPChr03G28970.v1.1	11.97	12	10.72	27.6	27.35	28.2	719	1021	804	1537	1687	1677	1.26966	2.4954e-46	3.49446e-45	up	Chr03	19676595	19681995	+	BPChr03G28970
BPChr10G03519.v1.1	17.49	17.04	18.01	6.42	5.5	5.88	1019	1407	1311	347	329	339	-1.55525	2.52334e-46	3.53105e-45	down	Chr10	15992216	16014803	+	BPChr10G03519
BPChr11G01736.v1.1	234.03	246.68	268.55	109.38	118.63	103.44	16832	25143	24125	7295	8763	7367	-1.1679	2.52542e-46	3.53143e-45	down	Chr11	12758768	12766453	-	BPChr11G01736
BPChr02G10552.v1.1	26.23	24.19	25.95	69.57	68.45	58.75	1178	1540	1456	2898	3158	2613	1.37457	2.63747e-46	3.68283e-45	up	Chr02	20877929	20883956	+	BPChr02G10552
BPChr08G01260.v1.1	23.27	22.84	25.64	4.34	5.35	4.35	491	683	676	85	116	91	-2.34173	2.93636e-46	4.09726e-45	down	Chr08	40550994	40551905	-	BPChr08G01260
BPChr13G23045.v1.1	0.21	0.27	0.23	5.22	4.9	5.87	9	16	12	205	213	246	4.49542	3.40993e-46	4.75464e-45	up	Chr13	7456516	7458935	-	BPChr13G23045
BPChr11G05756.v1.1	3.48	3.12	2.76	0.08	0.04	0.1	326	415	323	7	4	9	-5.41837	3.58788e-46	4.9992e-45	down	Chr11	4115026	4126600	+	BPChr11G05756
BPChr02G25930.v1.1	4.15	3.54	4.41	17.79	20.61	19.82	110	133	146	437	561	520	2.27838	3.77699e-46	5.25894e-45	up	Chr02	17158021	17163802	+	BPChr02G25930
BPChr10G21536.v1.1	38.87	34.88	38.71	17.62	17.11	16.81	4401	5597	5475	1850	1990	1885	-1.11761	3.87285e-46	5.38856e-45	down	Chr10	16911333	16923520	-	BPChr10G21536
BPChr03G02614.v1.1	30.22	26.36	36.32	0	0.52	0.14	449	555	674	0	8	2	-7.07741	4.01569e-46	5.58332e-45	down	Chr03	15187922	15188563	+	BPChr03G02614
BPChr06G02201.v1.1	18.05	20.03	18.84	45.21	52.99	47.02	869	1367	1133	2019	2621	2242	1.35948	4.40343e-46	6.11372e-45	up	Chr06	631634	640476	-	BPChr06G02201
BPChr07G09866.v1.1	2.27	2.16	2.24	19.84	13.49	22.46	61	82	75	494	372	597	3.07257	4.84678e-46	6.72448e-45	up	Chr07	21131228	21133554	-	BPChr07G09866
BPChr11G07248.v1.1	10.99	10.33	9.98	24.81	27.42	25.71	724	964	821	1515	1855	1677	1.32587	5.20331e-46	7.21399e-45	up	Chr11	19322597	19332694	-	BPChr11G07248
BPChr03G02607.v1.1	43.76	41.91	43.89	17.2	14.59	16.27	1361	1847	1705	496	466	501	-1.42404	5.53367e-46	7.66657e-45	down	Chr03	15244294	15245637	+	BPChr03G02607
BPChr07G30098.v1.1	55.43	55.55	61.92	28.17	28.87	27.7	8745	12420	12202	4121	4679	4328	-1.02055	6.09151e-46	8.43343e-45	down	Chr07	4792317	4803969	+	BPChr07G30098
BPChr04G06214.v1.1	15.05	14.8	14.2	44.52	40.89	44.2	297	414	350	815	829	864	1.56564	6.74737e-46	9.33482e-45	up	Chr04	17017689	17026340	+	BPChr04G06214
BPChr05G17549.v1.1	183.34	180.43	193.8	81.16	84.31	85.99	2151	3000	2840	883	1016	999	-1.14065	6.81742e-46	9.42505e-45	down	Chr05	12384154	12386654	+	BPChr05G17549
BPChr07G24808.v1.1	62.09	58.81	58.6	113.77	123.07	121.97	2740	3678	3230	4656	5578	5330	1.00767	6.86384e-46	9.48251e-45	up	Chr07	16235206	16240164	-	BPChr07G24808
BPChr11G10220.v1.1	33.45	35.7	29.64	8.67	8.52	9.28	757	1145	838	182	198	208	-1.89237	7.31869e-46	1.01037e-44	down	Chr11	33825695	33832688	-	BPChr11G10220
BPChr07G12430.v1.1	1.11	1.89	1.18	9.11	9.41	8.07	100	241	133	760	870	719	2.66813	7.4602e-46	1.02918e-44	up	Chr07	3732666	3739222	-	BPChr07G12430
BPChr08G16665.v1.1	12.11	11.66	10.78	28.45	31.5	31.76	564	770	627	1229	1507	1465	1.41777	7.59975e-46	1.04695e-44	up	Chr08	44261224	44264712	-	BPChr08G16665
BPChr01G31949.v1.1	8.9	9.94	8.29	3	3.04	2.62	1347	2132	1567	421	473	392	-1.63939	7.61481e-46	1.04829e-44	down	Chr01	29446447	29453857	+	BPChr01G31949
BPChr09G29658.v1.1	2.53	2.64	2.12	21.59	17.2	25.28	44	65	46	348	307	435	3.14183	7.95902e-46	1.0949e-44	up	Chr09	10145530	10148379	-	BPChr09G29658
BPChr14G12766.v1.1	71.22	65.26	69.25	148.24	141.66	138	2093	2718	2542	4040	4276	4016	1.06506	9.1634e-46	1.25969e-44	up	Chr14	4541206	4543809	+	BPChr14G12766
BPChr09G08673.v1.1	28.23	29.75	38.72	6.33	7.83	5.51	1211	1809	2075	252	345	234	-2.28727	9.3822e-46	1.28886e-44	down	Chr09	5500104	5502740	-	BPChr09G08673
BPChr08G15753.v1.1	10.32	10.74	9.03	30.68	30.32	28.48	377	556	412	1039	1137	1030	1.5801	1.04281e-45	1.43154e-44	up	Chr08	4531844	4539390	+	BPChr08G15753
BPChr01G19721.v1.1	11.72	11.34	15.21	2.74	2.81	2.98	779	1068	1263	169	192	196	-2.15739	1.15264e-45	1.58119e-44	down	Chr01	3258097	3264600	+	BPChr01G19721
BPChr05G14427.v1.1	6.27	4.63	6.14	1.1	1.02	1.27	889	931	1088	144	148	178	-2.32732	1.32012e-45	1.80967e-44	down	Chr05	2264854	2272213	-	BPChr05G14427
BPChr07G09967.v1.1	15.81	15.53	16.21	46.6	44.04	54.19	360	501	461	984	1030	1222	1.61447	1.41462e-45	1.93649e-44	up	Chr07	23665401	23680457	+	BPChr07G09967
BPChr12G11519.v1.1	8.69	9.02	8.44	0.74	0.3	0.54	278	409	337	22	10	17	-4.053	1.73114e-45	2.36812e-44	down	Chr12	1046306	1050437	+	BPChr12G11519
BPChr12G26804.v1.1	104.2	115.4	115.98	45.33	45.3	53.71	5915	9283	8223	2386	2641	3019	-1.20992	1.82192e-45	2.49056e-44	down	Chr12	17994578	18002126	-	BPChr12G26804
BPChr05G31653.v1.1	21.43	20.08	22.05	5.44	6.07	6.32	722	959	928	170	210	211	-1.82427	2.01148e-45	2.74775e-44	down	Chr05	24098497	24105809	-	BPChr05G31653
BPChr08G16659.v1.1	1.4	1.13	1.43	0.06	0.07	0.05	283	326	362	12	14	11	-4.40365	2.01707e-45	2.75347e-44	down	Chr08	44494267	44503853	+	BPChr08G16659
BPChr09G08687.v1.1	8.04	8.77	8.62	1.73	2.02	1.94	477	738	639	95	123	114	-2.15247	2.08148e-45	2.8394e-44	down	Chr09	5527995	5539211	-	BPChr09G08687
BPChr14G01931.v1.1	185.66	154.57	187.12	63.51	62.62	70.37	3493	4121	4397	1108	1210	1311	-1.41687	2.38326e-45	3.24653e-44	down	Chr14	1840642	1842198	-	BPChr14G01931
BPChr01G19024.v1.1	10.99	14.05	11.49	1.8	1.85	2.03	382	692	499	58	66	70	-2.67761	2.47047e-45	3.36298e-44	down	Chr01	14765282	14769290	-	BPChr01G19024
BPChr01G13815.v1.1	5.01	10	7.02	50.14	57.7	52.1	64	181	112	594	757	659	2.856	2.5369e-45	3.45099e-44	up	Chr01	18906751	18907302	+	BPChr01G13815
BPChr04G14238.v1.1	50.28	56.72	50.16	23.94	24.83	24	3919	6265	4883	1730	1988	1852	-1.10274	2.60415e-45	3.54001e-44	down	Chr04	9363769	9371346	-	BPChr04G14238
BPChr07G18891.v1.1	0.09	0.03	0.07	46.8	38.8	37.22	2	1	2	928	852	788	9.33323	2.68121e-45	3.64222e-44	up	Chr07	19527307	19528230	-	BPChr07G18891
BPChr08G16261.v1.1	37.02	40.98	41.8	15.56	14.24	13.24	1370	2149	1932	534	541	485	-1.46992	2.74334e-45	3.72403e-44	down	Chr08	32402008	32404370	+	BPChr08G16261
BPChr11G07369.v1.1	26.88	27.74	23.55	90.77	76.6	76.16	454	664	497	1422	1329	1274	1.64735	2.92619e-45	3.96949e-44	up	Chr11	20218790	20222932	+	BPChr11G07369
BPChr02G00371.v1.1	10.45	9.75	10.36	2.43	2.26	2.86	634	838	785	137	141	172	-2.00738	3.65386e-45	4.95316e-44	down	Chr02	1865760	1875195	-	BPChr02G00371
BPChr08G20439.v1.1	3.84	3.9	3.69	13.02	11.64	12.32	223	321	268	702	695	709	1.70226	3.70745e-45	5.0223e-44	up	Chr08	24220070	24228631	+	BPChr08G20439
BPChr04G27154.v1.1	69.94	64.42	74.63	143.09	143.46	147	3276	4276	4366	6215	6901	6818	1.06067	3.79851e-45	5.14208e-44	up	Chr04	21752233	21760387	-	BPChr04G27154
BPChr05G24305.v1.1	67.87	58.59	69.56	224.75	166.69	189.54	3380	4135	4327	10379	8526	9347	1.57459	3.80193e-45	5.14315e-44	up	Chr05	27297712	27302276	-	BPChr05G24305
BPChr02G25690.v1.1	4.7	4.14	4.43	12.39	14.44	14.92	374	467	440	915	1181	1176	1.66507	4.14728e-45	5.60256e-44	up	Chr02	6015135	6051259	+	BPChr02G25690
BPChr06G30318.v1.1	3.18	3.13	3.64	15.69	16.11	15.59	86	120	123	394	448	418	2.26145	4.29271e-45	5.79501e-44	up	Chr06	44844283	44848483	-	BPChr06G30318
BPChr01G00042.v1.1	0.54	0.36	0.39	7.11	7.89	6.14	19	18	17	231	284	213	4.06453	4.58111e-45	6.18007e-44	up	Chr01	22011936	22013450	+	BPChr01G00042
BPChr10G05971.v1.1	4.73	3.88	4.77	22.79	21.55	20.33	104	121	131	465	487	443	2.28721	4.86942e-45	6.56446e-44	up	Chr10	5926613	5932428	+	BPChr10G05971
BPChr06G09567.v1.1	95.9	92.28	84.75	40.95	36.64	36.79	3056	4167	3373	1210	1199	1161	-1.24706	5.44817e-45	7.3396e-44	down	Chr06	35287067	35290520	-	BPChr06G09567
BPChr10G21615.v1.1	68.55	56.65	61.23	0.12	0.04	0	1875	2196	2092	3	1	0	-10.2805	5.71513e-45	7.69393e-44	down	Chr10	17910758	17913072	-	BPChr10G21615
BPChr06G09589.v1.1	2.43	4.23	4.54	74	42.55	61.94	15	37	35	424	270	379	3.98134	5.75529e-45	7.74265e-44	up	Chr06	35268200	35268466	+	BPChr06G09589
BPChr10G21662.v1.1	20.65	18.15	21.41	65.08	59.14	53.35	681	848	882	1990	2003	1742	1.56943	5.78672e-45	7.77956e-44	up	Chr10	17106173	17107597	-	BPChr10G21662
BPChr10G05988.v1.1	11.68	12.58	11.88	3.04	3.01	2.8	514	784	653	124	136	122	-2.02247	5.9025e-45	7.92976e-44	down	Chr10	4984587	4987385	+	BPChr10G05988
BPChr08G25551.v1.1	246.86	243.95	261.9	610.24	642.22	527.35	4610	6456	6109	10568	12318	9752	1.25047	6.76314e-45	9.07973e-44	up	Chr08	41719379	41722069	-	BPChr08G25551
BPChr08G27484.v1.1	75.14	77.38	71.26	35.69	33.95	38.23	4248	6199	5032	1871	1971	2140	-1.04552	7.7164e-45	1.03524e-43	down	Chr08	12114715	12126270	+	BPChr08G27484
BPChr07G22623.v1.1	11.07	11.81	11.27	2.49	2.69	2.53	464	702	590	97	116	105	-2.13697	7.73766e-45	1.03738e-43	down	Chr07	27647770	27649581	+	BPChr07G22623
BPChr11G17737.v1.1	16.99	17.98	17.3	47.63	40.89	48.84	571	856	726	1484	1411	1625	1.40023	8.06687e-45	1.08077e-43	up	Chr11	26889218	26900737	+	BPChr11G17737
BPChr04G10436.v1.1	8.52	9.71	9.59	24.58	26.84	25.87	362	585	509	969	1172	1089	1.48077	8.14841e-45	1.09095e-43	up	Chr04	13684122	13693170	-	BPChr04G10436
BPChr12G08414.v1.1	38.88	33.25	35.66	87.79	83.77	89.31	907	1099	1039	1899	2007	2063	1.28455	8.25339e-45	1.10424e-43	up	Chr12	6375198	6378856	+	BPChr12G08414
BPChr05G31555.v1.1	54.8	59.71	50.71	21.45	19.26	23.32	2947	4551	3406	1070	1064	1242	-1.36038	8.36635e-45	1.11859e-43	down	Chr05	23890196	23896933	+	BPChr05G31555
BPChr11G12205.v1.1	93.52	102.02	94.13	33.83	28.42	35.79	1240	1917	1559	416	387	470	-1.55681	8.48075e-45	1.13311e-43	down	Chr11	2880	3452	-	BPChr11G12205
BPChr04G27130.v1.1	65.63	67.38	65.26	29.82	28.46	33.22	3188	4638	3959	1343	1420	1598	-1.10833	9.11681e-45	1.21726e-43	down	Chr04	21453744	21461481	-	BPChr04G27130
BPChr02G11896.v1.1	11.33	10.54	10.63	31.46	32.83	28.84	402	530	471	1035	1196	1013	1.52877	9.72746e-45	1.2979e-43	up	Chr02	19183275	19192676	+	BPChr02G11896
BPChr08G24192.v1.1	15.78	12.29	17.14	0.19	0.25	0.13	367	405	498	4	6	3	-6.30271	1.00104e-44	1.33474e-43	down	Chr08	282078	285471	+	BPChr08G24192
BPunChr32755.v1.1	0.45	0.49	0.52	3.77	4.08	3.93	32	49	46	248	297	276	3.019	1.03655e-44	1.38115e-43	up	Contig20	215700	222815	-	BPunChr32755
BPChr09G01634.v1.1	15.89	14.28	16.88	2	2.39	2.89	428	545	568	50	66	77	-2.68301	1.05298e-44	1.40208e-43	down	Chr09	6503243	6508157	-	BPChr09G01634
BPChr11G06750.v1.1	69.04	61.87	69.45	29.08	28.31	29.69	2588	3287	3252	1011	1090	1102	-1.19429	1.17336e-44	1.56131e-43	down	Chr11	11938725	11946867	-	BPChr11G06750
BPChr01G22943.v1.1	35.32	33.6	34.35	14.45	16.03	15.26	2328	3138	2828	883	1085	996	-1.16615	1.33727e-44	1.7782e-43	down	Chr01	24241560	24252914	+	BPChr01G22943
BPChr09G03961.v1.1	3.14	3.06	2.98	0.62	0.88	0.69	853	1176	1010	155	246	186	-2.05569	1.52125e-44	2.02008e-43	down	Chr09	26189505	26210117	-	BPChr09G03961
BPChr08G26737.v1.1	17.41	19.93	16.74	7.63	6.82	7.21	2613	4240	3139	1062	1051	1072	-1.31292	1.54336e-44	2.04805e-43	down	Chr08	27012719	27038026	-	BPChr08G26737
BPunChr33467.v1.1	118.01	104.25	120.3	254.4	241.52	247.53	2283	2858	2907	4564	4799	4742	1.12607	1.60079e-44	2.12282e-43	up	Contig622	21021	24637	+	BPunChr33467
BPChr08G24189.v1.1	20.66	19.67	20.5	5.97	6.05	6.36	702	947	870	188	211	214	-1.71858	1.76424e-44	2.33639e-43	down	Chr08	312839	319020	+	BPChr08G24189
BPChr10G04227.v1.1	36.76	34.57	37.43	69.96	76.09	73.56	2681	3573	3410	4732	5700	5313	1.0223	1.82711e-44	2.41801e-43	up	Chr10	2214648	2221516	+	BPChr10G04227
BPChr08G01535.v1.1	65.64	45.61	85.73	1.18	1.6	0.73	1554	1530	2535	26	39	17	-5.79746	1.85717e-44	2.45613e-43	down	Chr08	9442595	9443617	-	BPChr08G01535
BPChr14G12966.v1.1	18.68	25.24	18.87	3.23	3.22	2.62	424	812	535	68	75	59	-2.78376	1.86295e-44	2.46209e-43	down	Chr14	19911129	19912109	+	BPChr14G12966
BPChr10G26226.v1.1	5.19	4.65	4.29	0.26	0.16	0.19	282	358	291	13	9	10	-4.54573	1.95629e-44	2.58371e-43	down	Chr10	18355523	18359675	-	BPChr10G26226
BPChr04G06224.v1.1	5.44	4.62	5.58	21.86	23.24	19.17	177	213	227	660	777	618	2.05136	2.05307e-44	2.70786e-43	up	Chr04	17000023	17001429	+	BPChr04G06224
BPChr07G32009.v1.1	278.43	269.55	275.45	126.3	137.92	117.41	12590	17273	15557	5296	6405	5257	-1.10082	2.1091e-44	2.77987e-43	down	Chr07	27953347	27955851	-	BPChr07G32009
BPChr13G00829.v1.1	92.06	83.43	93.85	34.88	35.25	38.93	2075	2665	2642	729	816	869	-1.29636	2.42516e-44	3.1943e-43	down	Chr13	21094603	21097376	-	BPChr13G00829
BPChr09G12068.v1.1	86.45	94.46	84.61	43	43.83	42.86	4037	6251	4935	1862	2102	1982	-1.02571	2.71609e-44	3.57509e-43	down	Chr09	24107307	24113061	-	BPChr09G12068
BPChr04G00582.v1.1	21.02	18.08	22.63	0.92	0.53	0.55	270	329	363	11	7	7	-4.94848	2.79036e-44	3.67036e-43	down	Chr04	19233219	19233773	-	BPChr04G00582
BPChr11G28596.v1.1	21.56	19.49	21.91	41.17	44.14	43.42	4511	5779	5727	7989	9486	8998	1.04004	2.9439e-44	3.86451e-43	up	Chr11	39132552	39146013	-	BPChr11G28596
BPChr01G12450.v1.1	10.78	9.11	9.25	27.27	26.35	30.91	560	671	600	1314	1406	1590	1.54618	3.02671e-44	3.97054e-43	up	Chr01	2263214	2275276	-	BPChr01G12450
BPChr01G18253.v1.1	26.7	23.74	24.08	6.8	8.42	8.07	1266	1595	1426	299	410	379	-1.66784	3.07946e-44	4.03432e-43	down	Chr01	23187677	23196211	-	BPChr01G18253
BPChr05G14449.v1.1	21.15	19.73	23.41	57.1	57.37	53.31	645	853	892	1615	1797	1610	1.39249	3.08618e-44	4.04042e-43	up	Chr05	2222676	2224322	-	BPChr05G14449
BPChr06G29472.v1.1	54.29	41.67	61.79	204.73	234.5	176.81	1779	1935	2529	6221	7892	5737	1.97451	3.24949e-44	4.25136e-43	up	Chr06	6878138	6879553	-	BPChr06G29472
BPChr07G18888.v1.1	18.37	18.64	18.85	38.31	40.27	39.62	922	1326	1182	1783	2076	1969	1.08927	3.60448e-44	4.71264e-43	up	Chr07	19323918	19334378	-	BPChr07G18888
BPChr12G25392.v1.1	62.31	58.92	67.13	148.42	140.44	131.2	2470	3310	3324	5456	5718	5150	1.16537	3.9609e-44	5.16825e-43	up	Chr12	21926777	21930283	+	BPChr12G25392
BPChr11G05668.v1.1	76.23	80.64	81.53	156.82	166.92	150.55	3671	5503	4904	7003	8256	7179	1.00081	4.36996e-44	5.69818e-43	up	Chr11	4482897	4488452	-	BPChr11G05668
BPChr11G03797.v1.1	21.64	20.96	18.05	51.47	50.22	53.27	719	987	749	1586	1714	1753	1.36221	4.91257e-44	6.39767e-43	up	Chr11	41600016	41604832	+	BPChr11G03797
BPChr13G10262.v1.1	51.17	52.53	54.88	25.09	24.94	26.22	2373	3452	3179	1079	1188	1204	-1.04871	4.91296e-44	6.39767e-43	down	Chr13	17729262	17738217	-	BPChr13G10262
BPChr06G11009.v1.1	121.33	113.98	130.61	38.53	39.61	49.28	2496	3323	3356	735	837	1004	-1.51471	5.01708e-44	6.5289e-43	down	Chr06	31168456	31169874	+	BPChr06G11009
BPChr05G21113.v1.1	18.95	19.37	19.88	4.97	5.26	5.94	625	905	819	152	178	194	-1.83978	5.06427e-44	6.58591e-43	down	Chr05	4497706	4504029	-	BPChr05G21113
BPChr08G15332.v1.1	460.85	439.18	447.99	189.73	169.43	212.73	4767	6438	5788	1820	1800	2179	-1.2303	5.49571e-44	7.14223e-43	down	Chr08	35311931	35312377	-	BPChr08G15332
BPChr04G24911.v1.1	17.77	17.25	17.06	42.67	38.53	40.76	673	926	807	1499	1499	1529	1.23606	6.11346e-44	7.93448e-43	up	Chr04	20081138	20092523	+	BPChr04G24911
BPChr08G16428.v1.1	376.9	360.01	410.39	156.31	174	143.27	16615	22491	22597	6390	7878	6254	-1.26776	6.137e-44	7.95974e-43	down	Chr08	14956160	14958286	+	BPChr08G16428
BPChr06G13560.v1.1	5.89	5.41	5.1	0.78	0.6	0.73	351	457	380	43	37	43	-2.95284	6.16152e-44	7.98623e-43	down	Chr06	13056951	13067593	-	BPChr06G13560
BPChr11G09268.v1.1	2.01	2.99	2.27	11.13	11.47	11.18	113	238	159	580	662	622	2.21707	6.33946e-44	8.20596e-43	up	Chr11	26137105	26148236	-	BPChr11G09268
BPChr05G31619.v1.1	177.33	210.8	259.8	666.57	651.85	654.5	1982	3339	3627	6909	7483	7244	1.61437	6.6188e-44	8.56186e-43	up	Chr05	23359889	23360371	+	BPChr05G31619
BPChr05G31598.v1.1	25.53	25.65	27.47	8.32	8.73	9.09	814	1159	1094	246	286	287	-1.58072	6.67088e-44	8.62352e-43	down	Chr05	24229840	24234775	+	BPChr05G31598
BPChr09G12112.v1.1	3.67	3.57	4.25	17.05	18.08	16.11	105	145	152	453	532	457	2.1664	7.76046e-44	1.00121e-42	up	Chr09	23804004	23806520	+	BPChr09G12112
BPChr06G08539.v1.1	26.14	24.08	24.3	7.93	7.56	8.85	963	1257	1118	271	286	323	-1.60595	8.90289e-44	1.14784e-42	down	Chr06	21214064	21220331	-	BPChr06G08539
BPChr03G03241.v1.1	13.53	11.44	11.12	33.87	31.03	33.11	699	838	718	1623	1647	1694	1.45095	9.17206e-44	1.18177e-42	up	Chr03	28759094	28769053	-	BPChr03G03241
BPChr13G00432.v1.1	282.13	243.52	281.24	116	112.32	125.01	6124	7491	7625	2335	2504	2687	-1.18412	9.54586e-44	1.22912e-42	down	Chr13	22427773	22432347	+	BPChr13G00432
BPChr05G01316.v1.1	2.29	4.03	2.71	16.86	17.99	21.42	98	245	145	670	792	909	2.63839	1.03513e-43	1.33194e-42	up	Chr05	7177781	7184016	-	BPChr05G01316
BPChr09G01192.v1.1	324.1	306.04	339.97	136.78	106.33	106.72	5790	7748	7586	2266	1951	1888	-1.46402	1.10251e-43	1.4177e-42	down	Chr09	4793554	4794872	+	BPChr09G01192
BPChr05G14979.v1.1	4.95	4.18	5.57	22.41	21.51	18.35	188	225	264	789	839	690	2.09368	1.11639e-43	1.43461e-42	up	Chr05	15423408	15426340	+	BPChr05G14979
BPChr06G29339.v1.1	60.63	48.7	62.07	164.54	155.3	184.7	954	1086	1220	2401	2510	2878	1.56565	1.29086e-43	1.65664e-42	up	Chr06	4973381	4981638	+	BPChr06G29339
BPChr03G04533.v1.1	11.72	12.24	11.41	43.97	42.02	36.21	231	342	281	804	851	707	1.79693	1.38634e-43	1.77683e-42	up	Chr03	6700640	6701560	+	BPChr03G04533
BPChr06G26118.v1.1	21.1	22.15	20.28	6.59	5.26	6.66	832	1238	999	241	213	260	-1.77376	1.51142e-43	1.93587e-42	down	Chr06	29265421	29267238	+	BPChr06G26118
BPChr11G06830.v1.1	3.12	3.05	3.29	11.68	12.54	11	157	218	207	546	649	549	1.90646	1.56893e-43	2.00821e-42	up	Chr11	11739427	11741604	+	BPChr11G06830
BPChr12G08422.v1.1	11.83	11.28	13.14	34.88	39.37	32.81	502	678	696	1372	1715	1378	1.57156	1.76485e-43	2.25751e-42	up	Chr12	5688291	5697985	+	BPChr12G08422
BPChr03G03233.v1.1	10.42	12.45	8.22	47.94	48.29	41.88	209	354	206	892	995	832	2.15835	1.84992e-43	2.36477e-42	up	Chr03	28623523	28626696	-	BPChr03G03233
BPChr10G15893.v1.1	378.44	376.01	453.88	151.62	122.92	157.07	7146	10062	10705	2655	2384	2937	-1.47855	1.9255e-43	2.45977e-42	down	Chr10	9380814	9383744	-	BPChr10G15893
BPChr10G15921.v1.1	39.03	41.76	41.7	17.98	17.52	17.62	1447	2194	1931	618	667	647	-1.19803	1.94985e-43	2.48925e-42	down	Chr10	9479234	9490482	-	BPChr10G15921
BPChr11G07071.v1.1	23.27	23.55	23.84	49.86	58.45	55.04	1086	1558	1390	2158	2802	2544	1.21743	2.1992e-43	2.80574e-42	up	Chr11	8396296	8402354	-	BPChr11G07071
BPChr06G02666.v1.1	14.19	12.57	12.71	40.28	42.2	34.76	547	687	612	1440	1671	1327	1.58109	2.29577e-43	2.92513e-42	up	Chr06	9403624	9408851	+	BPChr06G02666
BPChr08G26687.v1.1	4.15	3.8	3.29	12.27	13.4	13.98	244	317	242	669	809	814	1.8284	2.61975e-43	3.33573e-42	up	Chr08	25367001	25371559	-	BPChr08G26687
BPChr03G23087.v1.1	13.51	12.64	13.09	1.81	1.55	0.98	347	460	420	43	41	25	-3.16989	2.91642e-43	3.71106e-42	down	Chr03	26912783	26914629	-	BPChr03G23087
BPChr05G21076.v1.1	165.41	164.22	171.9	83.87	71.98	80.61	4130	5811	5361	1942	1846	1993	-1.07764	2.96505e-43	3.77049e-42	down	Chr05	2948102	2950645	+	BPChr05G21076
BPChr05G31626.v1.1	82.5	82.7	81.09	39.97	38.27	43.38	3488	4955	4282	1567	1662	1816	-1.01058	3.47504e-43	4.41613e-42	down	Chr05	23090850	23094729	+	BPChr05G31626
BPChr07G09906.v1.1	4.91	4.1	4.62	15.85	14.48	15.51	232	275	273	695	703	726	1.76085	3.52027e-43	4.47069e-42	up	Chr07	22942982	22947021	+	BPChr07G09906
BPChr14G27954.v1.1	56.31	59.22	55.27	16.87	14.01	20.25	1483	2210	1818	412	379	528	-1.73412	3.62697e-43	4.6032e-42	down	Chr14	24439581	24442040	+	BPChr14G27954
BPChr11G07149.v1.1	39.33	34.53	38.04	13.13	10.88	13.59	1528	1901	1846	473	434	523	-1.56677	3.70562e-43	4.69997e-42	down	Chr11	19972078	19978320	+	BPChr11G07149
BPChr07G12409.v1.1	8.89	10.22	8.99	1.61	1.74	1.55	364	593	460	61	73	63	-2.51277	4.09264e-43	5.1841e-42	down	Chr07	3549668	3552774	+	BPChr07G12409
BPChr07G14121.v1.1	6.08	4.91	5.9	0.36	0.49	0.31	293	335	355	16	24	15	-3.85245	4.16456e-43	5.27178e-42	down	Chr07	10224315	10227746	+	BPChr07G14121
BPChr08G19081.v1.1	5.44	5.82	6.26	0.85	0.47	0.67	318	482	457	46	28	39	-3.13955	4.29755e-43	5.43659e-42	down	Chr08	34546768	34552239	-	BPChr08G19081
BPChr10G21765.v1.1	1733.4	1483.43	1471.7	644.75	629.8	531.24	29603	35902	31393	10211	11047	8984	-1.36833	4.5849e-43	5.79635e-42	down	Chr10	905122	905859	-	BPChr10G21765
BPChr14G12573.v1.1	6.33	5.51	6.82	0.6	0.45	0.34	285	352	384	25	21	15	-3.74575	4.80374e-43	6.06907e-42	down	Chr14	5419700	5423226	-	BPChr14G12573
BPChr07G19679.v1.1	17.46	16.35	17.71	42.59	40.78	39.63	629	835	797	1423	1509	1414	1.26438	4.93647e-43	6.23273e-42	up	Chr07	484016	490786	-	BPChr07G19679
BPChr08G13197.v1.1	7.97	8.14	8.28	19.53	22.99	18.7	1379	1995	1790	3134	4086	3204	1.33697	5.88082e-43	7.41545e-42	up	Chr08	31206145	31222504	+	BPChr08G13197
BPChr08G16256.v1.1	26.39	26.49	28.87	82.99	90.7	81.01	251	357	343	732	886	763	1.6481	6.39968e-43	8.06451e-42	up	Chr08	33236657	33238204	+	BPChr08G16256
BPChr06G16501.v1.1	27.13	25.37	26.77	0.57	1.13	0.53	258	342	318	5	11	5	-5.13264	6.89789e-43	8.68671e-42	down	Chr06	3542509	3545593	-	BPChr06G16501
BPChr03G02425.v1.1	8.93	9.52	9.17	27.48	31.16	27.24	263	397	337	750	942	794	1.64461	7.07156e-43	8.89967e-42	up	Chr03	24537163	24540930	+	BPChr03G02425
BPChr07G02914.v1.1	8.65	7.54	7.16	0.16	0.23	0.18	289	357	299	5	8	6	-5.32511	7.44175e-43	9.35952e-42	down	Chr07	14911589	14918459	-	BPChr07G02914
BPChr06G29342.v1.1	8.62	10.14	8.55	21.45	21.84	25.11	1226	2045	1520	2830	3192	3538	1.33128	7.89542e-43	9.92371e-42	up	Chr06	6800043	6811063	+	BPChr06G29342
BPChr04G01096.v1.1	0.54	0.29	0.28	5.72	6.93	6.53	20	15	13	196	263	239	4.16182	7.94968e-43	9.98547e-42	up	Chr04	2630736	2633784	+	BPChr04G01096
BPChr06G29447.v1.1	24.51	21.17	24.81	4.57	4.6	4.39	451	552	570	78	87	80	-2.36827	8.51991e-43	1.0688e-41	down	Chr06	7226406	7227895	+	BPChr06G29447
BPChr06G21442.v1.1	4.7	5.5	4.64	12.67	14.45	13.85	507	841	626	1268	1602	1480	1.47201	9.28383e-43	1.16388e-41	up	Chr06	8616841	8629392	-	BPChr06G21442
BPChr01G18068.v1.1	5.09	5.07	4.51	0.48	0.22	0.52	333	470	369	29	15	34	-3.58232	9.45398e-43	1.18445e-41	down	Chr01	24008711	24018131	-	BPChr01G18068
BPChr08G01524.v1.1	27.37	24.34	29.6	3.98	3.78	5.27	430	542	581	58	61	82	-2.63394	9.84615e-43	1.23279e-41	down	Chr08	9091358	9094170	+	BPChr08G01524
BPChr12G28051.v1.1	4.91	4.88	5.61	12.94	13.56	14.46	466	656	665	1139	1322	1360	1.41972	1.06351e-42	1.33072e-41	up	Chr12	14186477	14201603	-	BPChr12G28051
BPChr02G19587.v1.1	8.32	6.52	8.55	0.43	0.63	0.54	295	328	379	14	23	19	-3.85657	1.12693e-42	1.40917e-41	down	Chr02	166587	174839	-	BPChr02G19587
BPChr05G07784.v1.1	1.53	1.29	1.5	0.12	0.17	0.13	305	365	372	23	34	25	-3.3575	1.15403e-42	1.44214e-41	down	Chr05	5907420	5943867	-	BPChr05G07784
BPChr06G21278.v1.1	5.52	4.91	5.45	0.87	0.63	1.1	552	696	681	81	65	109	-2.60225	1.17572e-42	1.46829e-41	down	Chr06	231337	252282	-	BPChr06G21278
BPChr03G28862.v1.1	171.05	146.1	182.39	67.87	58.48	57.18	5767	6981	7681	2122	2025	1909	-1.4371	1.21613e-42	1.51779e-41	down	Chr03	20411964	20416645	-	BPChr03G28862
BPChr11G06812.v1.1	23.56	23.33	21.32	52.08	47.24	54.61	1260	1768	1424	2583	2595	2892	1.1819	1.29848e-42	1.61952e-41	up	Chr11	12085220	12099593	-	BPChr11G06812
BPChr03G28852.v1.1	6.6	6.91	6.38	25.14	27.14	26.71	120	178	145	424	507	481	1.99758	1.39123e-42	1.733e-41	up	Chr03	19832758	19833543	-	BPChr03G28852
BPChr11G26392.v1.1	70.72	67.12	58.38	0.58	1.65	0.71	2507	3372	2585	19	60	25	-6.04532	1.47126e-42	1.83151e-41	down	Chr11	14481550	14485235	+	BPChr11G26392
BPChr02G20714.v1.1	1.25	1.34	0.77	9.12	11.16	12.71	40	61	31	271	367	403	3.30066	1.64407e-42	2.04376e-41	up	Chr02	4167420	4170577	+	BPChr02G20714
BPChr09G25312.v1.1	42.01	36.19	38.26	126.02	164.72	119.66	697	851	793	1939	2807	1966	1.82773	1.64489e-42	2.04376e-41	up	Chr09	17130369	17133534	-	BPChr09G25312
BPChr06G07924.v1.1	4.66	4.25	3.77	14.65	12.93	14.8	273	353	276	796	778	859	1.75068	1.65197e-42	2.05124e-41	up	Chr06	30414270	30421542	+	BPChr06G07924
BPChr11G01738.v1.1	2.48	2.45	2.67	0.09	0.06	0.1	235	328	316	8	6	9	-4.93128	1.74207e-42	2.16174e-41	down	Chr11	12706965	12718834	+	BPChr11G01738
BPChr12G11541.v1.1	3.53	4.95	3.69	22.4	25.03	21.95	66	131	86	388	480	406	2.51097	1.86613e-42	2.31422e-41	up	Chr12	79647	80453	-	BPChr12G11541
BPChr10G21633.v1.1	26.99	22.29	26.38	6.63	6.11	7.39	852	997	1040	194	198	231	-1.90281	1.87223e-42	2.3203e-41	down	Chr10	17915868	17918978	+	BPChr10G21633
BPChr08G16245.v1.1	199.23	213.03	172.08	64.55	45.73	62.84	4034	6113	4352	1212	951	1260	-1.74889	1.88814e-42	2.33853e-41	down	Chr08	33544391	33549440	+	BPChr08G16245
BPChr07G32052.v1.1	97.84	96.12	95.3	47.3	48.18	42.74	4508	6276	5484	2021	2280	1950	-1.05683	2.04708e-42	2.53378e-41	down	Chr07	28889602	28893661	-	BPChr07G32052
BPChr06G19234.v1.1	7.27	6.67	8.54	0.31	0.37	0.56	251	326	368	10	13	19	-4.17416	2.25595e-42	2.78877e-41	down	Chr06	10764937	10774358	+	BPChr06G19234
BPChr11G03795.v1.1	43.18	42.91	36.88	11.22	9.3	13.1	1212	1707	1293	292	268	364	-1.86525	2.27154e-42	2.80626e-41	down	Chr11	41698449	41701735	+	BPChr11G03795
BPChr10G06597.v1.1	4.71	4.85	4.67	13.3	15.31	14.57	266	388	329	696	887	814	1.60929	2.38974e-42	2.94855e-41	up	Chr10	19779798	19784806	+	BPChr10G06597
BPChr11G28653.v1.1	1.32	0.93	1.33	10.18	11.22	10.39	34	34	43	244	298	266	3.17455	2.44914e-42	3.01993e-41	up	Chr11	39894636	39896575	-	BPChr11G28653
BPChr05G22113.v1.1	135.71	129.17	116.75	317.21	292.79	368.48	1677	2262	1802	3635	3716	4509	1.36548	2.47183e-42	3.04599e-41	up	Chr05	27548218	27552210	-	BPChr05G22113
BPChr06G29412.v1.1	8.74	9.22	8.74	25.89	28	25.3	269	402	336	739	885	771	1.57652	2.56798e-42	3.16048e-41	up	Chr06	7457109	7460883	+	BPChr06G29412
BPChr09G20551.v1.1	6.1	6.55	6.81	18.73	20.03	18.11	282	429	393	803	951	829	1.55472	2.61395e-42	3.213e-41	up	Chr09	29355651	29358987	-	BPChr09G20551
BPChr13G00830.v1.1	77.17	76.4	80.53	161.02	172.44	158.09	1325	1859	1727	2564	3041	2688	1.07888	2.63828e-42	3.24086e-41	up	Chr13	21748529	21752489	+	BPChr13G00830
BPChr11G26880.v1.1	12.72	11.49	13.07	3.45	2.87	3.21	617	790	792	155	143	154	-1.96261	2.76727e-42	3.39718e-41	down	Chr11	790989	797804	-	BPChr11G26880
BPChr07G12426.v1.1	33.38	38.97	33.26	87.37	76.46	89.93	1501	2483	1868	3643	3531	4004	1.27135	2.85994e-42	3.50873e-41	up	Chr07	3520969	3527095	-	BPChr07G12426
BPChr12G28116.v1.1	46.58	46.45	45.43	22.25	22.92	23.44	2420	3420	2948	1072	1223	1206	-1.00475	2.87015e-42	3.51904e-41	down	Chr12	12166135	12169947	+	BPChr12G28116
BPChr06G11129.v1.1	18.93	20.23	17.71	43.67	45.29	49.64	711	1077	831	1521	1747	1846	1.29221	2.91012e-42	3.56582e-41	up	Chr06	30966878	30979345	-	BPChr06G11129
BPChr12G29197.v1.1	40.23	35.46	40.25	15.34	15.31	17.01	2336	2918	2919	826	913	978	-1.27476	3.08361e-42	3.77602e-41	down	Chr12	9326989	9340629	+	BPChr12G29197
BPChr09G01223.v1.1	713.99	783.43	662.96	223.91	294.21	272.94	11103	17265	12877	3229	4699	4203	-1.44071	3.13785e-42	3.84002e-41	down	Chr09	5042205	5042876	+	BPChr09G01223
BPChr03G10880.v1.1	17.65	16.64	18.6	6.46	6.76	5.9	1244	1662	1637	422	489	412	-1.45931	3.63048e-42	4.44011e-41	down	Chr03	3864335	3870257	-	BPChr03G10880
BPChr01G24269.v1.1	226.82	234.46	232.82	92.49	113.35	101.57	7275	10657	9327	2751	3734	3226	-1.16616	3.67535e-42	4.49217e-41	down	Chr01	1058572	1060376	-	BPChr01G24269
BPChr05G31620.v1.1	2.45	2.24	1.66	0.12	0.15	0.17	342	443	289	16	21	23	-3.85061	3.8695e-42	4.72651e-41	down	Chr05	24061055	24070661	-	BPChr05G31620
BPChr06G21290.v1.1	15.73	15.4	14.9	6.71	6.39	6.66	1437	1993	1700	568	599	602	-1.21313	4.01729e-42	4.90396e-41	down	Chr06	45147	62380	+	BPChr06G21290
BPChr12G24339.v1.1	0.09	0.08	0.12	6.4	8.68	8.89	3	4	5	205	308	304	6.407	4.27623e-42	5.21027e-41	up	Chr12	18755711	18758585	-	BPChr12G24339
BPChr13G00933.v1.1	14.86	12.72	14.64	3	2.44	3.53	646	784	795	121	109	152	-2.22821	5.00083e-42	6.08174e-41	down	Chr13	21360510	21371125	+	BPChr13G00933
BPChr06G29452.v1.1	30.43	31.89	27.67	12.66	13	12.13	2113	3138	2400	815	927	834	-1.24365	5.46962e-42	6.64771e-41	down	Chr06	4761445	4767488	-	BPChr06G29452
BPChr05G07821.v1.1	19.84	20.81	20.82	10.2	10.15	9.1	4105	6102	5381	1957	2157	1865	-1.05319	6.02605e-42	7.31943e-41	down	Chr05	5844389	5900709	-	BPChr05G07821
BPChr03G09627.v1.1	205.3	200.83	206.41	93.01	73.96	92.94	9516	13192	11950	3998	3521	4266	-1.23011	6.06963e-42	7.36778e-41	down	Chr03	18588584	18594057	+	BPChr03G09627
BPChr11G11816.v1.1	9.12	8.97	9.63	0.15	0.24	0.18	254	354	335	4	7	5	-5.55859	7.00625e-42	8.49944e-41	down	Chr11	348724	349926	+	BPChr11G11816
BPChr02G19908.v1.1	81.55	83.1	80.59	41.91	38.71	40.29	2457	3548	3033	1171	1198	1202	-1.01277	7.17157e-42	8.69458e-41	down	Chr02	21989880	21991181	+	BPChr02G19908
BPChr01G24988.v1.1	72.81	67.56	71.8	35.54	32.69	34.14	3203	4212	3945	1450	1477	1487	-1.04377	7.19085e-42	8.71254e-41	down	Chr01	5023590	5028298	-	BPChr01G24988
BPChr08G22984.v1.1	9.53	11.82	9.67	32.69	30.56	28.49	444	781	563	1413	1463	1315	1.57044	7.31402e-42	8.85628e-41	up	Chr08	40899081	40903770	-	BPChr08G22984
BPChr06G27275.v1.1	2.08	1.96	2.06	8.18	9.55	9.44	103	137	127	375	485	462	2.16696	7.33172e-42	8.8722e-41	up	Chr06	15658168	15674427	+	BPChr06G27275
BPChr01G26490.v1.1	47.55	41.31	46.96	15.89	16.18	16.97	1262	1554	1557	391	441	446	-1.46139	8.04248e-42	9.72626e-41	down	Chr01	26796052	26803234	-	BPChr01G26490
BPChr05G12992.v1.1	9.77	8.42	11.61	0.68	1.08	0.8	308	376	457	20	35	25	-3.52219	8.47428e-42	1.02421e-40	down	Chr05	567871	575455	+	BPChr05G12992
BPChr14G27734.v1.1	0.27	0.19	0.14	4.18	3.7	3.54	15	15	10	217	213	196	4.28574	8.83291e-42	1.06623e-40	up	Chr14	24365065	24368251	+	BPChr14G27734
BPChr08G17104.v1.1	15	18.35	13.53	3.15	3.81	3.91	806	1397	908	157	210	208	-2.10018	9.06996e-42	1.09417e-40	down	Chr08	39233821	39240147	-	BPChr08G17104
BPChr14G05540.v1.1	72.44	78.13	78.07	32.21	36.99	36.2	3470	5304	4671	1431	1820	1717	-1.10874	9.75436e-42	1.17528e-40	down	Chr14	11020594	11032021	+	BPChr14G05540
BPChr12G25884.v1.1	1.1	0.88	1.04	10.71	7.61	8.56	38	43	45	343	270	293	3.1686	1.16085e-41	1.39783e-40	up	Chr12	2235326	2238640	-	BPChr12G25884
BPChr10G21779.v1.1	85.44	92.94	89.11	206.27	277.95	229.09	5212	8034	6789	11668	17414	13838	1.42421	1.30308e-41	1.56812e-40	up	Chr10	744078	749267	-	BPChr10G21779
BPChr06G25269.v1.1	8.41	9.34	8.5	24.57	25.69	22.09	432	680	545	1170	1355	1123	1.46991	1.52237e-41	1.83089e-40	up	Chr06	28146650	28161765	+	BPChr06G25269
BPChr05G31782.v1.1	5.81	4.38	5.02	0.51	0.8	0.6	471	503	508	38	67	48	-2.97953	1.64121e-41	1.97258e-40	down	Chr05	23689924	23699467	+	BPChr05G31782
BPChr07G18822.v1.1	0.4	0.2	0.32	4.93	5.58	4.64	18	13	18	205	257	206	4.0733	1.77179e-41	2.12822e-40	up	Chr07	19414170	19419916	+	BPChr07G18822
BPChr09G06537.v1.1	8.49	7.75	8.47	20.41	22.03	21.22	452	585	563	1008	1205	1119	1.37575	1.7974e-41	2.15766e-40	up	Chr09	14087347	14106485	-	BPChr09G06537
BPChr11G26867.v1.1	11.64	8.47	10.9	0.68	0.58	0.44	295	304	345	16	15	11	-4.1872	1.84951e-41	2.21885e-40	down	Chr11	1030016	1034249	+	BPChr11G26867
BPChr03G29006.v1.1	11.25	13.41	10.17	0.24	0.44	0.23	248	419	280	5	10	5	-5.23022	2.25421e-41	2.70103e-40	down	Chr03	22130392	22131993	+	BPChr03G29006
BPChr10G24023.v1.1	52.28	38.09	51.01	7.86	8.58	6.25	617	637	752	86	104	73	-2.62981	2.33207e-41	2.79262e-40	down	Chr10	7300506	7301015	+	BPChr10G24023
BPChr03G29019.v1.1	1.02	1.04	0.84	3.64	3.61	3.75	155	224	159	512	563	564	1.93171	2.37193e-41	2.83686e-40	up	Chr03	22805035	22819724	-	BPChr03G29019
BPChr05G17955.v1.1	15.71	17.82	15.54	4.22	4.55	3.51	642	1032	793	160	191	142	-1.98946	2.47638e-41	2.95997e-40	down	Chr05	30776677	30779761	-	BPChr05G17955
BPChr11G10173.v1.1	22.99	23.99	22.48	46.55	47.9	46.63	1088	1609	1329	2043	2328	2185	1.03005	2.59603e-41	3.10109e-40	up	Chr11	34036611	34042775	-	BPChr11G10173
BPChr11G17842.v1.1	33.88	36.39	30.99	11.57	11.71	11.51	969	1475	1107	307	344	326	-1.53308	2.61169e-41	3.11788e-40	down	Chr11	29624338	29628312	-	BPChr11G17842
BPChr08G26757.v1.1	123.38	115.64	116.26	265.67	230.92	244.44	2227	2958	2621	4447	4281	4369	1.0685	2.71149e-41	3.23307e-40	up	Chr08	26738725	26739504	-	BPChr08G26757
BPChr02G20870.v1.1	31.27	35.54	25.39	0.72	0.65	0.45	280	451	284	6	6	4	-5.65375	2.81461e-41	3.35397e-40	down	Chr02	4715123	4715604	-	BPChr02G20870
BPChr05G01323.v1.1	29.65	15.67	31.91	0.04	0.12	0.12	741	555	996	1	3	3	-8.07474	2.86037e-41	3.40642e-40	down	Chr05	7083277	7084356	-	BPChr05G01323
BPChr06G25479.v1.1	3.5	2.57	3.37	0.36	0.32	0.35	363	378	436	35	34	36	-3.18326	2.97642e-41	3.54246e-40	down	Chr06	10249287	10261333	+	BPChr06G25479
BPChr05G08850.v1.1	38.08	36.19	40.04	12.14	14.78	14.84	1641	2210	2155	485	654	633	-1.44416	2.99886e-41	3.567e-40	down	Chr05	8852256	8858959	+	BPChr05G08850
BPChr08G11303.v1.1	3.88	4.29	3.93	11.06	12.48	11.46	300	470	379	793	991	877	1.54004	3.60147e-41	4.27855e-40	up	Chr08	37958074	37963764	-	BPChr08G11303
BPChr02G00681.v1.1	23.51	24.17	23.13	53.45	46.09	55.05	1635	2382	2009	3447	3292	3791	1.13341	3.76378e-41	4.46866e-40	up	Chr02	2710549	2734105	+	BPChr02G00681
BPChr05G17422.v1.1	67.15	67.72	63.41	146.83	130.88	131.84	1978	2827	2333	4011	3960	3846	1.05449	3.79394e-41	4.50172e-40	up	Chr05	11773913	11778551	-	BPChr05G17422
BPChr03G04954.v1.1	7.85	6.62	6.49	19.07	18.96	19.03	514	614	531	1158	1275	1234	1.45596	3.84779e-41	4.56285e-40	up	Chr03	13416628	13428095	-	BPChr03G04954
BPChr13G02543.v1.1	7.6	7.6	7.65	15.83	18.5	18.48	1030	1458	1294	1988	2573	2479	1.21694	3.87939e-41	4.59753e-40	up	Chr13	5020907	5054698	-	BPChr13G02543
BPChr01G25072.v1.1	0.09	0.05	0.05	6.54	6.23	5.72	4	3	3	272	287	254	6.66776	4.0536e-41	4.79524e-40	up	Chr01	4265162	4268284	-	BPChr01G25072
BPChr02G10508.v1.1	35.5	32.64	34.01	67.25	67.63	68.91	1446	1884	1730	2540	2829	2779	1.00515	4.25861e-41	5.03471e-40	up	Chr02	20963770	20965800	+	BPChr02G10508
BPChr08G11289.v1.1	27.55	30.79	30.37	64.55	63.52	63.93	783	1240	1078	1701	1854	1799	1.12039	4.35925e-41	5.15057e-40	up	Chr08	37562732	37566287	+	BPChr08G11289
BPChr05G31658.v1.1	454.27	409.57	410.56	172.17	195.02	181.14	2996	3828	3382	1053	1321	1183	-1.20782	4.52221e-41	5.33987e-40	down	Chr05	23808068	23808535	+	BPChr05G31658
BPChr07G29997.v1.1	2.52	2.63	2.11	9.26	9.41	9.23	145	215	152	495	557	527	1.95087	4.99849e-41	5.8987e-40	up	Chr07	6598231	6605677	+	BPChr07G29997
BPChr04G25502.v1.1	48.04	42.38	51.81	19.18	19.65	21.14	4672	5842	6294	1730	1963	2036	-1.23832	5.03136e-41	5.9339e-40	down	Chr04	216877	232243	+	BPChr04G25502
BPChr08G07642.v1.1	29.07	25.25	30.45	78.22	73.92	72.42	567	698	742	1415	1481	1399	1.41494	5.15063e-41	6.07089e-40	up	Chr08	9557669	9559503	+	BPChr08G07642
BPChr09G20171.v1.1	5.48	4.88	4.89	0.54	0.86	0.76	392	494	437	36	63	54	-2.8029	5.22974e-41	6.16042e-40	down	Chr09	1760442	1768813	+	BPChr09G20171
BPChr04G21821.v1.1	30.39	31.71	31.92	9.73	8.09	10.71	808	1195	1060	240	221	282	-1.71433	5.24208e-41	6.17122e-40	down	Chr04	22893524	22897487	-	BPChr04G21821
BPChr13G10374.v1.1	33.95	42.05	43.26	12.96	14.44	14.81	1923	3376	3061	681	840	831	-1.49015	5.39854e-41	6.35159e-40	down	Chr13	9592075	9601949	-	BPChr13G10374
BPChr06G13497.v1.1	76.89	80.03	77.5	32.75	28.63	35.27	1838	2711	2314	726	703	835	-1.27149	5.42577e-41	6.37977e-40	down	Chr06	13184030	13187442	+	BPChr06G13497
BPChr11G28788.v1.1	21.97	18.47	25.95	1.42	2.57	2.49	366	436	540	22	44	41	-3.34152	5.51494e-41	6.48072e-40	down	Chr11	39073123	39073842	-	BPChr11G28788
BPChr06G29474.v1.1	5.28	5.03	5.9	0.2	0.12	0.04	252	340	352	9	6	2	-5.46982	5.61236e-41	6.59122e-40	down	Chr06	6582732	6593779	-	BPChr06G29474
BPChr12G22358.v1.1	39.27	37.33	39.67	76.24	83.69	84.63	1333	1796	1682	2400	2918	2845	1.08129	6.27812e-41	7.36424e-40	up	Chr12	19797780	19803772	-	BPChr12G22358
BPChr04G02716.v1.1	8.41	8.34	10.32	30.31	28.43	26.55	315	443	483	1053	1094	985	1.66318	6.3688e-41	7.46612e-40	up	Chr04	22619466	22622395	+	BPChr04G02716
BPChr05G22504.v1.1	106.3	114.64	119.27	222.03	251.03	230.35	3365	5143	4716	6518	8162	7221	1.05633	6.62094e-41	7.75703e-40	up	Chr05	29727728	29729095	+	BPChr05G22504
BPChr11G07085.v1.1	39.11	42.58	38.82	19.33	19.61	19.63	2489	3840	3086	1141	1282	1237	-1.03293	7.22308e-41	8.45742e-40	down	Chr11	11695137	11702568	-	BPChr11G07085
BPChr06G16531.v1.1	3.13	2.56	2.93	0.03	0.05	0.03	338	392	395	3	5	3	-6.3677	7.88044e-41	9.22158e-40	down	Chr06	4089296	4101595	+	BPChr06G16531
BPChr12G25377.v1.1	64.25	66.7	79.48	162.78	179.18	162.05	2816	4143	4351	6616	8066	7033	1.26853	8.02101e-41	9.38044e-40	up	Chr12	21567374	21572518	-	BPChr12G25377
BPChr08G03170.v1.1	9.76	8.69	11.63	0.55	0.77	0.64	248	313	369	13	20	16	-3.93037	8.71707e-41	1.01884e-39	down	Chr08	43171080	43172177	+	BPChr08G03170
BPChr11G26975.v1.1	1.42	1.32	1.17	10.78	8.48	10.58	42	55	43	295	257	309	2.94494	9.94024e-41	1.1611e-39	up	Chr11	963193	967337	+	BPChr11G26975
BPChr14G12514.v1.1	19.5	19.35	20.49	38.88	42.71	41.39	1251	1759	1642	2313	2814	2629	1.05964	1.0181e-40	1.18851e-39	up	Chr14	15049658	15065256	+	BPChr14G12514
BPChr05G01340.v1.1	20.81	21.83	22.72	46.85	50.11	44.84	1177	1750	1605	2457	2911	2511	1.12543	1.04863e-40	1.22343e-39	up	Chr05	7013607	7019735	+	BPChr05G01340
BPChr04G23883.v1.1	51.03	56.17	45.27	8.17	12.18	10.06	620	967	687	92	152	121	-2.31438	1.13964e-40	1.32881e-39	down	Chr04	4199845	4200369	+	BPChr04G23883
BPChr12G08301.v1.1	269.78	247.61	265.26	561.14	619.37	520.66	8790	11433	10795	16955	20727	16799	1.12878	1.1432e-40	1.33216e-39	up	Chr12	4982915	4988414	-	BPChr12G08301
BPChr11G14060.v1.1	36.83	39.74	33.43	11.86	12.39	10.23	1062	1624	1204	317	367	292	-1.66525	1.19655e-40	1.3935e-39	down	Chr11	2383644	2387156	-	BPChr11G14060
BPChr05G04679.v1.1	0.59	0.4	0.2	7.23	7	6.17	21	20	9	237	254	216	4.13104	1.20714e-40	1.405e-39	up	Chr05	30954211	30956008	+	BPChr05G04679
BPChr14G27753.v1.1	59.4	38.73	51	10.72	9.46	8.74	1064	983	1141	178	174	155	-2.35917	1.31461e-40	1.52916e-39	down	Chr14	24227666	24234142	-	BPChr14G27753
BPChr02G25918.v1.1	5.18	4.96	5.29	1.33	1.1	1.14	469	637	598	112	102	102	-2.10659	1.48911e-40	1.73111e-39	down	Chr02	17289696	17301175	-	BPChr02G25918
BPChr14G27792.v1.1	0.08	0.18	0.19	2.32	2.79	2.47	7	23	22	195	260	222	4.04513	1.55565e-40	1.80738e-39	up	Chr14	22511124	22518552	-	BPChr14G27792
BPChr05G21023.v1.1	4.65	5.69	3.94	0.81	0.72	0.78	448	778	475	72	71	74	-2.63025	1.58391e-40	1.83912e-39	down	Chr05	3418218	3425532	-	BPChr05G21023
BPChr11G06880.v1.1	4.55	3.89	4.4	0.53	0.31	0.49	312	378	377	34	22	33	-3.26669	1.61719e-40	1.87665e-39	down	Chr11	8420168	8427786	+	BPChr11G06880
BPChr12G11482.v1.1	13.82	13.53	15.47	1.68	2.04	1.47	284	394	397	32	43	30	-3.0331	2.16955e-40	2.51315e-39	down	Chr12	238376	241967	+	BPChr12G11482
BPChr08G16633.v1.1	13.01	11.95	12.54	0.05	0.02	0.02	769	1001	926	3	1	1	-8.75632	2.19321e-40	2.53904e-39	down	Chr08	43693963	43700025	+	BPChr08G16633
BPChr11G06922.v1.1	19.1	19.06	18.56	43.18	38.6	42.98	819	1158	994	1717	1700	1825	1.14489	2.20973e-40	2.55666e-39	up	Chr11	8409038	8416868	+	BPChr11G06922
BPChr09G20095.v1.1	0.21	1.79	1.1	266.92	336.08	281.52	2	24	13	2337	3259	2632	8.13143	2.28288e-40	2.63972e-39	up	Chr09	3990552	3990959	+	BPChr09G20095
BPChr12G08216.v1.1	43.67	38.83	41.02	98.08	99.52	86.02	2025	2552	2376	4218	4740	3950	1.20824	2.38822e-40	2.75989e-39	up	Chr12	5002314	5013224	-	BPChr12G08216
BPChr04G23794.v1.1	10.25	8.3	9.58	51.85	40	50.81	101	116	118	474	405	496	2.35442	2.52271e-40	2.91359e-39	up	Chr04	3795639	3796064	-	BPChr04G23794
BPChr13G00890.v1.1	19.25	20.25	20.01	40.63	45.54	42.51	985	1468	1279	1928	2393	2154	1.12079	2.75823e-40	3.18371e-39	up	Chr13	21057551	21061301	-	BPChr13G00890
BPChr06G19203.v1.1	2.64	2.51	2.66	5.69	6.03	5.83	679	916	856	1356	1593	1484	1.17517	2.76012e-40	3.18402e-39	up	Chr06	10586264	10615524	+	BPChr06G19203
BPChr09G20117.v1.1	3.09	3.71	4.99	39.71	26.94	25.76	57	97	115	680	511	471	2.97451	2.96299e-40	3.41602e-39	up	Chr09	3085631	3087437	+	BPChr09G20117
BPChr05G00114.v1.1	0.83	0.98	0.72	6.29	6.49	8.95	38	63	41	266	304	404	3.10629	3.06391e-40	3.53029e-39	up	Chr05	13965291	13979898	-	BPChr05G00114
BPChr07G09856.v1.1	30.2	21.16	26.31	0.06	0.16	0.16	566	562	616	1	3	3	-7.6657	3.31868e-40	3.81932e-39	down	Chr07	23842175	23844001	-	BPChr07G09856
BPChr05G14828.v1.1	1954.9	1649.32	1877.26	752.67	836.56	863.19	24700	29532	29626	8819	10856	10800	-1.15305	3.46998e-40	3.99109e-39	down	Chr05	17960675	17961484	+	BPChr05G14828
BPChr06G30794.v1.1	12.99	16.56	10.56	70.28	70.12	59.61	129	233	131	647	715	586	2.32294	3.7515e-40	4.31235e-39	up	Chr06	37449260	37449688	-	BPChr06G30794
BPChr13G04461.v1.1	8.78	7.68	7.87	1.19	1.68	1.55	463	574	518	58	91	81	-2.44834	3.90461e-40	4.4857e-39	down	Chr13	23485214	23493521	-	BPChr13G04461
BPChr07G00018.v1.1	1.95	2.54	2.21	12.65	10.82	10.75	70	129	99	421	399	382	2.35384	4.73067e-40	5.4283e-39	up	Chr07	27090643	27094556	-	BPChr07G00018
BPChr11G09369.v1.1	1038.48	1185.85	707.03	28.01	49.99	29.34	8435	13650	7173	211	417	236	-4.75984	4.73729e-40	5.43271e-39	down	Chr11	25905496	25905846	-	BPChr11G09369
BPChr07G06554.v1.1	10.97	12.88	11.89	40.08	34.07	32.11	419	697	567	1419	1336	1214	1.57797	5.14904e-40	5.90143e-39	up	Chr07	1740627	1742276	-	BPChr07G06554
BPChr05G04696.v1.1	8.26	7.75	7.55	0.17	0.03	0.11	309	411	353	6	1	4	-6.28659	5.15442e-40	5.90412e-39	down	Chr05	31316454	31319435	+	BPChr05G04696
BPChr14G01839.v1.1	20.1	26.48	17.2	0.14	0.08	0.09	466	870	498	3	2	2	-7.68716	5.20298e-40	5.95625e-39	down	Chr14	2031834	2034315	-	BPChr14G01839
BPChr08G19094.v1.1	92.55	104.93	89.79	42.25	45.98	41.5	5166	8300	6260	2187	2636	2294	-1.13813	5.93411e-40	6.78925e-39	down	Chr08	34992684	35000937	-	BPChr08G19094
BPChr06G29383.v1.1	294.64	265.02	348.14	120.75	122.55	110.37	15382	19607	22701	5846	6571	5706	-1.35171	6.00521e-40	6.86656e-39	down	Chr06	5508021	5513946	-	BPChr06G29383
BPChr07G15639.v1.1	18.43	18.56	21.7	7.17	7.51	7.32	1291	1842	1899	466	540	508	-1.40725	6.32241e-40	7.22503e-39	down	Chr07	25699490	25713658	-	BPChr07G15639
BPChr10G04302.v1.1	0.36	0.33	0.31	6.95	6.14	7.7	10	13	11	181	177	214	4.39629	6.86935e-40	7.84546e-39	up	Chr10	3501440	3505790	-	BPChr10G04302
BPChr12G29200.v1.1	36.38	41.14	29.69	125.55	118.21	98.45	1490	2388	1519	4769	4973	3993	1.68333	7.78461e-40	8.88037e-39	up	Chr12	10113487	10115974	+	BPChr12G29200
BPChr11G07384.v1.1	18.66	16.05	17.45	43.23	49.02	43.61	662	807	773	1422	1786	1532	1.39158	8.45113e-40	9.63508e-39	up	Chr11	20609623	20634454	+	BPChr11G07384
BPChr14G01920.v1.1	19.64	26.09	19.42	5.57	4.98	5.78	799	1504	987	210	208	233	-1.99003	8.904e-40	1.01455e-38	down	Chr14	1661860	1667335	+	BPChr14G01920
BPChr05G21004.v1.1	0.07	0.08	0.12	11.69	10.63	9.56	2	3	4	292	294	255	6.87488	9.49108e-40	1.08081e-38	up	Chr05	3516194	3518310	+	BPChr05G21004
BPChr14G12697.v1.1	6.69	6.23	6.04	26.56	27.06	23.47	125	165	141	460	519	434	2.03399	9.84912e-40	1.12093e-38	up	Chr14	5774009	5774815	+	BPChr14G12697
BPChr05G08820.v1.1	14.6	18.77	13.38	45.47	51.66	53.24	602	1097	689	1739	2188	2174	1.69246	1.07478e-39	1.2225e-38	up	Chr05	8717614	8720911	-	BPChr05G08820
BPChr02G00353.v1.1	4.17	4.6	3.81	0.93	0.72	0.75	421	658	481	87	75	75	-2.3841	1.15064e-39	1.30801e-38	down	Chr02	2665673	2678660	+	BPChr02G00353
BPChr03G29004.v1.1	158.76	173.88	146.09	71.41	75.11	74.82	4258	6609	4894	1776	2069	1987	-1.10485	1.28784e-39	1.46312e-38	down	Chr03	19849704	19851249	-	BPChr03G29004
BPChr07G09887.v1.1	31.47	36.01	31.19	66.45	64.85	68.8	2110	3421	2612	4131	4465	4567	1.02717	1.45953e-39	1.65722e-38	up	Chr07	22445664	22450198	-	BPChr07G09887
BPChr13G10366.v1.1	18.4	22.56	17.33	0.24	0.37	0.53	244	424	287	3	5	7	-5.65484	1.47393e-39	1.6726e-38	down	Chr13	9454233	9454805	+	BPChr13G10366
BPChr02G14611.v1.1	46.05	32.29	47.66	8.82	9.51	5.92	2837	2819	3667	504	602	361	-2.3678	1.49127e-39	1.69129e-38	down	Chr02	14238558	14244614	+	BPChr02G14611
BPChr01G31967.v1.1	51.76	45.15	49.84	118.24	115.02	139.43	927	1146	1115	1964	2116	2473	1.35277	1.50625e-39	1.70729e-38	up	Chr01	29303769	29306994	-	BPChr01G31967
BPChr10G21594.v1.1	20.82	13.44	19.92	0.71	0.38	0.26	318	291	380	10	6	4	-5.3304	1.5374e-39	1.74159e-38	down	Chr10	18265458	18266117	+	BPChr10G21594
BPChr04G21906.v1.1	30.28	30.08	30.87	11.19	12.2	12.95	1150	1619	1464	394	476	487	-1.31931	1.64975e-39	1.86777e-38	down	Chr04	23166540	23169433	-	BPChr04G21906
BPChr11G10138.v1.1	15.3	12.71	17.3	76.37	63.99	78.34	102	120	144	472	438	517	2.28138	1.97905e-39	2.23928e-38	up	Chr11	33885829	33886116	+	BPChr11G10138
BPChr07G00013.v1.1	28.55	27.75	30.61	56.77	58.32	58.12	1374	1893	1840	2534	2883	2770	1.00322	2.00301e-39	2.26509e-38	up	Chr07	27169360	27173373	-	BPChr07G00013
BPChr05G31685.v1.1	23.77	25.45	20.77	6.43	5.2	6.81	765	1161	835	192	172	217	-1.9182	2.72764e-39	3.08274e-38	down	Chr05	23384331	23393289	+	BPChr05G31685
BPChr05G00104.v1.1	25.71	19.56	23.82	6.51	7.42	6.76	1444	1557	1671	339	428	376	-1.73036	2.78321e-39	3.14372e-38	down	Chr05	13607905	13615975	-	BPChr05G00104
BPChr13G08933.v1.1	38.6	42.95	39.25	105.25	86.29	98.94	929	1465	1180	2349	2133	2358	1.27221	2.9633e-39	3.3452e-38	up	Chr13	3206000	3211638	-	BPChr13G08933
BPChr02G18960.v1.1	5.97	6.76	7.3	24.62	28.35	21.96	192	308	293	734	936	699	1.91043	3.01003e-39	3.39599e-38	up	Chr02	18187648	18189122	+	BPChr02G18960
BPChr02G00311.v1.1	22.08	26.18	21.36	4.09	2.36	4.54	629	1057	760	108	69	128	-2.66121	3.07234e-39	3.46428e-38	down	Chr02	2547168	2549224	-	BPChr02G00311
BPChr14G02040.v1.1	57.87	63.14	50.62	22.94	21.61	22.75	2065	3193	2256	759	792	804	-1.34305	3.11504e-39	3.5104e-38	down	Chr14	1093233	1094774	-	BPChr14G02040
BPChr12G06072.v1.1	43.99	45.09	44.83	20.22	22.61	21.59	2379	3456	3028	1014	1256	1156	-1.04712	3.14885e-39	3.54645e-38	down	Chr12	6999312	7005608	+	BPChr12G06072
BPChr06G11192.v1.1	20.97	21.53	22.16	6.25	6.22	7.63	713	1037	941	197	217	257	-1.67839	3.18466e-39	3.58472e-38	down	Chr06	33597949	33606876	+	BPChr06G11192
BPChr06G29606.v1.1	18.12	21.21	17.2	6.97	7.43	6.77	1705	2829	2022	608	718	631	-1.40886	3.52727e-39	3.96808e-38	down	Chr06	6493701	6503688	-	BPChr06G29606
BPChr01G19723.v1.1	31.31	36.54	31.26	99.41	83.26	95.62	413	683	515	1216	1128	1249	1.49492	3.82068e-39	4.29567e-38	up	Chr01	4122873	4124346	-	BPChr01G19723
BPChr05G22445.v1.1	0.42	0.4	0.28	2.65	2.95	3.2	39	53	33	231	285	298	3.02177	4.4385e-39	4.98372e-38	up	Chr05	30252464	30256651	-	BPChr05G22445
BPChr06G20880.v1.1	37	34.73	37.3	85.45	99.99	80.51	1755	2335	2210	3759	4872	3782	1.29578	4.4403e-39	4.98372e-38	up	Chr06	11798008	11802485	-	BPChr06G20880
BPChr14G02069.v1.1	1.15	1.3	0.52	12.13	11.21	16.59	30	48	17	293	300	428	3.75326	4.70174e-39	5.27333e-38	up	Chr14	2657355	2659095	+	BPChr14G02069
BPunChr32654.v1.1	28.52	45.48	26.36	3.1	5.11	4.12	685	1548	791	69	126	98	-3.01326	4.70374e-39	5.27333e-38	down	Contig140	79577	84454	+	BPunChr32654
BPChr05G04615.v1.1	45.26	48.08	46.13	21.96	24.45	22.65	3376	5082	4297	1519	1873	1673	-1.00536	4.97687e-39	5.57632e-38	down	Chr05	31768714	31772997	-	BPChr05G04615
BPChr08G05040.v1.1	4.92	5.55	5.11	16.15	18.29	16.84	182	291	236	554	695	617	1.72536	5.07243e-39	5.68014e-38	up	Chr08	6644265	6649811	-	BPChr08G05040
BPChr14G09162.v1.1	90.09	129.19	85.88	331.64	329.59	314.09	2979	6054	3547	10170	11194	10285	1.68521	5.19499e-39	5.81403e-38	up	Chr14	8602791	8606130	-	BPChr14G09162
BPChr05G04686.v1.1	37.59	42.1	33.82	13.84	10.9	13.8	2132	3384	2396	728	635	775	-1.552	5.67292e-39	6.34528e-38	down	Chr05	31194004	31200706	-	BPChr05G04686
BPChr10G21568.v1.1	10.19	10.13	10.61	27.09	31.2	27.39	352	496	458	868	1107	937	1.47892	5.7846e-39	6.46649e-38	up	Chr10	17627536	17631729	+	BPChr10G21568
BPChr05G04602.v1.1	5.8	6.92	7.11	22.37	24.38	22.1	158	267	242	565	682	596	1.80013	6.14641e-39	6.86308e-38	up	Chr05	31607282	31610913	-	BPChr05G04602
BPChr12G25372.v1.1	0.44	0.33	0.41	5.83	7.01	6.89	13	14	15	160	213	202	4.08913	7.99258e-39	8.89397e-38	up	Chr12	21613821	21620333	-	BPChr12G25372
BPChr01G16884.v1.1	6.16	5.26	6.76	21.03	22.9	18.58	305	369	418	966	1165	911	1.79298	8.68802e-39	9.66233e-38	up	Chr01	27848866	27853554	-	BPChr01G16884
BPChr14G27949.v1.1	5.72	7.58	5.52	18.83	22.7	20.25	534	1002	643	1630	2176	1871	1.72269	1.03318e-38	1.14773e-37	up	Chr14	24068024	24074900	+	BPChr14G27949
BPChr11G05706.v1.1	50.89	53.94	52.26	19.98	19.12	23.57	1472	2211	1888	536	568	675	-1.3188	1.04818e-38	1.16373e-37	down	Chr11	3828727	3830473	-	BPChr11G05706
BPChr09G20568.v1.1	0.08	0.04	0.05	4.74	4.28	5.06	4	3	3	232	232	264	6.50715	1.06209e-38	1.17851e-37	up	Chr09	29996342	30000017	+	BPChr09G20568
BPChr01G31930.v1.1	161.73	183.62	143.67	73.99	70.73	72.84	15629	25146	17341	6631	7020	6970	-1.16039	1.06526e-38	1.18136e-37	down	Chr01	29422673	29428612	-	BPChr01G31930
BPChr04G05308.v1.1	3.46	4.24	3.64	13.15	19.13	20.06	194	337	255	683	1101	1113	2.21116	1.10154e-38	1.22089e-37	up	Chr04	952117	982309	+	BPChr04G05308
BPChr01G26492.v1.1	38.74	36.33	39.42	13.55	15.85	15.2	1326	1762	1685	430	557	515	-1.35107	1.1441e-38	1.26735e-37	down	Chr01	27027193	27035896	+	BPChr01G26492
BPChr10G26191.v1.1	57.42	57.81	56.25	25.1	21.84	27.52	2849	4065	3486	1155	1113	1352	-1.19683	1.14862e-38	1.27163e-37	down	Chr10	18342592	18349414	-	BPChr10G26191
BPChr08G16117.v1.1	0.69	0.52	0.73	5.41	5.79	5.48	30	32	40	219	260	237	3.12541	1.23779e-38	1.3688e-37	up	Chr08	33498582	33505020	+	BPChr08G16117
BPChr05G22418.v1.1	5.24	4.74	4.66	0.34	0.26	0.34	233	299	259	14	12	15	-3.95274	1.29284e-38	1.42886e-37	down	Chr05	29811201	29818540	+	BPChr05G22418
BPChr11G15991.v1.1	11.75	11.61	11.08	0.72	0.99	0.52	230	322	271	13	20	10	-3.93679	1.40452e-38	1.55142e-37	down	Chr11	31825198	31829916	-	BPChr11G15991
BPChr06G09595.v1.1	2.27	2.41	2.41	0.35	0.33	0.28	262	394	347	37	39	32	-2.88516	1.48514e-38	1.63903e-37	down	Chr06	35214025	35229786	-	BPChr06G09595
BPChr10G21539.v1.1	6.37	6.5	6.59	17.42	16.92	18.06	276	399	357	700	753	775	1.43625	1.78144e-38	1.96331e-37	up	Chr10	16504777	16510049	+	BPChr10G21539
BPChr09G20163.v1.1	10.25	9.09	10.69	1.37	1.58	1.67	323	406	421	40	51	52	-2.69302	1.80725e-38	1.99063e-37	down	Chr09	2493205	2515139	+	BPChr09G20163
BPChr13G21406.v1.1	2602.57	2354.73	2409.25	38.68	85.51	39.04	28005	35908	32381	386	945	416	-5.4841	1.95071e-38	2.14744e-37	down	Chr13	11544032	11544496	+	BPChr13G21406
BPChr05G15017.v1.1	8.67	10.08	8.06	0.3	0.23	0.24	218	359	253	7	6	6	-5.11301	2.1395e-38	2.35393e-37	down	Chr05	20762126	20763867	-	BPChr05G15017
BPChr10G03485.v1.1	21.95	22.68	21.83	8.78	9.12	8.45	984	1441	1222	365	420	375	-1.32626	2.60586e-38	2.86219e-37	down	Chr10	13991966	13998299	-	BPChr10G03485
BPChr05G17930.v1.1	6.24	7.83	6.46	29.31	24.73	26.23	130	231	168	566	529	541	1.96986	2.81856e-38	3.09233e-37	up	Chr05	30679253	30681258	+	BPChr05G17930
BPChr04G00435.v1.1	27.27	28.4	29.47	64.1	64.52	58.9	783	1156	1057	1707	1903	1675	1.14705	2.84525e-38	3.11986e-37	up	Chr04	8385492	8389606	+	BPChr04G00435
BPChr05G27330.v1.1	64.74	68.9	66.45	31.7	34.48	29.51	4920	7420	6307	2234	2691	2221	-1.05531	3.1225e-38	3.42194e-37	down	Chr05	1589300	1593267	-	BPChr05G27330
BPChr11G06745.v1.1	3.49	7.39	3.11	40.9	45.58	42.45	62	186	69	674	832	747	3.20313	3.21994e-38	3.52675e-37	up	Chr11	11468419	11469598	-	BPChr11G06745
BPChr08G03105.v1.1	5.02	4.64	5.22	1.04	1.03	0.85	389	509	505	75	82	65	-2.33963	3.32371e-38	3.63836e-37	down	Chr08	42788785	42798036	+	BPChr08G03105
BPChr08G15852.v1.1	179.99	243.48	166.04	64.52	66.11	65.45	7343	14077	8461	2441	2770	2644	-1.5793	3.51543e-38	3.84607e-37	down	Chr08	5167343	5170562	-	BPChr08G15852
BPChr08G31917.v1.1	67.39	62.43	61.61	29.72	26.69	29.92	2213	2905	2527	905	900	973	-1.14148	3.71018e-38	4.05686e-37	down	Chr08	1323752	1326713	+	BPChr08G31917
BPChr08G24776.v1.1	4.69	5.93	5.11	19.89	20.15	16.73	185	332	252	728	817	654	1.85626	3.79185e-38	4.14385e-37	up	Chr08	19044955	19047844	+	BPChr08G24776
BPChr07G06565.v1.1	3.15	3.32	3.43	13.73	14.9	14.94	81	121	110	327	393	380	2.1435	3.86681e-38	4.22339e-37	up	Chr07	1906869	1912438	+	BPChr07G06565
BPChr06G21285.v1.1	10.55	10.81	10.35	0.23	0.25	0.09	244	354	299	5	6	2	-5.78217	3.8843e-38	4.24012e-37	down	Chr06	127856	132031	-	BPChr06G21285
BPChr05G07798.v1.1	100.83	110.33	110.28	235.15	254.69	223.35	1008	1563	1377	2180	2615	2211	1.15778	3.92693e-38	4.28427e-37	up	Chr05	6401456	6402539	+	BPChr05G07798
BPChr11G26388.v1.1	12.08	12.49	13.02	4.86	4.5	4.53	813	1191	1094	303	311	302	-1.42939	4.03151e-38	4.3959e-37	down	Chr11	14488391	14491582	+	BPChr11G26388
BPChr08G16187.v1.1	8.25	8.21	8.73	2.53	2.3	1.98	569	802	752	162	163	135	-1.87946	4.06725e-38	4.43239e-37	down	Chr08	32758104	32765452	+	BPChr08G16187
BPChr09G19982.v1.1	4.08	3.63	4.12	0.3	0.15	0.3	234	295	295	16	9	17	-3.97492	4.10955e-38	4.476e-37	down	Chr09	2697446	2706310	-	BPChr09G19982
BPChr09G12006.v1.1	0.61	0.76	0.37	8.47	9.93	10.63	13	23	10	168	218	225	4.05907	4.18566e-38	4.55635e-37	up	Chr09	24682491	24683414	+	BPChr09G12006
BPChr03G19319.v1.1	10.36	12.51	8.44	1.37	1.26	1.74	409	700	416	50	51	68	-2.83663	4.56864e-38	4.9677e-37	down	Chr03	12874853	12878824	-	BPChr03G19319
BPChr09G04099.v1.1	15.71	15.25	13.86	5.49	3.96	5.02	1547	2128	1705	501	400	489	-1.62662	4.80502e-38	5.22181e-37	down	Chr09	25480225	25489130	-	BPChr09G04099
BPChr11G05883.v1.1	0.35	0.57	0.31	3.27	3.41	3.41	33	77	37	290	335	323	3.0372	4.81653e-38	5.23141e-37	up	Chr11	4144433	4153240	+	BPChr11G05883
BPChr04G03579.v1.1	8.08	7.11	7.42	2.57	2.91	2.8	1160	1448	1332	342	429	398	-1.44095	4.87853e-38	5.29285e-37	down	Chr04	6187605	6199859	-	BPChr04G03579
BPChr10G21600.v1.1	8.51	8.52	9.05	2.08	1.72	2.35	471	669	626	107	98	129	-2.07647	4.9113e-38	5.32544e-37	down	Chr10	16456458	16464900	+	BPChr10G21600
BPChr06G08569.v1.1	77.88	87	67.65	198.42	169.84	193.83	3680	5826	3993	8695	8243	9070	1.28082	5.65638e-38	6.12994e-37	up	Chr06	20640312	20644633	+	BPChr06G08569
BPChr08G11245.v1.1	21.19	21.38	19.16	8.69	7.36	7.82	1355	1937	1530	515	483	495	-1.36444	5.68257e-38	6.1549e-37	down	Chr08	38055636	38069276	+	BPChr08G11245
BPChr05G31583.v1.1	69.6	78.91	78.42	30.97	36.16	32.01	3160	5077	4447	1304	1686	1439	-1.18587	6.13574e-38	6.64206e-37	down	Chr05	23820049	23823153	-	BPChr05G31583
BPChr14G12692.v1.1	1.55	1.32	1.63	19.48	15.05	17.75	19	23	25	222	190	216	3.55324	6.58081e-38	7.1199e-37	up	Chr14	5113961	5114491	+	BPChr14G12692
BPChr02G22016.v1.1	101.41	115.15	100.06	43.87	34.59	41.89	2044	3289	2519	820	716	836	-1.38917	6.75902e-38	7.30866e-37	down	Chr02	12568768	12575331	+	BPChr02G22016
BPChr07G03264.v1.1	29.17	30.54	29.28	74.09	67.52	69.52	461	684	578	1086	1096	1088	1.25355	7.21033e-38	7.79234e-37	up	Chr07	7840405	7845200	-	BPChr07G03264
BPChr13G00891.v1.1	3.75	3.15	3.02	13.2	13.42	14.4	119	142	120	389	438	453	2.06178	8.44477e-38	9.12138e-37	up	Chr13	21220097	21225665	-	BPChr13G00891
BPChr08G13241.v1.1	4.48	3.72	4.29	0.66	0.84	0.68	404	476	483	55	78	61	-2.50444	8.52992e-38	9.20825e-37	down	Chr08	29790258	29795726	-	BPChr08G13241
BPChr11G09189.v1.1	4.35	3.88	3.86	0.03	0.07	0.06	287	363	318	2	5	4	-6.14613	8.53729e-38	9.21111e-37	down	Chr11	24935476	24943558	-	BPChr11G09189
BPChr13G00410.v1.1	10.88	10.93	9.41	0.48	0.29	0.35	222	316	240	9	6	7	-4.81855	1.07194e-37	1.15591e-36	down	Chr13	22392399	22393280	-	BPChr13G00410
BPChr10G21770.v1.1	7.08	5.18	6.96	22.67	21.91	22.03	278	288	341	825	883	856	1.8053	1.13359e-37	1.22171e-36	up	Chr10	178998	181088	-	BPChr10G21770
BPChr04G00510.v1.1	24.09	22.74	20.27	58.13	52.63	63.5	669	895	703	1497	1501	1746	1.38485	1.13952e-37	1.22743e-36	up	Chr04	8472435	8480145	+	BPChr04G00510
BPChr04G21430.v1.1	38.33	34.07	47.48	10.57	10	10.47	817	1029	1264	209	219	221	-1.94141	1.14287e-37	1.23035e-36	down	Chr04	17794280	17795200	+	BPChr04G21430
BPChr14G11920.v1.1	86.96	99.19	98.34	202.28	212.51	185.85	2769	4476	3911	5973	6950	5860	1.08662	1.16368e-37	1.25206e-36	up	Chr14	3303592	3306784	+	BPChr14G11920
BPChr05G03910.v1.1	37.79	34.89	36.98	10.09	7.59	8.92	509	666	622	126	105	119	-2.03806	1.18566e-37	1.27501e-36	down	Chr05	21729635	21730216	+	BPChr05G03910
BPChr09G20063.v1.1	14.06	13.73	13.89	26.97	29.97	28.62	1115	1544	1376	1984	2442	2248	1.04647	1.63229e-37	1.75336e-36	up	Chr09	3649270	3667534	-	BPChr09G20063
BPChr12G24093.v1.1	1.2	1.23	1.05	6.39	6.76	5.75	62	90	68	307	360	295	2.45381	1.67967e-37	1.80327e-36	up	Chr12	14786727	14793037	-	BPChr12G24093
BPChr02G00346.v1.1	1.47	1.53	1.28	5.08	5.1	5.27	139	206	152	447	497	495	1.85982	1.707e-37	1.8316e-36	up	Chr02	2573409	2581633	+	BPChr02G00346
BPChr08G17311.v1.1	4.75	5.37	6.24	15.71	16.88	16.05	293	470	481	899	1070	981	1.57799	1.73189e-37	1.85728e-36	up	Chr08	14092425	14095091	-	BPChr08G17311
BPChr03G19814.v1.1	21.9	18.25	22.99	0.04	0.13	0	645	762	846	1	4	0	-8.50457	1.80864e-37	1.93853e-36	down	Chr03	783849	786046	+	BPChr03G19814
BPChr01G22952.v1.1	16.03	13.64	14.53	36.54	35.14	36.96	545	657	617	1152	1227	1244	1.30778	2.27704e-37	2.43654e-36	up	Chr01	25622246	25625261	+	BPChr01G22952
BPChr01G25758.v1.1	0.12	0.34	0.13	7.69	7.06	9.07	3	12	4	178	181	224	5.28178	2.31591e-37	2.47678e-36	up	Chr01	11337791	11340876	+	BPChr01G25758
BPChr06G11056.v1.1	6.76	5.84	7.22	0.16	0.31	0.62	276	338	368	6	13	25	-4.1726	2.39405e-37	2.55894e-36	down	Chr06	31816072	31819432	-	BPChr06G11056
BPChr01G25024.v1.1	4.31	4.76	4.92	0.36	0.24	0.46	209	327	298	16	12	22	-3.72675	2.4269e-37	2.59263e-36	down	Chr01	5123939	5128848	-	BPChr01G25024
BPChr14G24224.v1.1	42.8	37.13	41.51	16.01	17.97	15.25	2693	3311	3262	934	1161	950	-1.29385	2.57919e-37	2.75382e-36	down	Chr14	181830	185510	+	BPChr14G24224
BPChr08G16129.v1.1	26.85	21.4	24.34	68.22	80.84	74.56	371	419	420	874	1147	1020	1.63509	2.60872e-37	2.78383e-36	up	Chr08	33240366	33241539	+	BPChr08G16129
BPChr01G12473.v1.1	818.94	952.11	798.59	355.07	399.54	332	9665	15924	11772	3886	4843	3880	-1.23245	2.71026e-37	2.8906e-36	down	Chr01	2232438	2232947	+	BPChr01G12473
BPChr10G04379.v1.1	15.61	14.98	16.24	1.7	2.99	3.36	672	914	873	68	132	143	-2.53035	2.73111e-37	2.91125e-36	down	Chr10	3087555	3089414	-	BPChr10G04379
BPChr06G21280.v1.1	7.57	5.47	9.56	0.46	0.79	0.63	374	383	590	21	40	31	-3.57269	2.75407e-37	2.93411e-36	down	Chr06	200115	206082	-	BPChr06G21280
BPChr02G13186.v1.1	9.57	10.22	9.26	28.83	26.21	32.29	263	398	318	735	740	879	1.5944	2.93492e-37	3.12509e-36	up	Chr02	15899428	15901451	+	BPChr02G13186
BPChr03G04960.v1.1	5.83	6.02	5.52	1.6	1.56	1.48	479	701	566	122	132	120	-1.89614	2.96501e-37	3.1554e-36	down	Chr03	14207625	14220588	-	BPChr03G04960
BPChr08G01281.v1.1	1.86	1.62	0.97	10.05	11.39	11.54	60	74	39	301	378	369	2.90959	3.38253e-37	3.59777e-36	up	Chr08	39897817	39900031	-	BPChr08G01281
BPChr05G21141.v1.1	126.64	113.09	118.5	61.17	56.33	59.64	4012	5077	4689	1797	1833	1871	-1.00833	3.40474e-37	3.61942e-36	down	Chr05	3942726	3944174	-	BPChr05G21141
BPChr10G03305.v1.1	4.6	4.75	4.89	0.52	0.49	0.59	229	335	304	24	25	29	-3.1492	3.41374e-37	3.62701e-36	down	Chr10	21854108	21861167	+	BPChr10G03305
BPChr11G17744.v1.1	4.59	4.98	5.05	0.75	0.9	1.14	381	585	523	58	77	94	-2.37393	3.44319e-37	3.6563e-36	down	Chr11	28469737	28482323	+	BPChr11G17744
BPChr01G16970.v1.1	32.95	31.86	33.38	15.43	16.32	16.71	2166	2968	2741	941	1102	1088	-1.01008	3.91164e-37	4.15149e-36	down	Chr01	27801255	27812077	-	BPChr01G16970
BPChr10G06010.v1.1	22.01	19.65	20.3	6.71	5.71	7.04	796	1007	917	225	212	252	-1.66426	3.99551e-37	4.23819e-36	down	Chr10	4806363	4810863	+	BPChr10G06010
BPChr09G08339.v1.1	6.68	7.04	5.95	0.78	0.78	0.83	259	387	288	28	31	32	-3.03251	4.04775e-37	4.29127e-36	down	Chr09	6777861	6781364	-	BPChr09G08339
BPChr03G15069.v1.1	5.04	2.92	4.61	61.55	38.74	50.73	28	23	32	317	221	279	3.6111	4.22729e-37	4.47918e-36	up	Chr03	8039684	8039923	-	BPChr03G15069
BPChr06G11122.v1.1	34.91	36.23	32.22	73.68	73.35	78.56	752	1106	867	1472	1623	1676	1.13384	4.4042e-37	4.6641e-36	up	Chr06	30959090	30963574	-	BPChr06G11122
BPChr03G18230.v1.1	17.15	14.93	16.05	33.56	33.78	32.63	1492	1840	1744	2707	3018	2811	1.06375	4.46733e-37	4.72838e-36	up	Chr03	12488739	12497177	-	BPChr03G18230
BPChr01G16793.v1.1	1.67	1.16	1.23	8.82	8.43	7.68	65	64	60	318	337	296	2.63845	4.49159e-37	4.75149e-36	up	Chr01	28487992	28490170	-	BPChr01G16793
BPChr11G05619.v1.1	84.71	89.55	87.29	210.42	174.83	182.42	1578	2364	2031	3635	3345	3365	1.12537	4.57108e-37	4.83296e-36	up	Chr11	5498706	5499753	-	BPChr11G05619
BPChr03G02536.v1.1	19.83	20.17	19.02	41.59	42.35	45.18	636	917	762	1237	1395	1435	1.13723	4.60928e-37	4.87071e-36	up	Chr03	25215796	25221125	-	BPChr03G02536
BPChr07G12443.v1.1	74.22	73.04	78.67	40.08	36.19	35.57	3976	5545	5264	1991	1991	1887	-1.00676	4.71732e-37	4.98217e-36	down	Chr07	3777146	3792046	+	BPChr07G12443
BPChr05G22170.v1.1	40.24	47.22	41.67	17.61	15.84	18.11	1353	2250	1750	549	547	603	-1.31802	4.88544e-37	5.15694e-36	down	Chr05	28715835	28719121	-	BPChr05G22170
BPChr01G16833.v1.1	20.06	22.1	19.13	47.79	55.78	49.32	670	1046	798	1480	1913	1631	1.32683	5.35372e-37	5.64819e-36	up	Chr01	27652085	27654456	-	BPChr01G16833
BPChr04G24883.v1.1	6.27	8.36	6.16	0.42	0.41	0.52	208	393	255	13	14	17	-3.93672	5.89601e-37	6.21694e-36	down	Chr04	19633435	19635773	+	BPChr04G24883
BPChr06G22216.v1.1	85.88	92.46	80.79	41.23	35.43	41.18	3450	5264	4054	1536	1462	1638	-1.12989	6.15412e-37	6.4856e-36	down	Chr06	27031667	27038527	-	BPChr06G22216
BPChr13G22720.v1.1	48.88	41.98	53.84	119.46	122.45	115.65	1096	1334	1508	2484	2820	2568	1.3139	6.24742e-37	6.58037e-36	up	Chr13	15954589	15955557	+	BPChr13G22720
BPChr14G27804.v1.1	49.27	48.91	44.36	20.14	16.5	20.41	2084	2932	2344	790	717	855	-1.31441	6.27128e-37	6.60194e-36	down	Chr14	25577170	25587770	-	BPChr14G27804
BPChr11G01830.v1.1	35.9	34.45	32.13	17.6	16.65	16.26	3771	5128	4215	1714	1796	1691	-1.01291	6.38857e-37	6.72178e-36	down	Chr11	13699142	13709609	+	BPChr11G01830
BPChr08G05448.v1.1	34.46	36.77	36.29	98.53	95.01	102.97	244	369	321	647	691	722	1.46971	6.75748e-37	7.1061e-36	up	Chr08	13973933	13974238	+	BPChr08G05448
BPChr01G22853.v1.1	83.11	84.5	101.84	227.33	247.75	203.92	2152	3101	3294	5459	6589	5229	1.34225	6.95502e-37	7.30989e-36	up	Chr01	25756505	25759648	+	BPChr01G22853
BPChr05G04710.v1.1	8.49	9.58	10.53	33.63	35.19	35.14	120	192	186	441	511	492	1.86649	7.03382e-37	7.38873e-36	up	Chr05	31089402	31091297	+	BPChr05G04710
BPChr10G21544.v1.1	18.7	15.77	17.93	51.33	47.01	58.04	354	423	424	901	914	1088	1.58684	7.35913e-37	7.72629e-36	up	Chr10	17044669	17048010	-	BPChr10G21544
BPChr05G31717.v1.1	41.75	44.78	43.55	19.64	22.38	20.12	2919	4436	3803	1273	1607	1393	-1.05708	7.37558e-37	7.7394e-36	down	Chr05	23755954	23763035	+	BPChr05G31717
BPChr01G19060.v1.1	26.46	22.99	23.3	64.5	57.38	63.65	510	628	561	1153	1136	1215	1.36043	7.4347e-37	7.79725e-36	up	Chr01	14397700	14402628	-	BPChr01G19060
BPChr06G13492.v1.1	15.97	14.84	15.6	5.89	6.82	6.18	1417	1866	1729	485	622	543	-1.28657	7.72216e-37	8.09437e-36	down	Chr06	11888711	11898730	-	BPChr06G13492
BPChr04G10428.v1.1	12.57	14.68	13.65	34.31	38.77	34.6	396	655	537	1002	1254	1079	1.40323	8.29628e-37	8.68683e-36	up	Chr04	13694517	13701362	-	BPChr04G10428
BPChr10G04387.v1.1	1.92	1.85	1.7	0.03	0.01	0.03	282	385	312	4	2	4	-6.29177	8.71471e-37	9.12006e-36	down	Chr10	1544877	1554803	+	BPChr10G04387
BPunChr33182.v1.1	16.35	13.9	18.04	3.23	2.61	3.73	513	618	707	94	84	116	-2.32904	8.77387e-37	9.17213e-36	down	Contig464	32428	34061	+	BPunChr33182
BPChr02G00682.v1.1	5.4	5.64	5.41	16.1	19.86	16.59	242	358	303	669	914	736	1.68424	8.79158e-37	9.18571e-36	up	Chr02	2698309	2704846	+	BPChr02G00682
BPChr13G00959.v1.1	19.79	19.76	19.93	9.83	9.66	9.3	1708	2417	2149	787	856	795	-1.03884	9.08281e-37	9.47985e-36	down	Chr13	21586001	21594112	+	BPChr13G00959
BPChr10G04317.v1.1	9.71	8.88	8.67	25.16	26.64	23.8	330	428	368	793	930	801	1.48229	9.24055e-37	9.63933e-36	up	Chr10	3318965	3322265	+	BPChr10G04317
BPChr11G12219.v1.1	0.48	0.46	0.41	5.71	5.16	5.24	17	23	18	188	188	184	3.59677	9.42738e-37	9.82897e-36	up	Chr11	30073	32963	-	BPChr11G12219
BPChr13G04451.v1.1	28.1	28.27	25.75	11.84	10.67	10.7	1223	1744	1400	478	477	461	-1.29881	1.13525e-36	1.18108e-35	down	Chr13	23456108	23466545	-	BPChr13G04451
BPChr08G03102.v1.1	14	14.67	17.21	35.12	38.62	37.05	785	1166	1205	1826	2224	2057	1.27953	1.15114e-36	1.19698e-35	up	Chr08	42311126	42326734	-	BPChr08G03102
BPChr14G09131.v1.1	16.77	19.54	17.94	38.94	41.05	44.08	699	1154	934	1505	1757	1819	1.19963	1.17515e-36	1.2213e-35	up	Chr14	8919213	8928511	-	BPChr14G09131
BPChr03G18519.v1.1	361.52	352.02	392.32	181.65	152.02	183.49	10424	14384	14129	4857	4502	5239	-1.0896	1.18875e-36	1.23477e-35	down	Chr03	5008333	5011872	-	BPChr03G18519
BPChr05G14689.v1.1	8.59	9.41	8.57	0.17	0.15	0.24	216	335	269	4	4	6	-5.54154	1.19141e-36	1.23687e-35	down	Chr05	19039615	19041356	+	BPChr05G14689
BPChr14G19642.v1.1	14.73	17.3	14.64	6.25	5.88	6.04	1205	2005	1495	474	494	489	-1.35392	1.20687e-36	1.25226e-35	down	Chr14	21522689	21539162	+	BPChr14G19642
BPChr09G12154.v1.1	5.2	3.63	4.55	29.24	21.21	29.7	86	85	94	448	360	486	2.59665	1.22706e-36	1.27253e-35	up	Chr09	21454165	21460753	-	BPChr09G12154
BPChr14G12808.v1.1	3.73	4.85	3.69	0.12	0.17	0.21	196	361	242	6	9	11	-4.59993	1.26836e-36	1.31396e-35	down	Chr14	19387886	19391444	+	BPChr14G12808
BPChr12G26814.v1.1	6.24	6.26	6.1	0.68	0.88	0.63	249	354	304	25	36	25	-3.07608	1.31783e-36	1.36448e-35	down	Chr12	17917909	17934729	-	BPChr12G26814
BPChr08G01291.v1.1	4.02	4.3	3.79	11.3	12.51	12.45	224	340	264	584	716	687	1.58885	1.41055e-36	1.45893e-35	up	Chr08	39841917	39846870	-	BPChr08G01291
BPChr02G13160.v1.1	20.84	21.51	21.26	7.48	9.11	8.47	1210	1770	1542	403	543	487	-1.33458	1.43364e-36	1.48204e-35	down	Chr02	16001736	16005791	+	BPChr02G13160
BPChr02G00312.v1.1	10.1	8.4	10.76	27.43	33.97	27.59	703	828	935	1770	2428	1901	1.61484	1.4499e-36	1.49805e-35	up	Chr02	2199081	2207653	+	BPChr02G00312
BPChr01G31963.v1.1	11.72	13.09	10.62	32.45	31.39	33.97	328	519	371	842	902	941	1.47141	2.12084e-36	2.18664e-35	up	Chr01	29158364	29173926	-	BPChr01G31963
BPChr11G09281.v1.1	6.24	6.48	5.78	1.35	1.32	1.34	368	542	426	74	80	78	-2.199	2.21508e-36	2.2826e-35	down	Chr11	25809272	25825169	-	BPChr11G09281
BPChr09G29749.v1.1	38.22	34.52	35.37	17.95	17.67	16.55	3311	4238	3828	1442	1572	1420	-1.04296	2.34363e-36	2.41379e-35	down	Chr09	9224908	9228719	+	BPChr09G29749
BPChr11G26302.v1.1	33.93	26.99	37.63	111.02	97.07	94.54	698	787	967	2118	2051	1926	1.62734	2.3631e-36	2.43256e-35	up	Chr11	14956381	14957547	+	BPChr11G26302
BPChr04G27188.v1.1	26.8	26.01	23.53	58.82	56.45	70.91	1303	1792	1429	2652	2819	3414	1.29339	2.42875e-36	2.49882e-35	up	Chr04	21113022	21130079	-	BPChr04G27188
BPChr05G31480.v1.1	55.68	51.28	57.04	20.76	18.05	19.5	862	1125	1103	298	287	299	-1.48466	2.56391e-36	2.63371e-35	down	Chr05	23747548	23749751	-	BPChr05G31480
BPChr08G15839.v1.1	0.25	0.4	0.27	3.79	4.12	4.96	12	27	16	167	201	233	3.78633	2.57068e-36	2.63928e-35	up	Chr08	4126183	4133075	-	BPChr08G15839
BPChr01G25016.v1.1	197.99	194.62	222.15	94.73	101.56	106.91	7129	9931	9991	3163	3756	3812	-1.01196	2.57373e-36	2.64102e-35	down	Chr01	5132754	5138703	-	BPChr01G25016
BPChr01G22839.v1.1	583.42	522.37	628.49	6.69	14.64	5.46	7331	9302	9864	78	189	68	-6.00235	2.60134e-36	2.66795e-35	down	Chr01	25178739	25180911	+	BPChr01G22839
BPChr02G25636.v1.1	5.65	5.08	4.96	0.82	0.74	0.93	319	407	350	43	43	52	-2.64714	2.623e-36	2.68875e-35	down	Chr02	5599352	5607275	-	BPChr02G25636
BPChr11G07126.v1.1	13.08	10.23	14.6	0.95	1.24	1.14	266	295	371	18	26	23	-3.49168	3.14962e-36	3.22518e-35	down	Chr11	19663811	19668964	+	BPChr11G07126
BPunChr33091.v1.1	5.63	5.99	6	0.55	0.72	0.49	220	332	293	20	29	19	-3.30763	3.17329e-36	3.24771e-35	down	Contig417	5202	8120	-	BPunChr33091
BPChr05G19253.v1.1	46.7	37.57	45.94	17.29	17.42	15.59	3070	3500	3772	1054	1176	1015	-1.3639	3.35726e-36	3.4342e-35	down	Chr05	13103768	13106608	+	BPChr05G19253
BPChr01G25003.v1.1	10.59	9.85	10.4	2.36	2.54	1.85	450	593	552	93	111	78	-2.18049	3.3754e-36	3.45094e-35	down	Chr01	5647661	5649496	+	BPChr01G25003
BPChr12G29227.v1.1	2.99	3.55	3.4	0.13	0.27	0.22	192	323	273	8	18	14	-3.96719	3.39515e-36	3.46931e-35	down	Chr12	10191106	10197704	+	BPChr12G29227
BPChr08G16204.v1.1	21.76	21.75	21.36	52.01	45.98	59.62	932	1320	1143	2066	2023	2529	1.28764	3.54293e-36	3.61842e-35	up	Chr08	32624805	32631931	+	BPChr08G16204
BPChr14G25321.v1.1	0.07	0.51	0.15	8.83	7.12	9.12	2	20	5	225	201	248	5.01392	3.65601e-36	3.73196e-35	up	Chr14	20651442	20653495	+	BPChr14G25321
BPChr02G10545.v1.1	0.21	0.08	0.06	8.19	6.84	7.74	6	3	2	213	197	215	6.14447	3.92521e-36	4.00466e-35	up	Chr02	20359004	20361870	+	BPChr02G10545
BPChr06G09620.v1.1	3.23	3.03	3.43	12.06	12.84	11.96	113	150	150	391	461	414	1.93688	4.11611e-36	4.19722e-35	up	Chr06	35447395	35455206	+	BPChr06G09620
BPChr09G29687.v1.1	55.22	50.69	47.9	147.17	138.81	166.91	299	389	324	739	772	895	1.56734	4.12742e-36	4.20656e-35	up	Chr09	10623568	10624199	-	BPChr09G29687
BPChr13G21951.v1.1	9.73	7.92	10.01	1.24	1.12	0.96	287	331	369	34	34	28	-3.04967	4.17759e-36	4.25325e-35	down	Chr13	6393173	6398167	-	BPChr13G21951
BPChr01G22926.v1.1	11.32	10.45	10.83	2.66	3.14	3.44	614	803	734	134	175	185	-1.80754	4.2448e-36	4.31717e-35	down	Chr01	24651241	24656240	-	BPChr01G22926
BPChr09G04102.v1.1	39.31	46.49	41.96	10.12	8.96	6.76	423	709	564	101	99	72	-2.29975	4.29829e-36	4.3693e-35	down	Chr09	25862613	25863634	+	BPChr09G04102
BPChr04G03604.v1.1	195.37	162.27	188.26	71.52	66.06	82.91	5511	6487	6633	1871	1914	2316	-1.30136	4.38869e-36	4.45886e-35	down	Chr04	6773855	6776336	+	BPChr04G03604
BPChr07G12390.v1.1	30.66	33.9	35.52	11.01	12.42	12.89	901	1412	1304	300	375	375	-1.45434	5.09409e-36	5.17285e-35	down	Chr07	3748565	3757782	-	BPChr07G12390
BPChr06G25246.v1.1	14.22	13.11	13.61	4.07	4.88	3.81	840	1098	1004	223	296	223	-1.67136	5.13635e-36	5.21305e-35	down	Chr06	27945817	27956240	-	BPChr06G25246
BPChr07G30072.v1.1	39.13	41.64	35.59	13.65	13.07	16.37	1484	2238	1686	480	509	615	-1.42613	5.54438e-36	5.62424e-35	down	Chr07	5275200	5280090	+	BPChr07G30072
BPChr08G15517.v1.1	43.42	41.96	41.76	0	0.3	0.31	422	578	507	0	3	3	-7.65234	5.57965e-36	5.65708e-35	down	Chr08	3108531	3108950	-	BPChr08G15517
BPChr05G17432.v1.1	4.97	5.85	4.95	0.22	0.33	0.18	191	319	238	8	13	7	-4.40465	6.4415e-36	6.5275e-35	down	Chr05	10761847	10764898	+	BPChr05G17432
BPChr02G20754.v1.1	25.54	25.44	27.18	71.99	59.33	66.38	474	669	630	1239	1131	1220	1.34606	7.14611e-36	7.23775e-35	up	Chr02	4544841	4548704	+	BPChr02G20754
BPChr11G09777.v1.1	9.27	11	11.06	32.72	44.04	38.16	188	316	280	615	917	766	1.88143	7.52773e-36	7.62031e-35	up	Chr11	7689864	7695766	-	BPChr11G09777
BPChr06G29624.v1.1	2.83	2.97	3.1	10.28	8.35	8.8	233	346	318	784	705	717	1.63055	7.71872e-36	7.8096e-35	up	Chr06	6076506	6085722	+	BPChr06G29624
BPChr08G26771.v1.1	16.62	17.87	17.5	38.59	36.36	41.93	600	914	789	1292	1348	1499	1.17531	8.76116e-36	8.85513e-35	up	Chr08	25514289	25522133	+	BPChr08G26771
BPChr11G26970.v1.1	23.88	22.9	24.82	57.28	59.23	52.69	557	757	723	1239	1419	1217	1.24989	8.89294e-36	8.98367e-35	up	Chr11	1430773	1431780	+	BPChr11G26970
BPChr06G22671.v1.1	28.68	25.96	31.19	64.73	65.21	59.65	1644	2109	2233	3441	3839	3386	1.15196	8.9533e-36	9.03996e-35	up	Chr06	26176904	26194545	+	BPChr06G22671
BPChr08G32261.v1.1	438.83	525.92	414.36	197.82	156.17	172.85	5179	8796	6108	2165	1893	2020	-1.38075	9.14216e-36	9.22588e-35	down	Chr08	2083022	2083531	+	BPChr08G32261
BPChr13G21323.v1.1	26.87	28.27	26.49	11.24	13.33	11.41	2535	3780	3122	983	1292	1066	-1.17284	9.61515e-36	9.69316e-35	down	Chr13	11445284	11452060	+	BPChr13G21323
BPChr06G02278.v1.1	30.88	36.05	34.22	13.54	15.95	14.19	2626	4345	3635	1068	1393	1195	-1.20257	9.71354e-36	9.78729e-35	down	Chr06	504902	511012	-	BPChr06G02278
BPChr11G18712.v1.1	72.28	42.5	68.89	244.56	274.29	229.64	1308	1090	1557	4104	5098	4115	2.03559	1.00461e-35	1.01172e-34	up	Chr11	5566367	5569254	-	BPChr11G18712
BPChr06G22585.v1.1	1.49	1.78	1.81	6.79	6.81	6.19	100	169	152	423	470	412	1.96706	1.01097e-35	1.0176e-34	up	Chr06	2067518	2071754	-	BPChr06G22585
BPChr09G14508.v1.1	9.73	9.31	10.29	28.03	29.99	27.65	225	305	297	601	712	633	1.55603	1.01341e-35	1.01952e-34	up	Chr09	632733	636046	-	BPChr09G14508
BPChr04G25221.v1.1	7.26	5.85	6.73	33.8	33.77	36.89	63	72	73	272	301	317	2.41134	1.08411e-35	1.09009e-34	up	Chr04	24296299	24296673	+	BPChr04G25221
BPChr02G00306.v1.1	118.93	111.47	126.13	248.74	233.12	231.63	1654	2197	2191	3208	3330	3190	1.00907	1.1201e-35	1.1257e-34	up	Chr02	2112595	2115886	-	BPChr02G00306
BPChr12G29137.v1.1	47.07	49.17	42.75	21.71	22.25	21.98	2390	3538	2711	1022	1160	1105	-1.06787	1.13511e-35	1.14019e-34	down	Chr12	8947208	8950272	+	BPChr12G29137
BPChr07G10030.v1.1	36.7	40.72	37.69	82.91	74.15	81.03	1008	1585	1293	2112	2092	2204	1.0552	1.15181e-35	1.15637e-34	up	Chr07	21823092	21840965	+	BPChr07G10030
BPChr13G24380.v1.1	26.78	25.55	27.45	10.49	11.49	9.89	1209	1635	1548	439	533	442	-1.31483	1.16515e-35	1.16917e-34	down	Chr13	14379513	14396087	+	BPChr13G24380
BPChr08G16282.v1.1	0.22	0.14	0.18	4.08	4.52	3.34	10	9	10	173	212	151	4.52222	1.2672e-35	1.27091e-34	up	Chr08	32956602	32964743	-	BPChr08G16282
BPChr09G29953.v1.1	21.57	23.29	21.61	49.5	47.28	46.96	617	944	772	1313	1389	1330	1.11973	1.29757e-35	1.30071e-34	up	Chr09	11872009	11873627	+	BPChr09G29953
BPChr04G23749.v1.1	74.27	71.54	77.77	36.56	33.72	34.03	1748	2386	2286	798	815	793	-1.09229	1.34749e-35	1.34866e-34	down	Chr04	2735977	2738182	-	BPChr04G23749
BPChr01G25087.v1.1	116.52	109.68	109.99	58.35	47.81	55.1	7237	9654	8533	3361	3050	3389	-1.05286	1.37235e-35	1.37284e-34	down	Chr01	5417153	5421118	-	BPChr01G25087
BPChr14G26663.v1.1	5.23	4.66	7.26	0.04	0.04	0.12	267	337	463	2	2	6	-6.41828	1.38791e-35	1.38698e-34	down	Chr14	11875813	11880902	+	BPChr14G26663
BPChr14G01989.v1.1	8.74	7.72	9.36	0.02	0.05	0.02	537	672	718	1	3	1	-8.27456	1.42695e-35	1.42527e-34	down	Chr14	619545	627191	-	BPChr14G01989
BPChr14G12775.v1.1	2.43	2.05	2.29	10.08	10.51	8.15	131	156	154	503	581	434	2.09863	1.43659e-35	1.43416e-34	up	Chr14	4894784	4897108	+	BPChr14G12775
BPChr04G03701.v1.1	40.16	40.49	40.9	18.47	20.93	19.98	2277	3253	2896	971	1219	1122	-1.02453	1.48193e-35	1.47867e-34	down	Chr04	6232084	6238973	+	BPChr04G03701
BPChr04G23834.v1.1	8.5	7.67	8.62	0.07	0.02	0.04	414	529	524	3	1	2	-7.61573	1.64619e-35	1.64173e-34	down	Chr04	3712933	3718737	+	BPChr04G23834
BPChr03G02368.v1.1	5.94	5.6	5.22	20.58	21.19	22.56	113	151	124	363	414	425	1.95119	1.78531e-35	1.77956e-34	up	Chr03	25186176	25192440	-	BPChr03G02368
BPChr12G22373.v1.1	36.6	37.97	36.28	17.11	18.42	15.31	3241	4765	4013	1405	1675	1343	-1.11562	1.91771e-35	1.91056e-34	down	Chr12	19456392	19461499	-	BPChr12G22373
BPChr10G21641.v1.1	24.72	24.13	23.68	11.61	9.26	10.28	2190	3030	2621	954	843	902	-1.21234	1.93586e-35	1.927e-34	down	Chr10	16798858	16806685	+	BPChr10G21641
BPChr02G10631.v1.1	9.7	10.32	10.28	33.22	35.48	33.41	136	205	180	432	511	464	1.76029	1.93619e-35	1.927e-34	up	Chr02	20694610	20695215	+	BPChr02G10631
BPChr10G15902.v1.1	11.88	9.81	12.42	0.05	0.3	0.41	235	275	307	1	6	8	-5.46036	1.94249e-35	1.93229e-34	down	Chr10	9204130	9204984	-	BPChr10G15902
BPChr06G21451.v1.1	34.29	32.75	37.22	15.26	16.1	16.56	1982	2683	2687	818	956	948	-1.1131	1.97078e-35	1.95943e-34	down	Chr06	8411189	8417735	+	BPChr06G21451
BPChr01G05204.v1.1	8.77	10.33	9.39	2.67	2.8	3.07	546	911	730	154	179	189	-1.73179	2.04977e-35	2.03692e-34	down	Chr01	10256895	10265941	+	BPChr01G05204
BPChr09G06519.v1.1	15.18	16.6	14.13	44.95	49.99	46.28	209	324	243	574	707	631	1.62855	2.08253e-35	2.06843e-34	up	Chr09	14111374	14116850	-	BPChr09G06519
BPChr05G14436.v1.1	9.96	9.93	10.18	20	22.38	21.31	805	1137	1027	1498	1857	1705	1.0912	2.25892e-35	2.24248e-34	up	Chr05	2293172	2302499	-	BPChr05G14436
BPChr11G14394.v1.1	3.85	4.4	4.73	13.19	13.91	15.04	165	267	253	524	612	638	1.70377	2.2985e-35	2.28061e-34	up	Chr11	22569474	22576396	-	BPChr11G14394
BPChr12G24333.v1.1	14.93	14.97	14.23	6.14	6.53	6.38	1135	1613	1351	433	510	480	-1.20328	2.3253e-35	2.30603e-34	down	Chr12	18850508	18868487	-	BPChr12G24333
BPChr05G31774.v1.1	6.01	6.29	5.94	13.25	15.52	13.49	773	1147	954	1581	2050	1718	1.2209	2.36067e-35	2.33992e-34	up	Chr05	23238487	23255562	+	BPChr05G31774
BPChr05G17466.v1.1	49.39	59.81	40.09	148.88	140.7	140.7	1448	2485	1468	4048	4237	4085	1.5352	2.44966e-35	2.42689e-34	up	Chr05	12130870	12135275	+	BPChr05G17466
BPChr05G22122.v1.1	18.35	18.45	19.74	4.09	2.84	4.04	358	510	481	74	57	78	-2.36167	2.55096e-35	2.52596e-34	down	Chr05	27916565	27919332	+	BPChr05G22122
BPChr05G01312.v1.1	15.07	15.25	15.8	3.55	2.76	3.86	394	565	516	86	74	100	-2.17677	2.77614e-35	2.74337e-34	down	Chr05	7061093	7064298	+	BPChr05G01312
BPChr07G06566.v1.1	12.86	14.74	12.26	2.45	3.1	3.22	424	689	505	75	105	105	-2.1749	2.92895e-35	2.89292e-34	down	Chr07	1884050	1885474	+	BPChr07G06566
BPChr01G00021.v1.1	0.9	0.98	0.63	6.25	7.33	7.55	31	48	27	200	260	258	3.08392	2.96613e-35	2.92815e-34	up	Chr01	22130500	22137053	-	BPChr01G00021
BPChr11G05694.v1.1	15.15	15.36	14.28	46.42	36.63	46.57	366	526	431	1040	909	1114	1.53955	3.1716e-35	3.12941e-34	up	Chr11	5185193	5186236	+	BPChr11G05694
BPChr04G23978.v1.1	13.99	12.4	13.61	0.04	0.07	0.1	413	519	502	1	2	3	-7.58607	3.54063e-35	3.49e-34	down	Chr04	4835001	4838169	+	BPChr04G23978
BPChr05G14918.v1.1	11.74	10.25	12.42	27.19	28.7	25.71	973	1203	1285	2089	2442	2109	1.25502	3.65654e-35	3.60243e-34	up	Chr05	18125043	18128921	+	BPChr05G14918
BPChr11G18756.v1.1	0.64	0.52	0.42	5.51	6.77	9.65	22	25	18	175	238	327	3.81546	3.88049e-35	3.82114e-34	up	Chr11	6261019	6263300	-	BPChr11G18756
BPChr01G16810.v1.1	69.91	68.73	79.5	22.7	28.26	27.76	1325	1846	1882	399	550	521	-1.46147	4.10356e-35	4.03672e-34	down	Chr01	27217343	27219141	-	BPChr01G16810
BPChr05G04700.v1.1	67.64	77.9	68.99	31.6	34.2	31.94	2066	3372	2632	895	1073	966	-1.12587	4.12358e-35	4.05437e-34	down	Chr05	31322132	31325740	+	BPChr05G04700
BPChr06G08580.v1.1	225.37	223.47	220.68	552.71	443.14	460.26	3223	4529	3942	7330	6509	6518	1.12862	4.19641e-35	4.1239e-34	up	Chr06	20389814	20390431	+	BPChr06G08580
BPChr11G07442.v1.1	1.32	1.34	1.18	4.34	3.52	3.63	311	446	347	946	849	845	1.58711	4.25958e-35	4.18387e-34	up	Chr11	16887928	16898190	-	BPChr11G07442
BPChr11G06878.v1.1	4.44	5.01	4.73	17.88	14	14.85	206	329	274	769	667	682	1.726	4.42211e-35	4.34132e-34	up	Chr11	8539142	8543657	+	BPChr11G06878
BPChr09G20562.v1.1	21.56	24.75	20.08	1.37	1.53	2.47	220	358	256	13	16	25	-3.61753	4.54598e-35	4.46068e-34	down	Chr09	29222759	29223401	+	BPChr09G20562
BPChr04G14219.v1.1	82.37	73.39	78.57	174.2	183.43	152.92	3679	4645	4383	7215	8414	6763	1.13233	4.60832e-35	4.51959e-34	up	Chr04	9719484	9727432	-	BPChr04G14219
BPChr01G31928.v1.1	77.13	80.61	69.06	32.68	30.47	34.79	1858	2752	2078	730	754	830	-1.20411	4.64084e-35	4.54919e-34	down	Chr01	29194805	29198253	+	BPChr01G31928
BPChr09G29888.v1.1	16.3	15.58	16.06	0.18	0.08	0	395	535	486	4	2	0	-7.56033	4.66093e-35	4.56658e-34	down	Chr09	10246933	10249955	-	BPChr09G29888
BPChr12G11496.v1.1	14.24	8.78	13.33	0.76	1.5	1.01	443	387	518	22	48	31	-3.45755	4.84614e-35	4.74329e-34	down	Chr12	63002	64345	+	BPChr12G11496
BPChr04G18307.v1.1	12.24	12.84	14.63	29.4	29.9	31.03	649	965	969	1446	1629	1630	1.1932	4.87404e-35	4.7682e-34	up	Chr04	13927638	13936949	+	BPChr04G18307
BPChr01G16921.v1.1	36.65	34.56	29.34	1.04	2.49	1.94	229	306	229	6	16	12	-4.17745	5.05275e-35	4.94055e-34	down	Chr01	27708514	27708783	+	BPChr01G16921
BPChr14G01876.v1.1	0.78	0.82	0.45	8.57	10.35	16.41	18	27	13	184	246	376	4.11447	5.11243e-35	4.9964e-34	up	Chr14	704366	705441	+	BPChr14G01876
BPChr03G18527.v1.1	12.74	12.05	14.53	0.1	0.09	0.18	285	382	406	2	2	4	-6.74603	5.22251e-35	5.09887e-34	down	Chr03	5409695	5413257	+	BPChr03G18527
BPChr08G26699.v1.1	5.03	4.41	5.14	0.3	0.32	0.33	202	251	258	11	13	13	-3.94935	6.43587e-35	6.28037e-34	down	Chr08	26257425	26262059	+	BPChr08G26699
BPChr11G07018.v1.1	33.81	32.9	36.83	11.93	11.3	14.56	1247	1720	1697	408	428	532	-1.44725	6.94912e-35	6.77444e-34	down	Chr11	8636740	8640512	-	BPChr11G07018
BPChr06G26088.v1.1	5.08	5.41	5.7	0.02	0.07	0.06	269	406	377	1	4	3	-6.7107	7.27868e-35	7.09217e-34	down	Chr06	28530136	28537013	+	BPChr06G26088
BPChr01G26489.v1.1	2862.92	2440.21	2844.48	5773.73	5847.23	5245.09	35179	42493	43657	65792	73795	63822	1.05767	7.2986e-35	7.10803e-34	up	Chr01	26722989	26724305	+	BPChr01G26489
BPChr02G10556.v1.1	10.81	12.37	11.55	3.23	2.72	3.65	535	867	714	148	138	179	-1.8506	8.43386e-35	8.20954e-34	down	Chr02	20202418	20208639	-	BPChr02G10556
BPChr12G25376.v1.1	2.55	4.54	2.63	18.92	21.57	22.14	56	141	72	385	486	481	2.68471	8.46986e-35	8.24047e-34	up	Chr12	21805503	21809509	-	BPChr12G25376
BPChr05G14453.v1.1	3.8	3.61	4.16	12.66	11.72	11.73	181	244	248	560	574	554	1.65078	8.80648e-35	8.56371e-34	up	Chr05	2401208	2403268	-	BPChr05G14453
BPChr01G25001.v1.1	14.02	15.03	14.6	28.32	32.06	29.26	1169	1776	1520	2189	2745	2415	1.04608	9.61804e-35	9.34358e-34	up	Chr01	5662017	5674396	-	BPChr01G25001
BPChr09G20043.v1.1	11.23	9.73	10.11	0	0.05	0.11	418	513	470	0	2	4	-7.55599	9.97016e-35	9.68083e-34	down	Chr09	1968930	1976047	-	BPChr09G20043
BPChr09G01172.v1.1	42.89	45.12	44.23	19.13	15.4	16.33	1066	1589	1373	441	393	402	-1.37216	1.09551e-34	1.06319e-33	down	Chr09	5158716	5159789	+	BPChr09G01172
BPChr04G23775.v1.1	2.22	2.48	2.4	0.15	0.14	0.11	176	279	238	11	11	9	-4.14868	1.16768e-34	1.13267e-33	down	Chr04	3968199	3973079	+	BPChr04G23775
BPChr02G25661.v1.1	41.67	37.89	34.6	5.91	3.25	5.89	350	451	363	46	28	49	-2.92227	1.16945e-34	1.13382e-33	down	Chr02	5902974	5903336	-	BPChr02G25661
BPChr03G18631.v1.1	0.88	0.87	0.85	4.03	4.22	4.1	64	90	77	272	316	296	2.25955	1.1878e-34	1.15104e-33	up	Chr03	5447366	5454589	-	BPChr03G18631
BPChr08G11295.v1.1	10.57	10.48	11.42	2.14	1.9	2.22	303	426	409	57	56	63	-2.36758	1.19478e-34	1.15723e-33	down	Chr08	37945067	37947363	+	BPChr08G11295
BPChr07G30061.v1.1	107.56	88.45	113.23	43.67	40.57	41.09	3405	3968	4477	1282	1319	1288	-1.29545	1.23588e-34	1.19644e-33	down	Chr07	4310171	4312831	-	BPChr07G30061
BPChr04G16019.v1.1	40.06	44.02	41.7	20.29	20.09	17.93	2042	3180	2655	959	1052	905	-1.10097	1.25401e-34	1.21339e-33	down	Chr04	15642933	15649604	-	BPChr04G16019
BPChr03G28815.v1.1	19.36	22.44	21.2	8.23	8.77	8.95	1070	1757	1463	422	498	490	-1.27112	1.31841e-34	1.27444e-33	down	Chr03	19839678	19843956	-	BPChr03G28815
BPChr12G08241.v1.1	4.98	3	4.63	48.43	45.15	32.69	598	511	694	5393	5568	3887	3.33285	1.36507e-34	1.31889e-33	up	Chr12	4129757	4160130	+	BPChr12G08241
BPChr05G31726.v1.1	1.55	0.53	1.37	17.34	16.54	12.89	29	14	32	301	318	239	3.80248	1.41115e-34	1.36274e-33	up	Chr05	25163826	25166625	+	BPChr05G31726
BPChr04G25989.v1.1	4.02	3	4.05	15.5	15.39	14.68	123	130	155	440	484	445	2.05633	1.41968e-34	1.3703e-33	up	Chr04	5817140	5819802	+	BPChr04G25989
BPChr03G18535.v1.1	40.93	45.53	38.93	18.6	18.74	18.76	1633	2574	1940	688	768	741	-1.15269	1.69562e-34	1.63421e-33	down	Chr03	4806941	4810592	+	BPChr03G18535
BPChr11G07307.v1.1	21.11	21.41	19.01	7.19	7.08	8.36	969	1393	1090	306	334	380	-1.43535	1.69659e-34	1.63434e-33	down	Chr11	17120430	17126326	+	BPChr11G07307
BPChr04G02676.v1.1	5.19	5.13	4.8	1.64	1.81	2.06	973	1364	1124	285	348	382	-1.44969	1.75804e-34	1.69187e-33	down	Chr04	22398667	22418721	+	BPChr04G02676
BPChr01G22804.v1.1	11.04	10.21	10.2	25.55	30.69	28.11	389	510	449	835	1111	981	1.43385	1.91532e-34	1.84141e-33	up	Chr01	24451238	24453430	+	BPChr01G22804
BPChr10G15158.v1.1	5.94	3.53	3.97	0.01	0.04	0.01	585	493	489	1	4	1	-7.75251	1.95069e-34	1.87448e-33	down	Chr10	1064489	1071891	+	BPChr10G15158
BPChr03G23085.v1.1	9.97	14.38	11.45	2.12	1.88	1.92	304	621	436	60	59	58	-2.58911	1.98841e-34	1.90979e-33	down	Chr03	27045333	27046649	-	BPChr03G23085
BPChr08G16259.v1.1	12.47	13.53	10.03	3.24	1.97	2.58	913	1404	918	220	148	187	-2.20571	2.04757e-34	1.96565e-33	down	Chr08	33521282	33525603	+	BPChr08G16259
BPChr09G20023.v1.1	16.78	17.41	17.31	37.99	35.82	43.02	658	968	848	1382	1443	1671	1.18864	2.06403e-34	1.98048e-33	up	Chr09	3270071	3272708	+	BPChr09G20023
BPChr05G21093.v1.1	17.23	15.33	18.31	5.42	5.01	5.89	747	942	992	218	223	253	-1.63267	2.07152e-34	1.98669e-33	down	Chr05	2879119	2884346	+	BPChr05G21093
BPChr10G04334.v1.1	7.82	7.75	6.5	1.61	1.2	1.49	393	552	408	75	62	74	-2.35562	2.26278e-34	2.16798e-33	down	Chr10	2566223	2570308	-	BPChr10G04334
BPChr02G13043.v1.1	23.57	26.12	26.36	52.63	53.99	49.33	1100	1728	1537	2278	2588	2280	1.04352	2.30261e-34	2.20505e-33	up	Chr02	16210037	16216002	+	BPChr02G13043
BPChr02G19597.v1.1	4.63	4.54	4.3	12.51	13.6	14.69	208	289	241	521	627	653	1.60761	2.38821e-34	2.28591e-33	up	Chr02	574887	580573	+	BPChr02G19597
BPChr03G07568.v1.1	3.56	3.22	3.44	12.33	13.37	12.32	116	149	140	373	448	398	1.90798	2.6503e-34	2.53553e-33	up	Chr03	26201377	26211622	+	BPChr03G07568
BPChr05G17960.v1.1	83.35	75.38	89.51	35.69	27.61	32.85	2496	3199	3348	991	849	974	-1.36207	2.83193e-34	2.70664e-33	down	Chr05	30604382	30606884	+	BPChr05G17960
BPChr14G12761.v1.1	20.89	21.68	19.56	9.09	7.56	8.71	1296	1906	1516	523	482	535	-1.28607	2.90439e-34	2.77453e-33	down	Chr14	6239631	6250213	+	BPChr14G12761
BPChr14G12307.v1.1	62.77	66.46	74.8	27.94	25.71	23.18	1255	1883	1868	518	528	459	-1.40134	2.965e-34	2.83104e-33	down	Chr14	22204955	22205818	+	BPChr14G12307
BPChr06G29363.v1.1	36.65	38.06	34.44	90.45	78.34	85.86	547	805	642	1252	1201	1269	1.22948	3.01691e-34	2.8792e-33	up	Chr06	7868719	7876574	+	BPChr06G29363
BPChr08G17049.v1.1	30.31	24.48	26.73	74.9	66.71	74	484	554	533	1109	1094	1170	1.41349	3.02438e-34	2.88492e-33	up	Chr08	39017688	39019746	+	BPChr08G17049
BPChr14G26033.v1.1	15.33	19.05	19.8	44.74	42.53	46.63	622	1095	1003	1683	1772	1873	1.31104	3.03411e-34	2.89278e-33	up	Chr14	13554974	13559507	-	BPChr14G26033
BPChr08G16717.v1.1	38	47.71	41.86	115.86	97.47	100.88	897	1596	1234	2536	2363	2358	1.30702	3.08585e-34	2.93924e-33	up	Chr08	44569493	44572103	-	BPChr08G16717
BPChr06G13552.v1.1	8.35	9.34	7.66	23.21	26.28	25.71	246	390	282	634	795	750	1.57538	3.32117e-34	3.16184e-33	up	Chr06	12861999	12865141	-	BPChr06G13552
BPChr04G21911.v1.1	32.57	35.82	30.62	9.92	7.9	10.49	630	982	740	178	157	201	-1.80056	3.44497e-34	3.2781e-33	down	Chr04	23905133	23906871	+	BPChr04G21911
BPChr06G29601.v1.1	16.03	15.33	19.73	56.68	52.56	49.39	259	351	398	849	872	790	1.64245	3.50533e-34	3.33391e-33	up	Chr06	5859532	5861134	-	BPChr06G29601
BPChr08G05155.v1.1	0.34	0.7	0.31	3.96	4.29	4.45	30	89	35	327	393	393	3.21743	3.54821e-34	3.37305e-33	up	Chr08	5894741	5899949	-	BPChr08G05155
BPChr14G19646.v1.1	21.97	22.41	21.14	42.89	50.15	44.29	1525	2205	1833	2761	3576	3045	1.07653	3.61537e-34	3.43522e-33	up	Chr14	21283562	21313805	+	BPChr14G19646
BPChr04G21817.v1.1	31.92	31.14	35.27	8.18	7.82	5.97	421	582	581	100	106	78	-2.15397	3.73213e-34	3.54444e-33	down	Chr04	22925145	22925714	+	BPChr04G21817
BPChr08G03138.v1.1	80.9	76.22	69.66	36.68	33.43	34.67	2533	3382	2724	1065	1075	1075	-1.10617	4.3754e-34	4.15333e-33	down	Chr08	43647908	43649750	-	BPChr08G03138
BPChr04G22749.v1.1	244.63	245.84	278.29	112.9	132.54	121.07	8933	12722	12693	3823	4971	4378	-1.06012	4.74866e-34	4.50545e-33	down	Chr04	174699	177733	+	BPChr04G22749
BPChr08G03121.v1.1	7.44	8.96	7.65	22.35	23.56	19.7	422	720	542	1175	1372	1106	1.45445	5.07453e-34	4.80762e-33	up	Chr08	43063364	43066956	+	BPChr08G03121
BPChr02G11883.v1.1	16.72	15.57	15.13	36.76	37.47	42.35	460	607	520	938	1059	1154	1.30714	5.11057e-34	4.83941e-33	up	Chr02	19206746	19212587	+	BPChr02G11883
BPChr03G07581.v1.1	15.72	17.19	15.84	38.56	39.39	38.25	371	575	467	844	955	894	1.26008	5.37169e-34	5.08421e-33	up	Chr03	25809915	25815455	-	BPChr03G07581
BPChr10G21547.v1.1	4.17	6.4	6.02	23.33	30.84	26.25	86	187	155	446	653	536	2.27848	5.54716e-34	5.24774e-33	up	Chr10	16659991	16660881	-	BPChr10G21547
BPunChr32737.v1.1	15.55	12.32	12.86	1.03	1.05	1.35	244	274	252	15	17	21	-3.55644	5.6982e-34	5.38801e-33	down	Contig19	215225	215902	-	BPunChr32737
BPunChr33215.v1.1	18.37	15.2	18.1	50.06	48.31	38.8	2047	2401	2519	5174	5530	4282	1.41774	5.71291e-34	5.39931e-33	up	Contig485	48445	63023	+	BPunChr33215
BPChr09G01183.v1.1	84.08	51.25	136.18	0.77	1.19	1.13	823	711	1665	7	12	11	-6.44126	5.86001e-34	5.53565e-33	down	Chr09	5294117	5302358	-	BPChr09G01183
BPChr14G12315.v1.1	9.61	10.24	9.22	2.54	2.81	2.04	513	775	615	126	154	108	-1.96553	6.05756e-34	5.7195e-33	down	Chr14	22260364	22266615	-	BPChr14G12315
BPChr06G11136.v1.1	10.99	8.98	9.92	1.99	2.52	2.28	488	565	550	82	115	100	-2.12675	6.06504e-34	5.72379e-33	down	Chr06	32673520	32677195	+	BPChr06G11136
BPChr11G18775.v1.1	3.57	3.94	3.36	11.94	12.62	12.23	138	216	162	428	501	468	1.7656	6.27971e-34	5.92351e-33	up	Chr11	6525365	6537395	+	BPChr11G18775
BPChr03G02434.v1.1	16.01	15.85	16.33	33.79	38.18	35.25	613	860	781	1200	1502	1337	1.16316	6.35033e-34	5.98723e-33	up	Chr03	24373071	24376129	+	BPChr03G02434
BPChr12G28123.v1.1	33.76	31.08	27.91	5.14	5.9	3.71	368	480	380	52	66	40	-2.64213	6.38798e-34	6.01982e-33	down	Chr12	13633131	13633601	-	BPChr12G28123
BPChr11G07351.v1.1	7.15	6.41	5.91	0.08	0	0.12	307	390	317	3	0	5	-6.67062	6.73256e-34	6.34148e-33	down	Chr11	19272936	19276144	-	BPChr11G07351
BPChr08G20411.v1.1	11.43	24.36	10.71	419.39	469.61	364.01	100	302	117	3402	4219	3153	4.76049	7.3512e-34	6.92084e-33	up	Chr08	24283947	24284324	+	BPChr08G20411
BPChr14G01964.v1.1	1.39	1.66	1.52	8.18	7.55	7.48	52	88	71	284	290	277	2.34673	7.40655e-34	6.96959e-33	up	Chr14	1971647	1976568	+	BPChr14G01964
BPChr14G27994.v1.1	348.06	348.58	266.83	821.83	728.74	877.35	3697	5247	3540	8095	7950	9228	1.34044	7.43278e-34	6.9909e-33	up	Chr14	24588340	24588798	-	BPChr14G27994
BPChr09G01164.v1.1	6.5	5.69	6.35	1.62	1.51	1.57	440	546	537	102	105	105	-1.97145	7.75408e-34	7.28958e-33	down	Chr09	5130705	5135052	-	BPChr09G01164
BPChr10G04277.v1.1	284.44	318.56	281.51	653.55	541.77	606.53	5009	7950	6192	10673	9799	10577	1.03403	8.24903e-34	7.75115e-33	up	Chr10	3189077	3195558	-	BPChr10G04277
BPChr11G28777.v1.1	3.96	4.5	3.58	0.2	0.28	0.29	192	309	217	9	14	14	-3.94792	8.3912e-34	7.88094e-33	down	Chr11	39079577	39084476	+	BPChr11G28777
BPChr14G06707.v1.1	1.43	1.52	1.21	6.41	8.3	7.23	67	101	71	278	399	335	2.40449	8.87693e-34	8.33312e-33	up	Chr14	14088369	14094115	+	BPChr14G06707
BPChr06G09448.v1.1	1.35	1.6	1.69	9.82	9.02	10.96	34	57	53	229	233	273	2.68406	9.48929e-34	8.90368e-33	up	Chr06	34659182	34660869	-	BPChr06G09448
BPChr11G26949.v1.1	9.23	9.02	7.71	36.21	34.83	31.3	114	158	119	415	442	383	1.98934	9.51049e-34	8.91929e-33	up	Chr11	1325923	1329993	+	BPChr11G26949
BPChr06G30910.v1.1	26.81	28.7	26.23	10.4	10.92	12.44	1193	1810	1458	429	499	548	-1.26848	1.07374e-33	1.00603e-32	down	Chr06	46849423	46856277	+	BPChr06G30910
BPChr06G31193.v1.1	28.96	41.35	32	8.32	9.09	8.24	589	1192	813	157	190	166	-1.98731	1.08754e-33	1.01847e-32	down	Chr06	42369046	42369924	+	BPChr06G31193
BPChr11G06890.v1.1	0.43	0.29	0.4	3.98	4.01	5.16	19	18	22	164	183	227	3.59168	1.14114e-33	1.06815e-32	up	Chr11	9455364	9457860	-	BPChr11G06890
BPChr11G01806.v1.1	0.46	0.5	0.13	6.89	8.16	7.8	11	17	4	154	202	186	4.40539	1.17685e-33	1.10052e-32	up	Chr11	13171485	13172525	+	BPChr11G01806
BPChr07G01596.v1.1	8.56	6.95	10.73	1.49	1.55	1.61	446	513	698	72	83	83	-2.48761	1.20107e-33	1.12263e-32	down	Chr07	18130699	18134692	-	BPChr07G01596
BPChr14G27031.v1.1	2.75	2.85	2.29	12.83	10.76	13.08	81	119	84	350	325	381	2.22277	1.22216e-33	1.1418e-32	up	Chr14	16792497	16795764	-	BPChr14G27031
BPChr12G25843.v1.1	16.08	17.02	15.62	39	37.1	38.14	390	585	473	877	924	916	1.23658	1.27725e-33	1.19212e-32	up	Chr12	3221125	3224538	-	BPChr12G25843
BPChr11G28773.v1.1	0.85	1.99	1.19	12.4	17.57	15.37	16	53	28	216	339	286	3.47196	1.29581e-33	1.20887e-32	up	Chr11	39899539	39900528	-	BPChr11G28773
BPChr13G17255.v1.1	36.65	41.81	32.68	82.01	96.46	84.13	3342	5403	3723	6936	9035	7598	1.24942	1.30693e-33	1.21866e-32	up	Chr13	24233377	24241993	+	BPChr13G17255
BPChr06G30555.v1.1	10.97	9.99	11.89	3.26	2.36	2.73	548	707	742	151	121	135	-1.97133	1.35652e-33	1.26369e-32	down	Chr06	41546548	41549005	+	BPChr06G30555
BPChr08G15814.v1.1	2.24	2.38	2.39	9.39	8.48	10.06	91	137	121	353	353	404	1.99799	1.38255e-33	1.28732e-32	up	Chr08	3863125	3869354	+	BPChr08G15814
BPChr14G12830.v1.1	13.99	12.52	14.4	30.01	34.61	30.12	1013	1285	1303	2016	2575	2160	1.22112	1.3983e-33	1.30137e-32	up	Chr14	19015292	19026289	-	BPChr14G12830
BPChr11G07063.v1.1	29.59	32.25	28.23	65.44	65.89	61.21	830	1282	989	1702	1898	1700	1.10364	1.41196e-33	1.31345e-32	up	Chr11	11557535	11560420	-	BPChr11G07063
BPChr09G20041.v1.1	58.94	66.07	53.51	18.64	11.33	13.5	1023	1625	1160	300	202	232	-2.0329	1.58517e-33	1.47388e-32	down	Chr09	4032518	4033267	-	BPChr09G20041
BPChr11G06815.v1.1	7.32	8.78	7.65	20.96	24.58	20.78	354	602	462	940	1221	995	1.48841	1.6284e-33	1.51335e-32	up	Chr11	8630681	8633659	+	BPChr11G06815
BPChr01G16765.v1.1	55.72	49.59	57.01	117.41	146.55	133.61	1025	1293	1310	2003	2769	2434	1.30154	1.67814e-33	1.55883e-32	up	Chr01	29092551	29093345	-	BPChr01G16765
BPChr05G22483.v1.1	3.88	5.32	4.48	0.9	0.87	1.01	344	668	496	74	79	89	-2.29182	1.74524e-33	1.62039e-32	down	Chr05	30335935	30345531	-	BPChr05G22483
BPChr11G17609.v1.1	5.19	4.89	6.17	0.25	0.14	0.23	182	243	270	8	5	8	-4.72462	1.79205e-33	1.66227e-32	down	Chr11	30212883	30217800	-	BPChr11G17609
BPChr10G17575.v1.1	527.35	406.81	576.39	192.92	195.06	176.26	15962	17450	21791	5415	6064	5283	-1.41294	1.79714e-33	1.6662e-32	down	Chr10	7799553	7801742	+	BPChr10G17575
BPChr07G09956.v1.1	11.21	7.67	9	0.86	0.81	1.19	323	313	324	23	24	34	-3.27443	1.92763e-33	1.78549e-32	down	Chr07	22744058	22746609	-	BPChr07G09956
BPChr11G05809.v1.1	11.62	10.91	11.43	1.91	1.85	1.56	263	350	323	40	43	35	-2.66688	2.12645e-33	1.96871e-32	down	Chr11	4561017	4565602	+	BPChr11G05809
BPChr04G21416.v1.1	9.84	9.64	9.22	20.44	21.74	21.32	525	729	614	1011	1191	1126	1.15461	2.17275e-33	2.00966e-32	up	Chr04	17739958	17747750	-	BPChr04G21416
BPChr11G05708.v1.1	33.86	39.84	32.89	15.67	16.23	15.55	2267	3780	2750	973	1116	1031	-1.15932	2.217e-33	2.04962e-32	down	Chr11	4743727	4754529	-	BPChr11G05708
BPChr07G30106.v1.1	1.94	1.42	1.33	9.01	9.96	11.09	54	56	46	232	284	305	2.70047	2.32583e-33	2.1482e-32	up	Chr07	4784148	4790740	+	BPChr07G30106
BPChr05G04671.v1.1	72.69	48.47	74.43	0.29	0.13	0.27	545	515	697	2	1	2	-8.16037	2.4061e-33	2.22129e-32	down	Chr05	31806009	31806332	+	BPChr05G04671
BPChr06G22590.v1.1	5.85	4.97	4.71	14.02	15.94	14.75	343	413	345	762	959	856	1.53658	2.42427e-33	2.23701e-32	up	Chr06	2661566	2664097	+	BPChr06G22590
BPChr05G27415.v1.1	17.1	17.36	17.09	5.24	5.07	6.66	749	1078	935	213	228	289	-1.59564	2.48172e-33	2.28893e-32	down	Chr05	1813226	1818415	+	BPChr05G27415
BPChr10G21682.v1.1	13.23	15.05	12.82	27.96	30.7	28.92	1112	1793	1346	2179	2650	2407	1.09899	2.79282e-33	2.57465e-32	up	Chr10	18000693	18008929	+	BPChr10G21682
BPChr12G11402.v1.1	45.95	53.27	53.58	16.28	20.54	19	1126	1850	1640	370	517	461	-1.44374	2.80732e-33	2.58679e-32	down	Chr12	561405	562463	+	BPChr12G11402
BPunChr32917.v1.1	1.51	1.45	1.36	6.8	5.96	7.17	73	99	82	305	296	343	2.21747	2.8441e-33	2.61945e-32	up	Contig297	314419	318795	+	BPunChr32917
BPChr06G27318.v1.1	13.04	11.76	12.88	1.42	1.84	1.81	248	317	306	25	36	34	-2.8824	2.91616e-33	2.68455e-32	down	Chr06	15802202	15803023	+	BPChr06G27318
BPChr08G31924.v1.1	2.62	1.79	2.56	18.8	17.69	17.6	32	31	39	213	222	213	2.97945	3.06439e-33	2.81967e-32	up	Chr08	1144118	1144767	+	BPChr08G31924
BPunChr32858.v1.1	15.44	15.85	15.96	7.77	7.79	7.27	1502	2184	1939	701	778	700	-1.04137	3.12741e-33	2.87631e-32	down	Contig267	16593	27357	+	BPunChr32858
BPChr13G07693.v1.1	24.38	27.24	23.76	10.24	11.8	10.13	1938	3069	2359	755	963	797	-1.21985	3.19355e-33	2.93575e-32	down	Chr13	24895151	24903593	+	BPChr13G07693
BPChr05G15007.v1.1	9.12	9.85	11.28	0.88	1.27	0.87	202	309	312	18	29	19	-3.31173	3.2364e-33	2.97374e-32	down	Chr05	18614410	18615366	+	BPChr05G15007
BPChr02G20833.v1.1	11.11	11.63	13.22	2.66	4.08	3.67	1408	2089	2093	312	531	460	-1.78013	3.26493e-33	2.99854e-32	down	Chr02	3709115	3738901	-	BPChr02G20833
BPChr04G03586.v1.1	4.64	5.17	4.82	0.23	0.34	0.35	174	275	226	8	13	13	-3.98151	3.27657e-33	3.00781e-32	down	Chr04	6786209	6795630	-	BPChr04G03586
BPChr14G02008.v1.1	15.5	13.69	13.1	3.91	3.82	4.7	679	850	717	159	172	204	-1.75727	3.60677e-33	3.30937e-32	down	Chr14	1228239	1232266	+	BPChr14G02008
BPChr04G27224.v1.1	10.36	9.89	9.77	24.01	27.96	25.91	348	471	410	748	965	862	1.38539	3.69221e-33	3.38617e-32	up	Chr04	21135528	21152176	+	BPChr04G27224
BPChr11G10066.v1.1	6.95	7.34	4.35	24.29	31.22	30.02	243	364	190	788	1122	1040	2.20748	3.91086e-33	3.58334e-32	up	Chr11	33551101	33552612	-	BPChr11G10066
BPChr05G17566.v1.1	24.67	18.33	24.37	65.03	68.63	59.11	834	878	1029	2039	2383	1979	1.52681	3.95333e-33	3.62055e-32	up	Chr05	10597086	10598546	-	BPChr05G17566
BPChr09G29876.v1.1	0.74	0.61	0.59	5.68	5.78	7.62	24	28	24	171	193	245	3.31641	4.06381e-33	3.71823e-32	up	Chr09	9940467	9943666	-	BPChr09G29876
BPChr12G11476.v1.1	2.71	1.85	2.36	22.91	15.65	22.42	34	33	37	267	202	279	3.16003	4.15361e-33	3.79862e-32	up	Chr12	2041364	2045266	-	BPChr12G11476
BPChr13G17229.v1.1	18.14	17.6	19.07	47.91	44.14	41.76	418	575	549	1024	1045	953	1.29603	4.19169e-33	3.83164e-32	up	Chr13	24548527	24549522	+	BPChr13G17229
BPChr14G26021.v1.1	3.17	3.3	2.63	14.68	14.07	11.4	105	155	109	451	479	374	2.14994	4.30642e-33	3.93468e-32	up	Chr14	13092629	13096907	-	BPChr14G26021
BPChr04G27204.v1.1	9.8	12.54	11.09	34.43	31.77	40.47	225	408	318	733	749	920	1.67709	4.38568e-33	4.00522e-32	up	Chr04	20657402	20660331	+	BPChr04G27204
BPChr06G19841.v1.1	50.25	70.03	102.25	8.19	10.71	6.19	443	875	1126	67	97	54	-3.13709	4.42628e-33	4.0404e-32	down	Chr06	51908558	51908938	+	BPChr06G19841
BPChr13G00694.v1.1	112.93	117.86	108.87	40.18	29.23	43.7	1764	2609	2124	582	469	676	-1.58073	4.66897e-33	4.25795e-32	down	Chr13	306318	308130	-	BPChr13G00694
BPChr08G26722.v1.1	1.9	1.31	1.42	11.85	9.48	13.1	44	43	41	254	225	300	2.91387	4.98616e-33	4.54509e-32	up	Chr08	25925621	25930144	-	BPChr08G26722
BPChr05G31550.v1.1	0.77	1.13	0.61	5.92	7.47	6.39	34	71	34	244	341	281	2.97934	5.31301e-33	4.84077e-32	up	Chr05	23774127	23776114	+	BPChr05G31550
BPChr02G23494.v1.1	38.91	39.43	39.82	19.63	19.25	19.04	1391	1998	1778	651	707	674	-1.02054	5.56567e-33	5.06861e-32	down	Chr02	19657578	19661751	+	BPChr02G23494
BPChr14G01980.v1.1	13.49	14.07	15.38	34.01	34.57	30.93	548	810	780	1281	1442	1244	1.2203	6.14608e-33	5.58935e-32	up	Chr14	549256	552610	-	BPChr14G01980
BPChr14G26035.v1.1	17.78	15.68	14.73	3.65	4.47	3.06	604	755	625	115	156	103	-2.09618	6.52094e-33	5.92749e-32	down	Chr14	13737664	13740680	-	BPChr14G26035
BPChr13G16622.v1.1	15.02	12.48	24.75	0.93	0.54	1.12	243	286	500	14	9	18	-4.32823	7.30452e-33	6.63358e-32	down	Chr13	12844154	12857591	+	BPChr13G16622
BPChr10G04393.v1.1	17.18	18.73	16.34	34.39	41.8	39.94	1540	2380	1830	2859	3849	3546	1.16044	7.42249e-33	6.73444e-32	up	Chr10	1248525	1259253	-	BPChr10G04393
BPChr01G16977.v1.1	2.05	1.75	2.03	0.35	0.42	0.43	364	441	451	58	76	76	-2.26957	7.65367e-33	6.94097e-32	down	Chr01	28207148	28225578	-	BPChr01G16977
BPChr10G15947.v1.1	23.61	26.37	22.75	10.73	10.25	11.18	1395	2208	1679	588	622	654	-1.17018	8.2923e-33	7.51314e-32	down	Chr10	9498806	9501817	-	BPChr10G15947
BPChr01G12459.v1.1	8.71	9.27	8.65	18.95	22.22	18.99	843	1271	1046	1701	2209	1820	1.18457	8.31904e-33	7.53387e-32	up	Chr01	2277907	2289496	+	BPChr01G12459
BPChr11G17644.v1.1	3.25	3	3.3	8.27	9.35	8.81	258	337	327	608	761	692	1.47807	8.4404e-33	7.64022e-32	up	Chr11	28705598	28719396	+	BPChr11G17644
BPChr06G11023.v1.1	0.11	0.23	0.26	4.23	4.42	7.09	4	12	12	146	169	261	4.69936	8.60644e-33	7.78691e-32	up	Chr06	33043941	33050119	+	BPChr06G11023
BPChr01G16786.v1.1	28.72	26.27	27.79	13.86	13.24	13.64	1892	2453	2287	847	896	890	-1.01453	9.0884e-33	8.21536e-32	down	Chr01	28361998	28367160	-	BPChr01G16786
BPChr13G24651.v1.1	63.49	67.15	60.31	28.94	28.1	30.04	1287	1929	1527	544	585	603	-1.12533	9.16399e-33	8.27985e-32	down	Chr13	18507557	18509988	+	BPChr13G24651
BPChr03G11623.v1.1	30.53	15.73	30.97	358.28	401.55	290.78	1030	752	1305	11210	13915	9715	3.77426	9.23616e-33	8.3412e-32	up	Chr03	16411745	16414800	+	BPChr03G11623
BPChr06G22578.v1.1	2.35	2.84	2.23	9.11	11.48	11.22	97	166	115	349	487	459	2.10651	9.53197e-33	8.60436e-32	up	Chr06	2197378	2199850	-	BPChr06G22578
BPChr02G25941.v1.1	10.51	8.59	10.38	36.64	38.44	42.55	107	124	132	346	402	429	2.00949	1.09464e-32	9.87653e-32	up	Chr02	17145396	17155953	+	BPChr02G25941
BPChr13G10285.v1.1	8.06	9.43	9.4	24.96	22.09	27.34	298	494	434	856	839	1001	1.47292	1.15151e-32	1.03849e-31	up	Chr13	9172421	9175248	-	BPChr13G10285
BPChr12G29183.v1.1	13.91	13.17	13.82	27.3	28.55	25.96	1069	1434	1326	1945	2253	1975	1.0092	1.19827e-32	1.08016e-31	up	Chr12	8899127	8912499	-	BPChr12G29183
BPChr02G25721.v1.1	11.71	12.01	12.81	28.8	29.63	26.91	434	631	593	990	1128	988	1.23229	1.23273e-32	1.11071e-31	up	Chr02	5224387	5230145	-	BPChr02G25721
BPChr09G29839.v1.1	25.91	33.91	23.83	7.28	8.16	8.77	1029	1908	1182	268	333	345	-1.78024	1.31626e-32	1.18542e-31	down	Chr09	12057595	12067831	-	BPChr09G29839
BPChr01G23662.v1.1	66.12	60.51	80.39	27.65	29.54	29.48	6041	7834	9174	2343	2772	2667	-1.2482	1.45018e-32	1.30423e-31	down	Chr01	17436744	17449940	+	BPChr01G23662
BPChr08G13258.v1.1	17.18	16.44	17.49	6.54	5.24	5.5	703	953	894	248	220	223	-1.5586	1.50586e-32	1.35367e-31	down	Chr08	31883188	31900960	-	BPChr08G13258
BPChr09G06374.v1.1	16.49	14.62	14.82	5.27	5.03	6.12	922	1158	1035	273	289	339	-1.47582	1.57129e-32	1.41106e-31	down	Chr09	13907117	13912573	+	BPChr09G06374
BPChr01G13756.v1.1	1.33	1.3	1.45	0.13	0.26	0.17	324	448	441	29	65	40	-2.86292	1.59328e-32	1.42963e-31	down	Chr01	18608583	18620057	+	BPChr01G13756
BPChr01G20296.v1.1	2.26	2.44	3.09	11.8	12.7	10.86	73	112	125	354	422	348	2.18767	1.59959e-32	1.43463e-31	up	Chr01	443593	444990	-	BPChr01G20296
BPChr02G19577.v1.1	2.42	2.26	2.51	0.57	0.56	0.55	349	462	451	76	83	79	-2.08642	1.60701e-32	1.44063e-31	down	Chr02	176889	220953	+	BPChr02G19577
BPChr14G19631.v1.1	40.47	29.12	35.33	0.12	0.06	0.06	709	723	773	2	1	1	-8.80787	1.66022e-32	1.48764e-31	down	Chr14	21256123	21258231	-	BPChr14G19631
BPChr11G06755.v1.1	4.05	3.36	4.42	0	0.04	0.08	271	319	370	0	3	5	-6.59737	1.75694e-32	1.57359e-31	down	Chr11	10282089	10306146	-	BPChr11G06755
BPChr07G14128.v1.1	7.67	6.32	6.78	0.03	0.08	0.11	282	329	311	1	3	4	-6.54138	1.97078e-32	1.76429e-31	down	Chr07	10184792	10193526	+	BPChr07G14128
BPChr06G10975.v1.1	12.42	12.07	13.77	34.11	36.27	33.64	252	347	349	642	756	676	1.45214	2.03014e-32	1.8166e-31	up	Chr06	33327044	33330606	-	BPChr06G10975
BPChr05G00162.v1.1	40.6	43.76	40.91	19.27	20.96	17.48	2458	3754	3093	1082	1303	1048	-1.10914	2.09673e-32	1.87533e-31	down	Chr05	13897341	13904535	+	BPChr05G00162
BPChr03G11610.v1.1	34.88	37.67	33.32	16.27	15.18	17.93	2147	3286	2562	929	960	1093	-1.09296	2.16942e-32	1.93946e-31	down	Chr03	16144453	16158608	-	BPChr03G11610
BPChr09G20588.v1.1	3.87	3.99	4.03	11.63	11.38	13	170	248	221	473	513	565	1.60503	2.18782e-32	1.95501e-31	up	Chr09	29603259	29609560	+	BPChr09G20588
BPChr06G02637.v1.1	3.4	3.25	4.12	0.03	0.06	0.07	210	285	318	2	4	4	-6.02337	2.23094e-32	1.99263e-31	down	Chr06	9070658	9073567	-	BPChr06G02637
BPChr04G14221.v1.1	105.32	103.44	88.97	49.69	46.95	50.04	5001	6961	5277	2188	2290	2353	-1.01371	2.25891e-32	2.01668e-31	down	Chr04	9577729	9582710	-	BPChr04G14221
BPChr04G23847.v1.1	1.55	1.59	1.34	9.65	9.49	9.17	37	54	40	214	233	217	2.66788	2.49718e-32	2.22737e-31	up	Chr04	2936590	2939610	-	BPChr04G23847
BPChr02G18974.v1.1	5.47	7.1	7.63	0.9	1.2	1.27	288	530	502	44	65	66	-2.57472	2.52048e-32	2.24609e-31	down	Chr02	17831009	17834667	-	BPChr02G18974
BPChr07G24573.v1.1	0.03	0.01	0.02	3.85	4.28	4.84	2	1	2	277	341	372	7.94824	2.8885e-32	2.5717e-31	up	Chr07	2918110	2934125	-	BPChr07G24573
BPChr06G29290.v1.1	0.08	0.04	0.04	5.55	6.56	5.48	3	2	2	205	268	216	6.93899	2.96842e-32	2.64165e-31	up	Chr06	5663631	5665751	+	BPChr06G29290
BPChr11G05698.v1.1	7.19	8.14	7.76	1	0.77	1.14	210	337	283	27	23	33	-2.98716	3.16238e-32	2.81298e-31	down	Chr11	3158912	3162433	+	BPChr11G05698
BPChr01G13707.v1.1	45.41	48.24	49.29	22.86	24.51	22.23	1797	2705	2436	839	996	871	-1.02982	3.19933e-32	2.84454e-31	down	Chr01	20690739	20692448	-	BPChr01G13707
BPChr04G24884.v1.1	24.53	23.5	22.83	51.33	63.57	50.32	2042	2773	2374	3963	5436	4149	1.23078	3.42419e-32	3.0417e-31	up	Chr04	19824211	19832465	+	BPChr04G24884
BPChr13G01348.v1.1	10.62	9.21	9.5	3.99	4.23	3.72	1419	1745	1586	494	580	492	-1.2887	3.52962e-32	3.13393e-31	down	Chr13	22099239	22120987	+	BPChr13G01348
BPChr09G20068.v1.1	22.43	29.5	27.84	76.86	87.26	68.33	478	891	741	1519	1910	1442	1.55054	3.53206e-32	3.13467e-31	up	Chr09	3670284	3671204	+	BPChr09G20068
BPChr06G08442.v1.1	7.93	8.37	8.36	16.66	16.79	16.6	621	929	818	1210	1351	1288	1.02883	3.6726e-32	3.25791e-31	up	Chr06	20613150	20621688	+	BPChr06G08442
BPChr13G20239.v1.1	23.68	22.66	24.2	56.14	50.29	57.5	452	613	577	994	986	1087	1.22464	3.69077e-32	3.27254e-31	up	Chr13	12024369	12030551	-	BPChr13G20239
BPChr11G02103.v1.1	19.96	15.45	21.25	74.36	77.85	63.34	176	193	234	608	705	553	1.9403	3.74814e-32	3.3219e-31	up	Chr11	36499006	36499386	-	BPChr11G02103
BPChr01G22957.v1.1	648.39	537.1	691.16	7.91	19.04	7.73	24397	28640	32483	276	736	288	-5.74537	3.97158e-32	3.51673e-31	down	Chr01	25181224	25184012	+	BPChr01G22957
BPChr09G08695.v1.1	23.37	22.63	23.74	99.07	64.66	99.46	279	383	354	1097	793	1176	1.92217	4.0434e-32	3.57708e-31	up	Chr09	5731014	5737677	-	BPChr09G08695
BPChr09G29860.v1.1	8.31	8.63	9.61	0.75	0.63	0.93	180	265	260	15	14	20	-3.51846	4.1035e-32	3.6286e-31	down	Chr09	10048446	10050734	+	BPChr09G29860
BPChr11G17793.v1.1	19.39	18.42	18.5	38.41	44.65	44.79	646	870	770	1187	1528	1478	1.19218	4.39619e-32	3.88566e-31	up	Chr11	27965385	27966824	+	BPChr11G17793
BPChr07G02872.v1.1	5.02	5.55	4.58	11.84	11.75	11.62	516	809	589	1130	1242	1184	1.2245	4.41682e-32	3.90213e-31	up	Chr07	15256970	15273807	+	BPChr07G02872
BPChr06G13477.v1.1	10.4	8.52	11.53	34.68	33.99	33.98	174	202	241	538	584	563	1.76416	4.517e-32	3.98882e-31	up	Chr06	12030908	12032018	-	BPChr06G13477
BPChr07G14139.v1.1	7.37	6.07	6.18	0.02	0.08	0.02	367	428	384	1	4	1	-7.31165	4.58897e-32	4.05055e-31	down	Chr07	10208771	10212264	+	BPChr07G14139
BPChr05G14779.v1.1	25.27	22.1	23.43	9.15	8.03	9.62	1024	1269	1186	344	334	386	-1.39418	4.72254e-32	4.16656e-31	down	Chr05	18153754	18158345	+	BPChr05G14779
BPChr10G06637.v1.1	95.24	83.21	91.23	43.03	47.25	41.26	7546	9343	9029	3162	3845	3237	-1.02729	4.80443e-32	4.23689e-31	down	Chr10	19939475	19948377	+	BPChr10G06637
BPChr06G27304.v1.1	2.98	2.86	3.28	13.21	11.72	12.22	83	113	114	341	335	337	2.03382	4.86695e-32	4.29009e-31	up	Chr06	15697940	15700083	-	BPChr06G27304
BPChr12G28115.v1.1	0.11	0.19	0.05	3.39	3.57	3.98	5	12	3	138	161	173	4.89536	5.26066e-32	4.63504e-31	up	Chr12	14301509	14306824	-	BPChr12G28115
BPChr08G15436.v1.1	62.47	58.08	62.78	130.53	123.5	120.45	850	1120	1067	1647	1726	1623	1.03924	5.37152e-32	4.73058e-31	up	Chr08	36583996	36584583	+	BPChr08G15436
BPChr01G00562.v1.1	3.04	2.56	2.55	0.19	0.12	0.17	202	241	212	12	8	11	-4.08841	5.67055e-32	4.99085e-31	down	Chr01	11796326	11801530	+	BPChr01G00562
BPChr02G00388.v1.1	6.59	5.87	5.48	1.39	1.12	1.04	378	477	392	74	66	59	-2.32991	5.67218e-32	4.99085e-31	down	Chr02	1946310	1961328	+	BPChr02G00388
BPChr12G26803.v1.1	3.6	3.37	3.58	0.08	0.05	0.07	204	270	253	4	3	4	-5.72621	6.06823e-32	5.33693e-31	down	Chr12	17852241	17860330	+	BPChr12G26803
BPChr13G17238.v1.1	25.14	23.91	24.17	10.65	10.35	9.1	1102	1485	1323	433	466	395	-1.27365	6.26025e-32	5.50332e-31	down	Chr13	24554873	24558741	-	BPChr13G17238
BPunChr32709.v1.1	14.82	12.91	12.67	1.78	3.14	2.17	468	578	500	52	102	68	-2.49521	6.50744e-32	5.71805e-31	down	Contig178	59045	63519	+	BPunChr32709
BPChr11G07428.v1.1	5.12	5.33	5.05	12.99	15.65	17.51	294	434	362	692	923	996	1.58201	6.55447e-32	5.75678e-31	up	Chr11	17722837	17729822	-	BPChr11G07428
BPChr11G17783.v1.1	7.74	6.92	6.43	20.19	21.78	27.02	270	342	280	653	780	933	1.71925	7.01863e-32	6.1589e-31	up	Chr11	26913033	26917657	+	BPChr11G17783
BPChr05G04726.v1.1	3.83	2.38	3.66	21.29	15.85	19.1	83	73	99	428	353	410	2.52839	7.20031e-32	6.31549e-31	up	Chr05	31965128	31975790	-	BPChr05G04726
BPChr04G27168.v1.1	120.43	137.63	116.21	57.05	44.67	55.19	3517	5696	4239	1545	1340	1596	-1.24735	7.30216e-32	6.40195e-31	down	Chr04	21252993	21263816	-	BPChr04G27168
BPChr02G10639.v1.1	38.22	38.4	42.48	13.34	17.85	16.08	2539	3615	3525	822	1218	1058	-1.32381	8.14266e-32	7.13562e-31	down	Chr02	21296928	21304225	-	BPChr02G10639
BPChr05G17416.v1.1	0.86	0.81	0.75	5.58	4.54	7.16	42	56	46	253	228	347	2.84519	8.55069e-32	7.48982e-31	up	Chr05	10658922	10677113	+	BPChr05G17416
BPChr14G17383.v1.1	7.82	8.17	8.75	4.2	4.02	4.08	1731	2562	2419	862	913	895	-1.00074	9.55074e-32	8.35454e-31	down	Chr14	4249014	4261342	-	BPChr14G17383
BPChr08G26688.v1.1	1.03	0.96	1.13	2.92	2.96	2.91	212	282	291	560	628	596	1.50581	9.70863e-32	8.48885e-31	up	Chr08	26075354	26091114	+	BPChr08G26688
BPChr06G11095.v1.1	55.67	48.9	47.38	6.3	6.63	9.24	286	356	304	30	35	47	-2.76722	1.00467e-31	8.77654e-31	down	Chr06	31126364	31126585	-	BPChr06G11095
BPunChr33068.v1.1	4.37	3.83	5.77	15.79	19.46	16.7	242	300	399	810	1106	915	1.90387	1.01599e-31	8.86756e-31	up	Contig414	22394	24784	-	BPunChr33068
BPChr03G28920.v1.1	5.79	5.84	3.86	25.79	23.55	26.24	84	120	70	347	351	377	2.29651	1.09732e-31	9.57309e-31	up	Chr03	20139491	20144805	+	BPChr03G28920
BPChr11G01817.v1.1	13.78	13.08	13.87	6.09	6.11	6.01	1059	1425	1331	434	482	457	-1.15356	1.12692e-31	9.8225e-31	down	Chr11	13467283	13476264	-	BPChr11G01817
[truncated: 4,514 more rows]

## Sheet: S4vsS3
ID	S4-1_fpkm	S4-2_fpkm	S4-3_fpkm	S3-1_fpkm	S3-2_fpkm	S3-3_fpkm	S4-1_count	S4-2_count	S4-3_count	S3-1_count	S3-2_count	S3-3_count	log2FoldChange	pvalue	padj	regulated	chr	start	end	strand	gene_name
BPChr01G13652.v1.1	1011.18	1377.58	1669.16	3.48	2.79	3.49	65705	84986	77991	256	225	267	-9.2505	0	0	down	Chr01	19112861	19119085	-	BPChr01G13652
BPChr01G13795.v1.1	1450.06	1055.39	1279.91	0.08	0.13	0.2	80621	55710	51170	5	9	13	-13.7177	0	0	down	Chr01	18456926	18461220	+	BPChr01G13795
BPChr01G23686.v1.1	222.16	283.28	192.48	1.2	1.93	1.58	10292	12460	6412	63	111	86	-7.73578	0	0	down	Chr01	15444602	15447225	-	BPChr01G23686
BPChr02G10524.v1.1	218.66	166.3	211.46	0.74	0.77	0.57	17587	12699	12230	67	77	54	-8.71315	0	0	down	Chr02	20686077	20689617	+	BPChr02G10524
BPChr02G14584.v1.1	1136.27	832.44	1040.81	5.23	6.23	5.61	29956	20836	19731	156	204	174	-8.00805	0	0	down	Chr02	13535880	13537922	-	BPChr02G14584
BPChr03G09702.v1.1	11.13	8.02	10.96	2730.62	2783.41	3098.65	168	115	119	46640	52157	55027	7.61883	0	0	up	Chr03	19208910	19210798	-	BPChr03G09702
BPChr03G13905.v1.1	1829.61	2461.91	2657.83	3.1	3.28	3.37	141952	181349	148281	272	316	308	-10.0224	0	0	down	Chr03	10202920	10206426	-	BPChr03G13905
BPChr03G13989.v1.1	1196.48	1441.3	1744.54	8.72	9.3	8.71	84388	96514	88477	696	814	723	-7.90692	0	0	down	Chr03	10237217	10240609	-	BPChr03G13989
BPChr03G28985.v1.1	5.19	6.1	6.07	1984.02	2142.49	2016.81	69	77	58	29836	35347	31533	7.93986	0	0	up	Chr03	20622109	20622945	+	BPChr03G28985
BPChr05G13007.v1.1	14.01	21.86	18.98	3885.73	4194.26	4006.62	582	862	567	182637	216277	195794	7.24729	0	0	up	Chr05	554203	556172	+	BPChr05G13007
BPChr05G27341.v1.1	4177.21	3124.35	4281.72	0.08	0.05	0.22	191577	136043	141205	4	3	12	-15.5618	0	0	down	Chr05	1574112	1576801	-	BPChr05G27341
BPChr05G31580.v1.1	331.09	307.14	369.53	0.21	0.09	0.2	31664	27888	25412	23	11	23	-11.5081	0	0	down	Chr05	25726055	25730221	+	BPChr05G31580
BPChr05G31657.v1.1	3950.85	3262.13	4163.4	0.03	0.23	0.18	224955	176346	170462	2	16	12	-15.1966	0	0	down	Chr05	23408713	23412867	-	BPChr05G31657
BPChr06G04876.v1.1	280.72	245.33	264.04	0.85	1.01	1	6702	5561	4533	23	30	28	-8.65003	0	0	down	Chr06	29797718	29798681	-	BPChr06G04876
BPChr06G19446.v1.1	8.2	8.15	7.57	1449.83	1249.09	1168.94	107	101	71	21399	20226	17938	6.79913	0	0	up	Chr06	25043955	25044431	+	BPChr06G19446
BPChr06G21265.v1.1	535.02	388.94	542.1	1.3	1.31	1.16	39564	27307	28826	109	120	101	-9.15436	0	0	down	Chr06	269110	273440	-	BPChr06G21265
BPChr06G25496.v1.1	176.39	137.74	142.78	1.21	1.32	1.29	6980	5175	4063	54	65	60	-7.44313	0	0	down	Chr06	10001299	10005151	+	BPChr06G25496
BPChr06G29277.v1.1	45.16	37.87	34.65	2441.61	2555.67	2626.97	2953	2351	1629	180640	207435	202068	5.48009	0	0	up	Chr06	7399268	7407619	-	BPChr06G29277
BPChr07G12409.v1.1	944.45	1040.07	1009.3	7.07	7.92	6.95	45717	47799	35131	387	476	396	-7.63257	0	0	down	Chr07	3549668	3552774	+	BPChr07G12409
BPChr07G18849.v1.1	79.51	74.42	84.13	10810	12084.5	11467.4	1957	1739	1489	301042	369205	332026	6.62906	0	0	up	Chr07	19254563	19257294	+	BPChr07G18849
BPChr08G01268.v1.1	8.5	8.59	7.72	229.61	219.48	221.57	662	635	432	20227	21212	20294	4.21902	0	0	up	Chr08	40049653	40062762	+	BPChr08G01268
BPChr08G05091.v1.1	9.7	9.04	7.7	420.82	418.25	417.12	210	186	120	10313	11245	10628	5.02954	0	0	up	Chr08	7296051	7297079	-	BPChr08G05091
BPChr08G10784.v1.1	30.84	23.01	31.52	5045.86	5149.03	5028.3	528	374	388	97739	109420	101265	6.93094	0	0	up	Chr08	28854158	28854973	+	BPChr08G10784
BPChr08G16157.v1.1	477.67	505.39	530.68	3.36	2.67	3.51	20614	20707	16468	164	143	178	-7.85574	0	0	down	Chr08	32648262	32649966	-	BPChr08G16157
BPChr08G16651.v1.1	1800.81	2123.51	2048.69	27.13	32.14	29.11	16252	18195	13295	277	360	309	-6.61879	0	0	down	Chr08	44347129	44347555	+	BPChr08G16651
BPChr09G02345.v1.1	1975.81	2216.36	2381.77	0.02	0.09	0.16	155457	165563	134753	2	9	15	-15.0688	0	0	down	Chr09	30442907	30445783	+	BPChr09G02345
BPChr09G06493.v1.1	544.85	418.39	531.11	1.43	1.09	1.01	12442	9071	8721	37	31	27	-9.27751	0	0	down	Chr09	13946281	13948147	+	BPChr09G06493
BPChr09G16308.v1.1	294.34	200.96	267.88	0.19	0.22	0.18	26193	16979	17142	19	24	19	-10.8903	0	0	down	Chr09	27276719	27284667	-	BPChr09G16308
BPChr09G16334.v1.1	429.63	436.33	457.7	5.54	5.6	4.48	13782	13289	10558	201	223	169	-6.94902	0	0	down	Chr09	27943072	27944244	+	BPChr09G16334
BPChr09G20947.v1.1	21.24	25.86	19.13	2198.69	2364.49	2247	244	282	158	28574	33712	30361	6.14843	0	0	up	Chr09	28454509	28454928	-	BPChr09G20947
BPChr10G03363.v1.1	135.97	127.66	122.33	0.68	0.93	0.79	4254	3792	2752	24	36	29	-7.86777	0	0	down	Chr10	15083790	15086646	-	BPChr10G03363
BPChr10G03389.v1.1	609.53	609.62	593.13	0.52	0.55	0.41	39490	37498	27632	38	44	31	-10.8049	0	0	down	Chr10	14368780	14375429	+	BPChr10G03389
BPChr10G21665.v1.1	235.4	195.22	218.14	0.52	0.36	0.42	10487	8257	6988	26	20	22	-9.51609	0	0	down	Chr10	16861594	16865579	+	BPChr10G21665
BPChr10G21693.v1.1	103.08	100.54	104.52	4.5	4.15	4.03	14840	13742	10820	733	741	683	-5.14638	0	0	down	Chr10	16871261	16877861	-	BPChr10G21693
BPChr10G24049.v1.1	352.66	574.03	421.15	2.35	2.64	2.4	12615	19495	10833	95	117	101	-8.0433	0	0	down	Chr10	7204717	7207283	+	BPChr10G24049
BPChr11G01753.v1.1	1187.67	1140.03	1086.73	110.03	104.91	112.49	12440	11337	8185	1304	1364	1386	-3.92204	0	0	down	Chr11	14146149	14146937	-	BPChr11G01753
BPChr11G05748.v1.1	655.16	578.54	774.27	1.44	1.37	1.55	26607	22307	22611	66	69	74	-9.401	0	0	down	Chr11	3761792	3764839	+	BPChr11G05748
BPChr11G05893.v1.1	190.38	163.54	151.32	3.16	2.62	2.69	9429	7690	5389	177	161	157	-6.43795	0	0	down	Chr11	5244383	5247429	+	BPChr11G05893
BPChr12G08344.v1.1	5.69	4.41	4.9	966.71	1080.44	1064.48	189	139	117	36344	44563	41608	7.15759	0	0	up	Chr12	5789932	5794587	+	BPChr12G08344
BPChr12G10662.v1.1	900.01	620.9	806.48	0.84	0.74	0.85	86639	56748	55826	92	89	96	-10.4485	0	0	down	Chr12	20797623	20804158	+	BPChr12G10662
BPChr12G22384.v1.1	1155.48	1280.24	1420.09	1.29	1.39	1.17	69109	72698	61075	87	103	82	-10.5178	0	0	down	Chr12	20738823	20742491	-	BPChr12G22384
BPChr12G29193.v1.1	723.5	552.33	697.66	7.27	5.84	6.69	39513	28639	27398	449	396	430	-7.18812	0	0	down	Chr12	9500753	9503613	+	BPChr12G29193
BPChr14G09078.v1.1	321.56	316.73	280.07	3.79	2.72	3.83	14932	13964	9352	199	157	209	-7.01216	0	0	down	Chr14	8868050	8871088	+	BPChr14G09078
BPunChr33228.v1.1	589.63	462.02	505.62	0.45	0.41	0.31	20995	15619	12946	18	18	13	-10.9299	0	0	down	Contig488	49952	51253	-	BPunChr33228
BPChr11G07411.v1.1	77	80.68	72.44	3.8	3.13	3.02	3443	3425	2329	192	174	159	-5.07099	5.97788e-306	2.67733e-303	down	Chr11	16999218	17002251	+	BPChr11G07411
BPChr03G18239.v1.1	2041.59	1696.78	2171.12	35.54	32.55	34.35	42545	33571	32534	838	842	842	-6.3999	9.72281e-305	4.26386e-302	down	Chr03	12699770	12700531	+	BPChr03G18239
BPChr04G18157.v1.1	1.04	1.37	0.94	103.34	101.85	106.75	63	79	41	7115	7693	7641	6.00593	4.56418e-302	1.96073e-299	up	Chr04	18122888	18131046	-	BPChr04G18157
BPChr03G28920.v1.1	218.64	251.48	179.32	4.23	4.37	3.47	3749	4094	2211	82	93	70	-6.28053	3.77863e-298	1.5908e-295	down	Chr03	20139491	20144805	+	BPChr03G28920
BPChr08G16666.v1.1	106.09	121.03	96.61	6.68	7.81	7.35	7935	8595	5196	565	725	647	-4.42316	1.12051e-297	4.62485e-295	down	Chr08	43768242	43771377	+	BPChr08G16666
BPChr14G19648.v1.1	278.7	199.77	264.51	2.58	2.44	2.29	27180	18497	18549	285	295	263	-7.2168	2.45867e-297	9.95287e-295	down	Chr14	21220637	21231546	+	BPChr14G19648
BPChr01G11714.v1.1	1022.61	576.7	787.56	0.14	0.17	0.28	66196	35443	36659	10	14	21	-12.536	4.08853e-296	1.62384e-293	down	Chr01	13760393	13767496	-	BPChr01G11714
BPChr12G11354.v1.1	258.28	281.75	192.08	1.81	2.43	2.11	4789	4960	2561	38	56	46	-7.37356	3.18365e-292	1.24103e-289	down	Chr12	1689671	1690348	-	BPChr12G11354
BPChr04G27257.v1.1	463.46	343.06	447.88	0.1	0.14	0.16	30115	21164	20927	7	11	12	-12.2003	1.22044e-291	4.67096e-289	down	Chr04	20744994	20750905	-	BPChr04G27257
BPChr05G22446.v1.1	387.44	290.67	419.22	1.89	1.75	1.47	19231	13698	14963	106	108	86	-8.29952	1.50637e-291	5.66235e-289	down	Chr05	30246700	30250914	-	BPChr05G22446
BPChr13G02543.v1.1	248.35	195.15	188.57	7.69	7.68	7.54	39753	29657	21704	1392	1525	1420	-5.32567	1.761e-289	6.50335e-287	down	Chr13	5020907	5054698	-	BPChr13G02543
BPChr08G26794.v1.1	11.68	14.12	10.61	351.63	339.37	365.45	427	490	279	14547	15403	15719	4.32451	2.69014e-285	9.76335e-283	up	Chr08	25832130	25834150	+	BPChr08G26794
BPChr09G20117.v1.1	174.03	208.45	162.69	3.6	4.5	3.16	3798	4319	2553	89	122	81	-6.12837	4.3482e-285	1.55135e-282	down	Chr09	3085631	3087437	+	BPChr09G20117
BPChr06G00212.v1.1	137.09	163.19	150.56	2.01	1.44	1.18	5736	6483	4530	95	75	58	-7.14922	7.90751e-281	2.68473e-278	down	Chr06	14080093	14084725	-	BPChr06G00212
BPChr11G14279.v1.1	146.21	128.26	157.14	9725.33	9375.43	9179.8	5850	4872	4521	440258	465621	432057	5.48581	4.37949e-277	1.46331e-274	up	Chr11	21754901	21757466	-	BPChr11G14279
BPChr06G09478.v1.1	354.87	328.15	411.51	0.91	0.81	0.41	10297	9040	8586	30	29	14	-9.55748	4.44943e-270	1.46345e-267	down	Chr06	36081929	36083735	+	BPChr06G09478
BPChr02G14186.v1.1	97.42	117.09	128.34	1.68	1.36	1.46	6357	7254	6022	124	110	112	-6.80023	5.82026e-270	1.88487e-267	down	Chr02	7789556	7794671	-	BPChr02G14186
BPChr03G03321.v1.1	214.3	241.02	191.75	3.21	4.96	4.33	3657	3905	2353	62	105	87	-6.2232	4.20114e-269	1.33991e-266	down	Chr03	29975539	29976162	+	BPChr03G03321
BPChr09G29865.v1.1	4.53	5.99	5.58	302.92	322.59	337.51	149	187	132	11276	13174	13062	5.37081	9.24589e-268	2.90487e-265	up	Chr09	9528152	9529438	+	BPChr09G29865
BPChr10G03373.v1.1	85.07	80.77	72.67	0.59	0.36	0.69	3443	3104	2115	27	18	33	-7.72817	3.98352e-266	1.23313e-263	down	Chr10	15089454	15093514	-	BPChr10G03373
BPChr06G08503.v1.1	160.54	202.83	157.78	8.97	9.2	10.27	5554	6662	3925	351	395	418	-4.72887	3.77297e-262	1.15103e-259	down	Chr06	20628004	20631023	+	BPChr06G08503
BPChr14G27754.v1.1	924.6	543.38	833.75	1.05	1.33	1.15	21847	12190	14166	28	39	32	-9.89968	7.0217e-261	2.11153e-258	down	Chr14	25933262	25936054	+	BPChr14G27754
BPChr10G03287.v1.1	734	603.26	509.7	3.77	3.73	2.38	6022	4699	3007	35	38	23	-8.081	1.00818e-260	2.98903e-258	down	Chr10	21987846	21991074	+	BPChr10G03287
BPChr10G15244.v1.1	403.24	403.02	438.49	20.51	21.44	18.06	13134	12463	10270	756	867	692	-4.91918	1.52947e-255	4.41032e-253	down	Chr10	21118062	21123801	+	BPChr10G15244
BPChr08G03139.v1.1	0.47	0.81	0.72	173.13	156.69	162.01	19	31	21	7907	7851	7693	7.42425	2.71308e-254	7.71763e-252	up	Chr08	43248466	43250731	-	BPChr08G03139
BPChr10G05985.v1.1	744.56	581.03	747.28	1.42	1.41	0.66	10629	7875	7671	23	25	11	-9.76339	4.92186e-254	1.3814e-251	down	Chr10	5951787	5952308	+	BPChr10G05985
BPChr08G20411.v1.1	643.97	1032.95	781.06	8.38	7.79	6.17	6657	10138	5806	98	100	75	-7.31582	1.38421e-253	3.83391e-251	down	Chr08	24283947	24284324	+	BPChr08G20411
BPChr09G16326.v1.1	563.29	1216.39	827.8	2.47	2.38	2.71	24355	49933	25737	121	128	138	-8.95702	5.12899e-253	1.40215e-250	down	Chr09	27477781	27481724	+	BPChr09G16326
BPChr09G11999.v1.1	82.17	86.93	69.24	3.52	3.56	4	2063	2072	1250	100	111	118	-4.9614	7.62064e-253	2.0566e-250	down	Chr09	24599190	24600107	+	BPChr09G11999
BPChr14G26990.v1.1	119.99	170.29	125.94	0.25	0.45	0.29	4991	6725	3767	12	23	14	-9.24266	1.91661e-251	5.10692e-249	down	Chr14	17913404	17914924	-	BPChr14G26990
BPChr12G06133.v1.1	80.51	97.08	97.33	0.38	0.42	0.38	3404	3897	2959	18	22	19	-8.40746	1.24676e-250	3.28053e-248	down	Chr12	8085892	8088271	-	BPChr12G06133
BPChr06G20902.v1.1	694.78	443.89	552.37	0.06	0.05	0.1	53867	32675	30795	5	5	9	-13.5399	4.07524e-249	1.05906e-246	down	Chr06	11640249	11650427	-	BPChr06G20902
BPChr08G22998.v1.1	3.48	3.15	2.37	218.32	268.68	267.95	192	165	94	13639	18415	17404	5.85292	1.95946e-248	5.03007e-246	up	Chr08	40868352	40871132	+	BPChr08G22998
BPChr09G20963.v1.1	302.88	481.27	372.17	0.08	0.27	0.11	16028	24180	14162	5	18	7	-11.7777	2.74517e-248	6.96216e-246	down	Chr09	28497077	28499401	+	BPChr09G20963
BPChr07G32370.v1.1	939.25	502.37	743.34	0.31	0.4	0.5	32134	16318	18287	12	17	20	-11.3689	2.56918e-247	6.43824e-245	down	Chr07	24304416	24305748	-	BPChr07G32370
BPChr11G01745.v1.1	134.45	172.08	196.43	1.42	1.72	1.44	7611	9249	7996	91	121	96	-7.32429	6.27848e-247	1.55485e-244	down	Chr11	13128820	13130889	+	BPChr11G01745
BPChr14G25354.v1.1	264.03	296.07	275.06	16.96	20.85	18.76	10694	11385	8011	777	1048	894	-4.42265	1.40226e-245	3.43227e-243	down	Chr14	20943816	20947765	+	BPChr14G25354
BPChr08G31885.v1.1	856.71	804.73	886.19	0.37	0.4	0.54	12230	10907	9097	6	7	9	-11.4779	1.24703e-242	3.01725e-240	down	Chr08	1475842	1476363	-	BPChr08G31885
BPChr04G23831.v1.1	43.48	49.55	40.21	5.01	4.74	4.51	3244	3510	2157	423	439	396	-3.75905	6.56184e-242	1.56962e-239	down	Chr04	3875015	3880445	-	BPChr04G23831
BPChr09G20582.v1.1	404.01	233.82	336.38	0.27	0.36	0.24	19888	10928	11907	15	22	14	-10.6732	3.80623e-240	9.00237e-238	down	Chr09	29293153	29298115	-	BPChr09G20582
BPChr08G10693.v1.1	2.85	3.17	2.18	87.64	89.93	83.08	245	259	135	8531	9604	8408	4.45249	2.37493e-239	5.49366e-237	up	Chr08	29079961	29086068	-	BPChr08G10693
BPChr08G16687.v1.1	103.95	115.81	144.39	0.49	0.67	0.56	5242	5545	5236	28	42	33	-8.27434	3.90423e-236	8.93305e-234	down	Chr08	44088570	44092986	+	BPChr08G16687
BPChr06G25459.v1.1	79.48	60.15	46.21	0.58	0.53	0.49	9177	6594	3837	76	76	66	-7.39465	1.06769e-235	2.41666e-233	down	Chr06	10341610	10346288	-	BPChr06G25459
BPChr11G26261.v1.1	50.31	84.16	58.55	0.34	0.32	0.31	4282	6800	3583	33	34	31	-8.16103	1.50359e-235	3.36708e-233	down	Chr11	15172589	15177048	-	BPChr11G26261
BPChr04G03674.v1.1	447.64	259.03	353.81	1.31	1.04	1.33	15976	8777	9080	53	46	56	-8.71909	2.01256e-235	4.4594e-233	down	Chr04	6546956	6548789	+	BPChr04G03674
BPChr10G21731.v1.1	118.45	92.94	94.78	3866.9	4075.3	4025.15	690	514	397	25486	29467	27582	4.74791	2.05417e-235	4.50419e-233	up	Chr10	917116	917328	-	BPChr10G21731
BPChr05G04657.v1.1	14.05	15.72	12.73	250.64	242.18	262.35	448	476	292	9043	9586	9841	3.6152	3.88452e-232	8.42981e-230	up	Chr05	30804953	30809131	+	BPChr05G04657
BPChr02G14167.v1.1	46.9	71.9	58.62	0.85	0.74	0.71	3562	5184	3201	73	70	63	-6.80813	2.76776e-231	5.94504e-229	down	Chr02	7746605	7752111	-	BPChr02G14167
BPChr04G02731.v1.1	1077.34	704.13	1014.39	0.09	0.11	0.03	63817	39600	43208	6	8	2	-14.1336	7.63742e-231	1.62392e-228	down	Chr04	22764779	22767823	-	BPChr04G02731
BPChr14G12881.v1.1	2.61	4.03	5.09	1048.29	1048.55	924.88	47	69	66	21376	23457	19608	7.48265	1.88956e-230	3.97753e-228	up	Chr14	19490227	19490998	+	BPChr14G12881
BPChr13G07687.v1.1	58.57	63.92	58.87	3.61	2.92	2.8	2297	2380	1660	160	142	129	-4.82348	2.04245e-230	4.25679e-228	down	Chr13	24712891	24718944	+	BPChr13G07687
BPChr11G01831.v1.1	146.44	188.42	149.79	0.49	0.22	0.3	4197	5127	3087	16	8	10	-9.44852	9.23493e-229	1.90584e-226	down	Chr11	14025134	14028259	+	BPChr11G01831
BPChr04G21898.v1.1	57.49	69.26	72.17	1.12	0.99	0.75	3641	4165	3287	80	78	56	-6.66553	1.91366e-228	3.91092e-226	down	Chr04	23797255	23803480	-	BPChr04G21898
BPChr09G20974.v1.1	72.02	70.07	72.64	1.89	1.48	1.56	1885	1741	1367	56	48	48	-5.99089	7.34074e-228	1.48579e-225	down	Chr09	28674736	28675692	+	BPChr09G20974
BPChr13G04446.v1.1	820.14	955.3	832.69	0.67	1.23	1.3	5383	5953	3930	5	10	10	-10.1998	1.76348e-226	3.53536e-224	down	Chr13	23525691	23525930	+	BPChr13G04446
BPChr06G08558.v1.1	376.3	301.91	349.73	14.82	12.29	12.86	28002	21330	18714	1248	1135	1126	-5.2309	8.67111e-226	1.70586e-223	down	Chr06	20398718	20402617	-	BPChr06G08558
BPChr10G21580.v1.1	87.07	135.15	126.16	0.44	0.59	0.41	4748	6997	4947	27	40	26	-8.46174	2.03373e-225	3.9639e-223	down	Chr10	16642985	16647662	-	BPChr10G21580
BPChr07G32026.v1.1	110.04	155.12	100.61	1.05	1.16	1.56	3906	5228	2568	42	51	65	-7.13011	5.17483e-225	9.9936e-223	down	Chr07	28440118	28441770	+	BPChr07G32026
BPChr10G03289.v1.1	43.3	65.43	48.74	0.93	1.11	1.07	3654	5243	2958	89	116	106	-6.19411	4.42233e-224	8.46274e-222	down	Chr10	21933016	21937808	+	BPChr10G03289
BPChr01G19703.v1.1	0.94	1.18	0.83	48.1	52.59	56.18	99	118	63	5737	6882	6967	5.19632	5.66279e-224	1.07389e-221	up	Chr01	4133388	4148252	-	BPChr01G19703
BPChr03G04533.v1.1	246.39	332.7	298.66	11.8	10.93	9.63	5741	7360	5004	311	316	264	-5.30149	6.94048e-224	1.30444e-221	down	Chr03	6700640	6701560	+	BPChr03G04533
BPChr09G20144.v1.1	242.44	142.74	216.22	0.42	0.4	0.4	12233	6838	7845	24	25	24	-9.4935	1.26733e-223	2.36082e-221	down	Chr09	2804169	2810398	-	BPChr09G20144
BPChr08G17101.v1.1	3.18	4.2	3.58	102.18	106.4	110.51	440	552	357	16020	18301	18015	4.32971	4.15848e-223	7.6786e-221	up	Chr08	39142246	39147625	+	BPChr08G17101
BPChr14G27653.v1.1	62.62	90.33	70.13	1.15	1.27	0.9	2896	3966	2332	60	73	49	-6.60332	5.6623e-223	1.03645e-220	down	Chr14	23813486	23818140	+	BPChr14G27653
BPChr08G31909.v1.1	6.02	6.22	5.28	151.48	151.68	161.94	160	157	101	4556	5005	5064	4.19244	1.3504e-222	2.4505e-220	up	Chr08	1306096	1308628	+	BPChr08G31909
BPChr06G22566.v1.1	242.01	463.86	317.28	0.42	0.58	0.87	14157	25762	13346	28	42	60	-9.61926	1.12115e-221	2.01711e-219	down	Chr06	2386198	2388806	+	BPChr06G22566
BPChr10G21765.v1.1	61.98	60.69	64.63	1264.77	1277.79	1233.42	1251	1163	938	28882	32012	29284	3.79146	1.51989e-221	2.71133e-219	up	Chr10	905122	905859	-	BPChr10G21765
BPChr11G01786.v1.1	1.02	1.35	0.98	36.19	33.79	33.02	228	288	158	9167	9390	8695	4.40589	1.90879e-221	3.37646e-219	up	Chr11	14120103	14128939	+	BPChr11G01786
BPChr12G25167.v1.1	413.62	187.68	321.05	0.44	0.32	0.28	53663	23118	29951	64	51	42	-10.366	3.5359e-221	6.20256e-219	down	Chr12	22387731	22407020	-	BPChr12G25167
BPChr03G23142.v1.1	75.33	83.33	71.75	12.7	13.3	13.06	4481	4706	3069	855	982	914	-3.09657	8.55976e-220	1.48912e-217	down	Chr03	27454906	27459175	-	BPChr03G23142
BPChr13G10400.v1.1	482.63	596.09	705.44	12.55	11.3	11.53	18967	22241	19935	558	551	533	-6.20623	1.5064e-219	2.59916e-217	down	Chr13	9306575	9309659	+	BPChr13G10400
BPChr08G15870.v1.1	275.63	494.3	368.48	5.76	5.96	5.36	26842	45703	25804	635	721	614	-6.59079	1.35108e-218	2.31221e-216	down	Chr08	4203449	4207504	+	BPChr08G15870
BPChr04G23893.v1.1	479.45	261.47	376.37	2.26	2.2	2.41	31062	16083	17534	166	177	184	-7.89296	1.51066e-218	2.56447e-216	down	Chr04	2752782	2760303	-	BPChr04G23893
BPChr01G19764.v1.1	295.98	275.67	214.11	10.56	10.47	12.84	7034	6220	3659	284	309	359	-5.06792	3.87631e-218	6.52771e-216	down	Chr01	3323881	3328959	+	BPChr01G19764
BPChr10G03545.v1.1	0.88	0.69	0.55	273.06	281.26	378.26	31	23	14	10891	12307	15686	8.23144	1.95383e-217	3.23843e-215	up	Chr10	15730833	15735196	+	BPChr10G03545
BPChr08G16230.v1.1	334.02	264.62	357.56	0.02	0.07	0.07	28062	21107	21601	2	7	7	-13.0892	1.87148e-213	3.05385e-211	down	Chr08	32949731	32954146	+	BPChr08G16230
BPChr07G30155.v1.1	1573.93	695.24	1058.51	0.51	0.4	0.59	38352	16084	18547	14	12	17	-11.6694	4.10597e-211	6.64852e-209	down	Chr07	6422551	6423759	-	BPChr07G30155
BPChr11G17732.v1.1	70.24	66.76	85.62	1.21	1.09	0.83	6124	5526	5368	119	118	85	-6.70627	2.01915e-210	3.24451e-208	down	Chr11	29161685	29169077	+	BPChr11G17732
BPChr11G17834.v1.1	69.09	68.13	66.68	7.6	7.2	7.9	3278	3069	2275	408	424	441	-3.70752	4.09283e-210	6.52682e-208	down	Chr11	29060366	29062983	-	BPChr11G17834
BPChr02G23378.v1.1	73.83	85.01	54.75	2.32	2.12	2.19	2952	3227	1574	105	105	103	-5.53887	7.7293e-210	1.22332e-207	down	Chr02	9109053	9110729	-	BPChr02G23378
BPChr11G05746.v1.1	96.07	135.54	115.26	0.38	0.81	0.72	3618	4846	3121	16	38	32	-8.03201	3.67048e-209	5.76594e-207	down	Chr11	5133989	5135365	-	BPChr11G05746
BPChr06G29384.v1.1	724.82	497.77	518.46	4.88	4.84	4.84	4460	2908	2294	34	37	35	-7.44241	2.06589e-208	3.22126e-206	down	Chr06	6254164	6254388	-	BPChr06G29384
BPChr07G30061.v1.1	5.24	5.49	4.24	110.49	116.6	110	196	195	114	4677	5415	4841	3.95407	9.55932e-208	1.47959e-205	up	Chr07	4310171	4312831	-	BPChr07G30061
BPChr05G22068.v1.1	495.91	245.36	352.58	0.62	0.54	0.32	30230	14200	15455	43	41	23	-10.0747	1.91157e-207	2.93712e-205	down	Chr05	27938503	27942542	-	BPChr05G22068
BPChr11G18679.v1.1	165.95	269.4	192.58	1.74	2.19	1.47	3540	5456	2954	42	58	37	-7.38863	1.1387e-206	1.73693e-204	down	Chr11	6347691	6348678	-	BPChr11G18679
BPChr06G27270.v1.1	181.54	139.74	167.72	7.59	7.14	7.07	19715	14408	13097	932	963	903	-5.03439	1.09675e-205	1.64904e-203	down	Chr06	16050368	16084426	+	BPChr06G27270
BPChr06G08605.v1.1	1873.24	1513.98	1803.1	96.99	87.68	91.26	45594	34986	31558	2671	2649	2613	-4.78036	4.32823e-205	6.46164e-203	down	Chr06	20332988	20334399	-	BPChr06G08605
BPChr05G15021.v1.1	1.61	2.21	1.67	81.61	74.77	77	75	98	56	4308	4330	4226	4.87569	1.58798e-204	2.35402e-202	up	Chr05	18615850	18622028	-	BPChr05G15021
BPChr11G17669.v1.1	254.3	365.85	277.13	1.44	2.82	1.64	7636	10430	5984	49	105	58	-7.77637	2.08193e-203	3.06466e-201	down	Chr11	29778512	29779925	-	BPChr11G17669
BPChr14G01103.v1.1	164.55	169.59	155.04	13.68	16.87	14.93	3402	3329	2305	320	433	363	-3.96422	9.11075e-203	1.33181e-200	down	Chr14	9475686	9476441	-	BPChr14G01103
BPChr12G25847.v1.1	1561.22	1453.27	1119.22	0.11	0.14	0.41	26130	23093	13470	2	3	8	-13.152	1.12065e-202	1.62687e-200	down	Chr12	2961934	2968315	+	BPChr12G25847
BPChr11G26268.v1.1	470.7	323.87	453.79	0.05	0.07	0.06	31152	20350	21596	4	6	5	-13.2217	2.07429e-202	2.99068e-200	down	Chr11	14791721	14800196	-	BPChr11G26268
BPChr08G24776.v1.1	104.64	136.18	98.42	5.15	5.58	4.17	4882	6032	3302	272	323	229	-5.03988	3.85637e-202	5.52221e-200	down	Chr08	19044955	19047844	+	BPChr08G24776
BPChr08G31895.v1.1	0.48	0.87	0.37	112.7	129.43	133.18	29	50	16	7742	9754	9512	7.23146	1.67955e-201	2.38881e-199	up	Chr08	1408513	1411396	-	BPChr08G31895
BPChr10G06618.v1.1	216.57	207.49	342.43	0.2	0.26	0.21	10732	9762	12202	11	16	12	-10.7332	5.80007e-201	8.19406e-199	down	Chr10	19389707	19393713	-	BPChr10G06618
BPChr03G02429.v1.1	116.87	136.05	121.09	14.95	16.1	14.36	4075	4504	3036	590	697	589	-3.57932	2.48493e-200	3.48719e-198	down	Chr03	23525273	23530842	-	BPChr03G02429
BPChr02G25621.v1.1	549.35	736.22	450.37	13.61	18.06	14.09	22836	29056	13462	640	932	689	-5.77017	4.32119e-200	6.02392e-198	down	Chr02	5628626	5635462	-	BPChr02G25621
BPChr08G11322.v1.1	176.66	162.23	169.68	19.72	19.08	17.9	11131	9705	7688	1406	1492	1327	-3.708	7.21926e-200	9.99773e-198	down	Chr08	37291296	37298351	+	BPChr08G11322
BPChr04G24534.v1.1	364.95	337.2	363.57	36.58	38.36	37.55	17995	15786	12891	2041	2348	2178	-3.78754	1.57858e-199	2.17184e-197	down	Chr04	11994409	11999636	-	BPChr04G24534
BPChr11G10251.v1.1	45.24	39.91	43.03	0.79	0.84	0.65	1778	1489	1216	35	41	30	-6.35703	2.63918e-199	3.60744e-197	down	Chr11	34598721	34600504	+	BPChr11G10251
BPChr04G18293.v1.1	118.85	107.29	159.24	0.96	1.27	0.93	8506	7290	8195	78	113	78	-7.48353	1.8334e-198	2.48988e-196	down	Chr04	14478450	14483708	+	BPChr04G18293
BPChr09G20632.v1.1	963.79	647.55	1008.84	0.03	0.05	0.08	61914	39495	46602	2	4	6	-14.5735	3.85954e-197	5.14198e-195	down	Chr09	29200901	29204034	-	BPChr09G20632
BPChr05G21118.v1.1	1418.26	761.41	1105.55	0.12	0.14	0.23	41773	21292	23415	4	5	8	-13.2664	4.2795e-197	5.66562e-195	down	Chr05	2591455	2593489	-	BPChr05G21118
BPChr06G16575.v1.1	233.5	244.34	287.05	2.53	3.09	1.63	7663	7613	6774	94	126	63	-7.26727	6.58589e-197	8.66456e-195	down	Chr06	4076707	4080252	+	BPChr06G16575
BPChr03G03188.v1.1	201.94	190.65	223.32	0.04	0.02	0.08	18026	16157	14334	4	2	8	-12.7269	9.94214e-197	1.29989e-194	down	Chr03	28721913	28733172	+	BPChr03G03188
BPChr09G29831.v1.1	242.66	280.71	165.02	0.25	0.39	0.34	6092	6691	2979	7	12	10	-9.98743	2.3124e-196	3.0047e-194	down	Chr09	10111358	10112275	+	BPChr09G29831
BPChr11G14319.v1.1	3314.65	2042.33	2643.35	0.06	0.32	0.33	50854	29749	29162	1	6	6	-13.9972	6.92748e-196	8.94622e-194	down	Chr11	21571517	21572511	+	BPChr11G14319
BPChr11G05794.v1.1	247.89	147.44	192.86	0.3	0.32	0.41	8725	4927	4881	12	14	17	-9.70057	3.07487e-195	3.94671e-193	down	Chr11	2966647	2969664	-	BPChr11G05794
BPChr08G20432.v1.1	60.66	43.21	55.76	0.29	0.21	0.25	4124	2789	2726	22	18	20	-8.28723	5.61822e-195	7.16748e-193	down	Chr08	24091694	24095346	+	BPChr08G20432
BPChr14G27759.v1.1	21.16	28.21	21.65	0.17	0.21	0.15	1785	2259	1313	16	22	15	-7.59759	3.68871e-194	4.67756e-192	down	Chr14	23874414	23882535	+	BPChr14G27759
BPChr06G19431.v1.1	0.7	0.58	1.12	131.71	122.42	127.06	28	22	32	5942	6059	5960	6.80823	7.42518e-194	9.35928e-192	up	Chr06	25798131	25800333	-	BPChr06G19431
BPChr08G31905.v1.1	203.53	359.77	230.19	1.07	0.88	1.12	3540	5941	2879	21	19	23	-8.54258	1.49883e-193	1.878e-191	down	Chr08	1286890	1287525	-	BPChr08G31905
BPChr06G31428.v1.1	87.46	58.49	79.35	0.15	0.12	0.15	6623	4205	4321	13	11	13	-9.63917	2.63229e-193	3.27868e-191	down	Chr06	45251804	45258889	-	BPChr06G31428
BPChr14G18097.v1.1	47.33	56.58	48.15	1.6	2.26	1.57	2897	3288	2119	111	172	113	-5.3398	4.99688e-193	6.18731e-191	down	Chr14	7052693	7054930	+	BPChr14G18097
BPChr04G21828.v1.1	3.97	2.45	4.19	588.26	681.17	654.86	29	17	22	4860	6174	5625	6.98216	2.81547e-192	3.46582e-190	up	Chr04	23856348	23856614	-	BPChr04G21828
BPChr13G00424.v1.1	15.87	14.62	18.32	0.54	0.46	0.46	3942	3449	3273	151	141	134	-5.6205	8.18787e-192	1.00206e-189	down	Chr13	22530868	22548296	-	BPChr13G00424
BPChr01G13767.v1.1	6004.75	4607.87	5517.4	0.07	0.12	0.39	79317	57787	52406	1	2	6	-15.3194	1.24205e-191	1.51128e-189	down	Chr01	18743775	18744350	+	BPChr01G13767
BPChr05G20985.v1.1	93.18	102.39	99.92	1320.93	1267.54	1296.68	7112	7420	5484	114077	120093	116428	3.17584	2.32966e-191	2.81836e-189	up	Chr05	4111518	4123352	+	BPChr05G20985
BPChr05G22174.v1.1	430.4	368.23	523.36	0.06	0.08	0.12	20516	16665	17939	3	5	7	-12.8329	3.22461e-191	3.87874e-189	down	Chr05	27765993	27768250	-	BPChr05G22174
BPChr05G00143.v1.1	160.27	126.28	147.69	0.13	0.18	0.17	6509	4869	4313	6	9	8	-10.3714	4.251e-191	5.08429e-189	down	Chr05	13916257	13933797	-	BPChr05G00143
BPChr01G19546.v1.1	73.82	69.77	46.47	1.01	1.33	1.3	4476	4016	2026	69	100	93	-6.23269	6.97651e-191	8.29692e-189	down	Chr01	1794986	1803751	+	BPChr01G19546
BPChr12G25373.v1.1	463.99	332.48	351.94	1.1	0.92	1.32	4492	3056	2450	12	11	15	-8.97535	4.947e-190	5.85024e-188	down	Chr12	21839285	21839638	-	BPChr12G25373
BPChr08G01499.v1.1	222.44	223.36	289.67	1.54	2.16	1.6	3066	2923	2871	24	37	26	-7.66162	5.48303e-190	6.44793e-188	down	Chr08	9141602	9142105	+	BPChr08G01499
BPChr14G26021.v1.1	86.13	108.36	73.26	4.29	4.32	5.06	3373	4029	2063	190	210	233	-4.82075	8.97239e-190	1.04927e-187	down	Chr14	13092629	13096907	-	BPChr14G26021
BPChr05G07803.v1.1	6.72	5.36	4.04	276.25	292.82	306.1	317	240	137	14745	17147	16987	5.22526	2.17258e-189	2.52668e-187	up	Chr05	6264459	6269741	+	BPChr05G07803
BPChr08G16113.v1.1	614.97	332.01	413.3	1.7	1.13	1.44	10545	5405	5096	33	24	29	-8.86574	8.30386e-188	9.60419e-186	down	Chr08	33631864	33632610	+	BPChr08G16113
BPChr03G07585.v1.1	130.69	111.97	139.89	5.15	4.54	5.35	6748	5489	5194	301	291	325	-5.2173	3.17629e-187	3.6536e-185	down	Chr03	26031262	26037292	+	BPChr03G07585
BPChr12G25914.v1.1	164.61	221.75	195.62	9.95	11.8	10.87	4943	6322	4224	338	440	384	-4.69423	5.18373e-187	5.9303e-185	down	Chr12	2647850	2650497	-	BPChr12G25914
BPChr01G25590.v1.1	150.37	219.99	141.43	1.95	2.82	1.65	9154	12715	6191	134	213	118	-6.84441	1.44677e-186	1.64619e-184	down	Chr01	23389569	23393832	-	BPChr01G25590
BPChr05G22193.v1.1	808.2	404.16	659.83	0.57	0.99	0.92	16378	7776	9615	13	25	22	-10.105	2.11018e-186	2.38813e-184	down	Chr05	27936997	27938279	-	BPChr05G22193
BPChr06G29354.v1.1	30.55	30.26	42.26	0.41	0.49	0.53	6642	6245	6606	101	133	136	-6.71863	1.08637e-184	1.22289e-182	down	Chr06	4651162	4680794	+	BPChr06G29354
BPChr13G17240.v1.1	3.33	3.68	5.88	739.36	621.17	736.76	41	43	52	10295	9489	10666	6.82511	3.12722e-184	3.50148e-182	up	Chr13	24244957	24245522	+	BPChr13G17240
BPChr11G01808.v1.1	0.99	1.05	0.88	14.55	14.43	13.99	246	248	158	4102	4463	4101	3.34314	9.49117e-184	1.05709e-181	up	Chr11	14223307	14233168	+	BPChr11G01808
BPChr13G04464.v1.1	111.57	206.07	144.11	0.39	0.73	0.53	4284	7512	3979	17	35	24	-8.64531	1.15763e-183	1.28253e-181	down	Chr13	23695731	23698542	-	BPChr13G04464
BPChr12G11496.v1.1	174.53	191.94	191.11	10.56	11.81	8.51	6415	6698	5051	439	539	368	-4.71641	4.50181e-183	4.96142e-181	down	Chr12	63002	64345	+	BPChr12G11496
BPChr06G13470.v1.1	79.46	107.34	90.19	6.59	7.2	6.49	4233	5429	3455	397	476	407	-4.30775	1.01917e-182	1.11737e-180	down	Chr06	13220895	13223768	+	BPChr06G13470
BPChr14G27051.v1.1	0.99	1.36	1.13	49.43	45.2	47.09	60	78	49	3386	3397	3354	4.81984	1.28327e-182	1.39963e-180	up	Chr14	18093100	18099183	-	BPChr14G27051
BPChr06G22578.v1.1	78.46	120.31	72.39	2.21	2.16	1.85	3830	5576	2541	122	131	106	-5.9723	1.92042e-182	2.08375e-180	down	Chr06	2197378	2199850	-	BPChr06G22578
BPChr09G29694.v1.1	159.9	184.11	292.16	0.37	0.33	0.53	8501	9293	11169	22	22	33	-9.57921	3.4365e-182	3.70966e-180	down	Chr09	11102371	11117578	-	BPChr09G29694
BPChr09G29811.v1.1	249.68	212.37	281.05	6.13	4.46	4.82	5326	4301	4311	148	118	121	-6.14454	3.48859e-182	3.74667e-180	down	Chr09	10135274	10136141	-	BPChr09G29811
BPChr08G10712.v1.1	115.08	135.1	107.37	12.49	14.81	13.15	3868	4311	2595	475	618	520	-3.67707	2.35296e-181	2.51421e-179	down	Chr08	28164994	28167705	-	BPChr08G10712
BPChr08G16655.v1.1	86.2	83.73	120.63	0.16	0.26	0.2	4724	4357	4754	10	18	13	-9.40248	8.07512e-181	8.58491e-179	down	Chr08	43717238	43719241	-	BPChr08G16655
BPChr11G05662.v1.1	71.7	78.97	105.01	1.14	0.86	0.82	4618	4829	4863	83	69	62	-7.05788	1.47902e-180	1.56449e-178	down	Chr11	2827798	2831590	-	BPChr11G05662
BPChr01G16842.v1.1	19.26	17.18	18.86	1.53	1.48	1.46	3139	2658	2211	282	300	279	-4.17392	1.58891e-180	1.67233e-178	down	Chr01	27174331	27180421	+	BPChr01G16842
BPChr05G21018.v1.1	123.21	84.47	105.03	0.81	0.86	0.69	3346	2178	2051	25	29	22	-7.59409	2.34054e-180	2.45116e-178	down	Chr05	4340643	4342664	+	BPChr05G21018
BPChr04G00610.v1.1	183.76	140.14	171.98	0.07	0.08	0.15	9498	6877	6392	4	5	9	-11.2647	2.88985e-180	3.01145e-178	down	Chr04	18617228	18619517	-	BPChr04G00610
BPChr10G15159.v1.1	493.61	486.91	632.37	22.19	20.6	21.6	31453	29457	28975	1600	1629	1619	-5.19831	3.53327e-180	3.66381e-178	down	Chr10	1082366	1086637	-	BPChr10G15159
BPChr07G18894.v1.1	76.15	89.02	78.51	2.01	2.75	1.99	1137	1262	843	34	51	35	-5.70489	6.38236e-180	6.58572e-178	down	Chr07	19716424	19717346	-	BPChr07G18894
BPChr03G00976.v1.1	0.36	0.41	0.27	11.22	10.8	11.41	94	102	51	3320	3505	3511	4.46115	3.48807e-179	3.58165e-177	up	Chr03	1594265	1604027	+	BPChr03G00976
BPChr03G11599.v1.1	46.51	52.62	42.85	9.75	9.45	9.23	3888	4177	2576	922	981	908	-2.85527	3.71724e-178	3.79844e-176	down	Chr03	15824305	15833908	-	BPChr03G11599
BPChr05G14788.v1.1	2660.96	2422.01	3212.21	0.06	0.11	0.4	39224	33896	34048	1	2	7	-14.3711	5.29008e-178	5.37953e-176	down	Chr05	17154232	17154869	+	BPChr05G14788
BPChr06G29584.v1.1	429.25	486.14	649.93	0.19	0.34	0.4	8147	8760	8870	4	8	9	-11.2637	8.18253e-178	8.28088e-176	down	Chr06	7393660	7394939	-	BPChr06G29584
BPChr08G01465.v1.1	12.16	10.19	9.01	221.69	225.72	212.26	809	644	431	16690	18643	16614	3.85644	1.00116e-177	1.00835e-175	up	Chr08	7733688	7738760	+	BPChr08G01465
BPChr14G27021.v1.1	313.04	212.56	261.36	0.84	0.71	0.81	4289	2765	2575	13	12	13	-8.93597	2.24763e-177	2.25298e-175	down	Chr14	16722681	16723367	+	BPChr14G27021
BPChr12G11391.v1.1	60.94	59.31	43.34	1048.42	1070.01	1070.67	1500	1386	767	29197	32691	31000	3.75247	1.82794e-176	1.82361e-174	up	Chr12	98401	99300	-	BPChr12G11391
BPChr12G08354.v1.1	88.35	133.66	114.28	3.64	3.51	3.47	2491	3578	2317	116	123	115	-5.52264	7.30678e-176	7.25508e-174	down	Chr12	5473089	5475863	+	BPChr12G08354
BPChr05G21017.v1.1	25.87	36.05	26.73	0.39	0.52	0.39	1402	1855	1042	24	35	25	-6.61506	3.76842e-175	3.72419e-173	down	Chr05	4139154	4144471	-	BPChr05G21017
BPChr11G18402.v1.1	130.74	159.09	140.01	20.83	21.55	21.72	6697	7737	5157	1207	1370	1309	-3.28292	9.63047e-174	9.47296e-172	down	Chr11	40908606	40911211	-	BPChr11G18402
BPChr03G09712.v1.1	3.68	2.37	3.84	311.8	319.43	361.5	72	44	54	6908	7764	8327	6.11615	9.74053e-174	9.53666e-172	up	Chr03	19218000	19224200	-	BPChr03G09712
BPChr08G01521.v1.1	79.02	142.48	89.82	2.27	2.33	2.24	7553	12930	6173	246	276	252	-6.03412	1.43616e-172	1.39315e-170	down	Chr08	8330341	8335892	-	BPChr08G01521
BPChr09G20622.v1.1	161.45	169.94	230	4.34	3.53	3.32	9462	9456	9693	288	257	229	-6.20267	5.99186e-171	5.78572e-169	down	Chr09	29528748	29532422	-	BPChr09G20622
BPChr10G21792.v1.1	49.37	45.94	62.25	0.77	0.8	1	3300	2915	2992	58	66	79	-6.4908	1.47952e-170	1.4221e-168	down	Chr10	202329	208824	-	BPChr10G21792
BPChr03G07552.v1.1	2.16	1.78	2.17	81.88	86.6	84.19	68	53	49	2911	3378	3112	4.83911	2.45893e-170	2.35275e-168	up	Chr03	25990080	25991429	+	BPChr03G07552
BPChr14G26006.v1.1	81.1	75.31	60.88	1066.31	1048.44	1098.19	2879	2538	1554	42827	46197	45858	3.35162	3.08416e-170	2.93763e-168	up	Chr14	13686947	13690044	+	BPChr14G26006
BPChr08G32259.v1.1	13.98	13.59	16.45	506.63	466.76	440.84	195	180	165	7995	8081	7233	4.46721	3.17477e-170	3.01032e-168	up	Chr08	2076543	2077052	+	BPChr08G32259
BPChr08G15767.v1.1	19.1	11.87	16.89	1462.78	1386.04	1538.16	2527	1491	1607	219025	227682	239454	5.96856	3.55116e-170	3.35211e-168	up	Chr08	4875220	4883105	+	BPChr08G15767
BPChr14G06677.v1.1	43.91	42.7	50.26	1.48	1.51	1.23	1758	1623	1447	67	75	58	-5.56592	8.28851e-170	7.78898e-168	down	Chr14	14537912	14539375	-	BPChr14G06677
BPChr11G26898.v1.1	6.77	8.99	5.22	261.29	254.91	279.37	211	266	117	9217	9865	10246	4.71339	3.54026e-169	3.31211e-167	up	Chr11	1021769	1025054	+	BPChr11G26898
BPChr05G07963.v1.1	21.38	21.36	22.63	0.07	0.08	0.13	2035	1930	1549	8	9	14	-8.43385	3.86332e-169	3.59836e-167	down	Chr05	14735633	14743857	-	BPChr05G07963
BPChr03G01055.v1.1	516.6	263.36	364.01	0.16	0.16	0.09	20429	9888	10351	7	8	4	-12.0086	7.84897e-169	7.27845e-167	down	Chr03	1912516	1916477	-	BPChr03G01055
BPChr02G00286.v1.1	35.44	46.67	36.98	0.32	0.2	0.21	1570	1963	1178	16	11	11	-7.89217	1.92288e-168	1.77529e-166	down	Chr02	2512854	2514892	+	BPChr02G00286
BPChr03G04493.v1.1	42.51	45.93	54.37	0.61	0.85	0.73	1782	1828	1639	29	44	36	-6.57245	5.13336e-168	4.71866e-166	down	Chr03	6988075	6991557	-	BPChr03G04493
BPChr07G12411.v1.1	242.23	173.81	219.06	9.22	8.68	8.46	9400	6404	6113	405	418	386	-5.13873	6.14127e-168	5.6206e-166	down	Chr07	3573541	3576733	-	BPChr07G12411
BPChr06G26063.v1.1	1.51	1.18	1.21	71.16	60.49	64.41	66	49	38	3512	3275	3305	5.1075	6.69891e-167	6.10441e-165	up	Chr06	28754228	28761917	+	BPChr06G26063
BPChr08G16636.v1.1	689.75	1239.71	842.46	26.73	23.77	25.43	16694	28487	14662	732	714	724	-5.71962	1.50719e-166	1.36751e-164	down	Chr08	44478449	44480701	+	BPChr08G16636
BPChr12G22353.v1.1	11.75	10.38	8.62	192.26	197.01	202.22	347	291	183	6425	7223	7026	3.72705	2.39225e-166	2.16124e-164	up	Chr12	20755637	20757200	-	BPChr12G22353
BPChr06G02243.v1.1	226.61	183.59	220.36	11.86	11.74	9.66	8478	6521	5928	502	545	425	-4.79252	1.03554e-165	9.31542e-164	down	Chr06	691216	692583	+	BPChr06G02243
BPChr06G16453.v1.1	571.64	307.37	466.62	0.11	0.06	0.17	22621	11548	13278	5	3	8	-12.491	2.43713e-165	2.18305e-163	down	Chr06	3269526	3272377	+	BPChr06G16453
BPChr11G05768.v1.1	28.21	44.73	37.87	0.12	0.15	0.13	2194	3303	2118	11	14	12	-8.64404	6.24932e-165	5.57407e-163	down	Chr11	2981421	2984725	+	BPChr11G05768
BPChr06G07942.v1.1	36.88	62.12	36.54	0.49	0.63	0.5	2595	4150	1849	39	55	41	-6.91278	7.46225e-164	6.5724e-162	down	Chr06	30274427	30284168	-	BPChr06G07942
BPChr14G27994.v1.1	0.96	0.76	1.88	367.11	327.31	328.04	12	9	17	5214	5100	4844	7.68162	1.48398e-163	1.30158e-161	up	Chr14	24588340	24588798	-	BPChr14G27994
BPChr08G16131.v1.1	118.38	96.51	154.81	1.06	1.2	1.26	4225	3270	3973	43	53	53	-7.26937	8.61199e-163	7.5221e-161	down	Chr08	32736188	32739667	+	BPChr08G16131
BPChr11G17804.v1.1	72.82	85.32	125.41	0.12	0.12	0.09	5347	5948	6622	10	11	8	-10.2883	9.20777e-163	8.00924e-161	down	Chr11	29315931	29328092	-	BPChr11G17804
BPChr10G21538.v1.1	1065.18	1030.64	1194.59	0	0.13	0.05	39501	36287	31855	0	6	2	-14.6887	2.47527e-162	2.14421e-160	down	Chr10	16846928	16848967	+	BPChr10G21538
BPChr07G24828.v1.1	291.47	127.49	222.47	0.66	0.64	0.77	16500	6852	9056	42	45	51	-8.83446	3.30965e-162	2.85525e-160	down	Chr07	16949158	16966733	-	BPChr07G24828
BPChr06G29621.v1.1	41.29	35.39	43.67	1.28	1.02	1.22	1992	1621	1515	70	61	69	-5.6465	4.63301e-162	3.9806e-160	down	Chr06	7074538	7076909	-	BPChr06G29621
BPChr01G13762.v1.1	68.18	98.24	62.63	3.26	3.43	3.26	2383	3260	1574	129	149	134	-5.05075	6.732e-162	5.76051e-160	down	Chr01	21097752	21101763	-	BPChr01G13762
BPChr01G18082.v1.1	14.78	21.02	19.67	0.61	0.57	0.43	3257	4400	3118	152	156	112	-5.64698	2.12991e-161	1.81517e-159	down	Chr01	23848774	23860847	+	BPChr01G18082
BPChr14G26984.v1.1	169.41	207	124.96	3.67	3.27	2.73	1793	2080	951	44	43	34	-6.22238	2.15731e-161	1.8311e-159	down	Chr14	16800658	16801044	+	BPChr14G26984
BPChr03G28951.v1.1	251.25	232.11	358.77	5.49	4.68	4.31	18518	16242	19014	458	428	374	-6.42027	3.69905e-161	3.12711e-159	down	Chr03	21106111	21115236	-	BPChr03G28951
BPChr11G07023.v1.1	61.2	71.8	85.87	0.76	0.92	0.76	1774	1976	1790	25	33	26	-7.03199	5.24472e-161	4.41605e-159	down	Chr11	9173630	9176188	-	BPChr11G07023
BPChr11G20485.v1.1	306.53	263.88	306.7	25.25	26.72	25.49	8014	6550	5766	747	867	784	-4.04701	6.47699e-161	5.4319e-159	down	Chr11	15944818	15947546	-	BPChr11G20485
BPChr04G24913.v1.1	51.31	59.29	62.65	2.34	3.14	2.43	4184	4591	3674	216	318	233	-4.99571	2.63687e-160	2.20262e-158	down	Chr04	20016992	20020981	-	BPChr04G24913
BPChr06G08075.v1.1	229.02	115.94	161.88	0.22	0.23	0.28	9019	4335	4584	10	11	13	-9.98705	3.92833e-160	3.26843e-158	down	Chr06	17295707	17298935	+	BPChr06G08075
BPChr01G20324.v1.1	1.7	1.39	1.54	40.11	40.35	41.43	120	93	78	3198	3530	3435	4.18069	1.74281e-159	1.44433e-157	up	Chr01	231679	234363	-	BPChr01G20324
BPChr05G31481.v1.1	1171.64	765.45	995.26	35.74	29.78	31.08	73152	45374	44683	2525	2308	2283	-5.47242	9.21186e-159	7.6043e-157	down	Chr05	23881021	23884798	-	BPChr05G31481
BPChr08G10706.v1.1	95.57	124.35	77.42	5.93	6	6.16	3361	4152	1958	236	262	255	-4.56453	1.79409e-158	1.47522e-156	down	Chr08	27668082	27669738	-	BPChr08G10706
BPChr13G04461.v1.1	50.93	53.19	53.57	8.2	7.95	8.15	3173	3146	2400	578	615	597	-3.2397	4.98566e-158	4.08359e-156	down	Chr13	23485214	23493521	-	BPChr13G04461
BPChr09G04738.v1.1	205.95	184.3	313.35	0.23	0.1	0.33	7953	6757	8701	10	5	15	-10.6198	1.14562e-157	9.34703e-156	down	Chr09	20861402	20863436	+	BPChr09G04738
BPChr03G07560.v1.1	309.4	430.91	435.92	15.53	15.73	13.66	3503	4632	3549	199	221	182	-5.2542	2.16086e-157	1.75622e-155	down	Chr03	26212750	26214496	+	BPChr03G07560
BPChr08G05085.v1.1	127.17	136.11	216.37	1.33	1.65	1.4	7801	7927	9544	92	126	101	-7.33383	4.02882e-157	3.2618e-155	down	Chr08	7091170	7096058	-	BPChr08G05085
BPChr03G07576.v1.1	202.47	190.23	164.66	22.86	22.93	18.62	5371	4791	3141	686	755	581	-3.65041	1.56883e-155	1.26528e-153	down	Chr03	26176778	26179808	+	BPChr03G07576
BPChr05G08859.v1.1	48.18	46.24	53.65	0.67	0.52	0.49	1340	1221	1073	21	18	16	-7.01336	1.71517e-155	1.37803e-153	down	Chr05	22378269	22379285	+	BPChr05G08859
BPChr02G25640.v1.1	104.76	125.94	132.75	7.41	7.85	7.61	2398	2737	2185	192	223	205	-4.53335	1.82777e-155	1.46291e-153	down	Chr02	6614022	6614858	-	BPChr02G25640
BPChr09G16382.v1.1	0.15	0.08	0.29	120.88	140.63	145.92	8	4	11	7114	9080	8929	9.13413	5.32543e-155	4.24622e-153	up	Chr09	27501561	27505228	+	BPChr09G16382
BPChr03G19806.v1.1	92.09	89.16	62.85	1	0.58	1.05	1783	1639	875	22	14	24	-7.06844	7.28615e-155	5.78768e-153	down	Chr03	1311824	1313482	-	BPChr03G19806
BPChr12G08238.v1.1	100.47	104.94	68.49	0.27	0.34	0.26	2646	2624	1297	8	11	8	-8.83298	1.07158e-154	8.47996e-153	down	Chr12	5281447	5282611	-	BPChr12G08238
BPChr09G29956.v1.1	170.56	119.65	150.71	6.39	6.55	6.32	6563	4371	4170	278	313	286	-5.06428	7.94996e-154	6.26766e-152	down	Chr09	11826830	11828339	-	BPChr09G29956
BPChr04G05365.v1.1	0.37	0.42	0.62	37.84	37.48	34.84	26	28	31	2986	3244	2858	5.77917	9.63566e-154	7.56831e-152	up	Chr04	934062	951181	+	BPChr04G05365
BPChr01G20311.v1.1	2.13	2.61	1.63	57.77	51.93	50.02	688	801	380	21154	20863	19043	4.11938	1.42208e-153	1.11282e-151	up	Chr01	366953	379092	+	BPChr01G20311
BPChr13G16035.v1.1	62.98	57.13	96.94	0.9	0.72	0.82	9869	8499	10923	159	140	152	-7.03633	3.40219e-153	2.65245e-151	down	Chr13	17214603	17235557	+	BPChr13G16035
BPChr11G06768.v1.1	319.58	158.75	231.89	0.08	0.11	0.29	18721	8829	9768	5	8	20	-11.0897	9.37268e-153	7.28025e-151	down	Chr11	9219466	9222057	+	BPChr11G06768
BPChr11G26387.v1.1	38.2	59.42	40.56	1.32	1.48	1.18	1709	2524	1305	67	82	62	-5.6468	4.51153e-152	3.49146e-150	down	Chr11	15202977	15206190	-	BPChr11G26387
BPChr08G16116.v1.1	439.42	673.89	467.66	31.79	35.67	33.29	11861	17270	9077	971	1195	1057	-4.50137	6.2028e-152	4.78275e-150	down	Chr08	33866709	33867695	-	BPChr08G16116
BPChr11G26966.v1.1	55.56	56.25	66.52	0.78	0.53	0.88	1445	1389	1244	23	17	27	-6.89903	2.26822e-151	1.74255e-149	down	Chr11	1432657	1433607	-	BPChr11G26966
BPChr03G04934.v1.1	221.45	137.25	186.05	3.47	3.96	2.98	6886	4052	4160	122	153	109	-6.25788	3.11115e-151	2.38145e-149	down	Chr03	13359226	13360362	-	BPChr03G04934
BPChr14G09099.v1.1	11.99	18.02	20.75	1458.69	1367.85	1252.5	164	234	204	22568	23217	20147	5.78669	5.80681e-150	4.42874e-148	up	Chr14	8662979	8663616	+	BPChr14G09099
BPChr13G00877.v1.1	58.06	56.55	76.65	1.57	1.07	1.15	3571	3302	3390	109	82	83	-6.21371	9.03909e-150	6.86906e-148	down	Chr13	20696867	20700608	-	BPChr13G00877
BPChr08G01272.v1.1	41.81	41.66	37.98	6.48	6.8	6.64	1482	1402	968	260	299	277	-3.14555	1.55913e-149	1.18057e-147	down	Chr08	40492186	40493481	-	BPChr08G01272
BPChr09G01182.v1.1	32.64	57.91	34.67	0.96	0.84	0.77	3242	5461	2476	108	104	90	-6.12974	2.16591e-149	1.63414e-147	down	Chr09	5059447	5066522	+	BPChr09G01182
BPChr12G28160.v1.1	904.86	877.3	824.17	0.06	0.05	0.37	14427	13280	9449	1	1	7	-12.9538	7.29462e-149	5.48399e-147	down	Chr12	13869104	13869783	+	BPChr12G28160
BPChr14G27673.v1.1	489.11	363.03	306.06	0.08	0.05	0.15	16426	11575	7391	3	2	6	-12.5633	1.02942e-148	7.71147e-147	down	Chr14	23591744	23595557	-	BPChr14G27673
BPChr01G23256.v1.1	284.67	435.56	334.99	19.99	16.28	18.4	3550	5157	3004	282	252	270	-4.80508	1.90435e-148	1.42151e-146	down	Chr01	12918087	12918542	-	BPChr01G23256
BPChr05G04620.v1.1	16.2	19.45	17.22	2.72	2.68	2.39	2963	3379	2266	564	608	515	-3.30003	9.14012e-148	6.79857e-146	down	Chr05	31413200	31429358	-	BPChr05G04620
BPChr05G14743.v1.1	246.92	459.81	302.55	8.75	8.97	7.21	9400	16619	8282	377	424	323	-5.86735	9.29354e-148	6.88835e-146	down	Chr05	17851848	17855380	-	BPChr05G14743
BPChr08G25554.v1.1	831.81	1089.48	1104.18	0.1	0.14	0	23135	28769	22083	3	5	0	-14.1481	1.17743e-147	8.69644e-146	down	Chr08	41609953	41611051	-	BPChr08G25554
BPChr05G08787.v1.1	21.53	18.57	23.28	644.28	591.46	555.52	972	796	756	32914	33149	29506	4.27338	1.66412e-147	1.22482e-145	up	Chr05	9306496	9311116	+	BPChr05G08787
BPChr08G19129.v1.1	85.03	225.94	148.2	0.07	0.07	0.11	6820	17206	8548	6	7	10	-11.4147	1.83478e-147	1.34572e-145	down	Chr08	34844762	34850958	-	BPChr08G19129
BPChr12G25826.v1.1	0.25	0.28	0.33	24.76	25.1	23.81	20	21	19	2224	2474	2224	5.90282	7.07925e-147	5.17425e-145	up	Chr12	2215757	2228918	-	BPChr12G25826
BPChr11G10165.v1.1	17.11	17.71	16.25	178.16	159.59	179.9	1141	1121	779	13440	13208	14110	2.80339	1.01948e-145	7.42559e-144	up	Chr11	34958645	34991332	+	BPChr11G10165
BPChr07G30125.v1.1	49.08	77.97	49.24	2.33	2.21	2.33	2416	3644	1743	130	135	135	-5.20743	1.07405e-145	7.7961e-144	down	Chr07	5530099	5533805	-	BPChr07G30125
BPChr11G06875.v1.1	56.02	80.25	64.41	3.64	3.36	3.28	1264	1719	1045	93	94	87	-4.82285	4.12744e-145	2.98566e-143	down	Chr11	11175001	11176098	+	BPChr11G06875
BPChr03G28861.v1.1	217.01	426.26	279	0.08	0.41	0.36	4647	8666	4296	2	11	9	-10.586	5.06789e-145	3.6534e-143	down	Chr03	21202866	21203648	-	BPChr03G28861
BPChr01G05271.v1.1	74.34	104.28	105.96	4.67	5.07	4.67	6050	8058	6201	430	512	447	-4.84759	5.91496e-145	4.24948e-143	down	Chr01	10577228	10595203	+	BPChr01G05271
BPChr06G25438.v1.1	34.44	49.9	37.54	2.59	2.82	2.33	2266	3117	1776	193	230	180	-4.51035	7.58583e-145	5.43135e-143	down	Chr06	9615672	9622511	+	BPChr06G25438
BPChr11G11767.v1.1	21.16	27.26	20.99	0.17	0.22	0.2	1085	1327	774	10	14	12	-7.40392	9.98807e-145	7.12708e-143	down	Chr11	686432	689285	-	BPChr11G11767
BPChr14G01996.v1.1	1.04	1.11	1.84	127.68	133.67	136.58	57	58	73	7953	9134	8845	6.10983	1.22284e-144	8.69623e-143	up	Chr14	1265290	1268280	-	BPChr14G01996
BPChr08G16117.v1.1	64.59	53.49	62.49	1.22	1.89	1.12	3335	2622	2320	71	121	68	-5.96103	2.23912e-144	1.58699e-142	down	Chr08	33498582	33505020	+	BPChr08G16117
BPChr09G20107.v1.1	233.57	140.22	206.42	0.32	0.33	0.69	5174	2949	3288	8	9	18	-9.31222	2.71544e-144	1.91812e-142	down	Chr09	2218633	2221594	+	BPChr09G20107
BPChr09G29954.v1.1	60.53	53.56	76.4	0.25	0.53	0.54	3690	3100	3349	17	40	39	-7.72101	3.492e-144	2.45841e-142	down	Chr09	8225308	8252799	-	BPChr09G29954
BPChr14G05543.v1.1	45.49	30.2	45.6	2534.29	2463.27	2854.62	265	167	191	16703	17811	19561	5.46947	4.08644e-144	2.86732e-142	up	Chr14	11462969	11463181	+	BPChr14G05543
BPChr01G16867.v1.1	22.49	25.6	23.68	236.88	232.28	249.2	1487	1607	1126	17723	19066	19385	2.78529	3.74464e-143	2.61876e-141	up	Chr01	27907228	27913465	-	BPChr01G16867
BPChr04G27250.v1.1	118.89	75.7	112.73	2.78	2.5	2.22	11624	7027	7925	308	304	255	-5.90891	4.10766e-143	2.86312e-141	down	Chr04	20717495	20739756	+	BPChr04G27250
BPChr11G01747.v1.1	858.33	264.53	727.56	0.25	0.3	0.24	32816	9602	20002	11	14	11	-11.7487	5.22299e-143	3.62851e-141	down	Chr11	13052028	13055110	+	BPChr11G01747
BPChr14G27848.v1.1	578.14	677.12	596.75	137.33	146.71	135.88	20728	23049	15385	5571	6529	5731	-2.67856	1.99128e-142	1.37431e-140	down	Chr14	22963559	22966521	+	BPChr14G27848
BPChr11G07317.v1.1	97.17	72.04	116.08	1.85	1.82	1.67	4353	3064	3739	94	101	88	-6.29619	4.29741e-142	2.95622e-140	down	Chr11	19066053	19070527	-	BPChr11G07317
BPChr08G03110.v1.1	82.29	87.15	128.27	0.32	0.59	0.49	2714	2729	3042	12	24	19	-8.28395	5.27703e-142	3.61829e-140	down	Chr08	42393391	42394930	+	BPChr08G03110
BPChr04G23832.v1.1	0.56	0.7	1.21	150.65	183.05	149.59	41	49	64	12502	16666	12907	7.07716	6.15801e-142	4.20864e-140	up	Chr04	4239928	4245685	-	BPChr04G23832
BPChr08G01285.v1.1	21.63	18.39	20.18	1.38	1.28	1.26	1343	1084	901	97	99	92	-4.48292	6.94584e-142	4.73171e-140	down	Chr08	39724705	39727980	-	BPChr08G01285
BPChr02G25630.v1.1	68.41	66.1	67.1	12.64	12.13	11.49	3871	3551	2730	809	852	765	-3.01703	1.12025e-141	7.58237e-140	down	Chr02	5788845	5796223	+	BPChr02G25630
BPChr06G29512.v1.1	230.33	150.61	165.32	7.68	7.49	7.38	6047	3754	3121	228	244	228	-5.14109	2.18722e-141	1.47567e-139	down	Chr06	7535880	7537744	-	BPChr06G29512
BPChr14G12808.v1.1	159.02	172.91	251.68	4	3.67	2.88	9872	10191	11235	281	283	210	-6.34778	4.0762e-141	2.74134e-139	down	Chr14	19387886	19391444	+	BPChr14G12808
BPChr11G26392.v1.1	0.26	0.25	0.46	62.86	66.34	69.09	11	10	14	2980	3450	3405	7.18186	4.19649e-141	2.81325e-139	up	Chr11	14481550	14485235	+	BPChr11G26392
BPChr10G05971.v1.1	120.54	91.53	108.17	3.43	4.49	3.07	3135	2260	2023	101	145	94	-5.40814	9.21604e-141	6.15866e-139	down	Chr10	5926613	5932428	+	BPChr10G05971
BPChr11G07426.v1.1	12.27	14.66	9.67	0.27	0.33	0.3	993	1127	563	25	33	29	-5.86286	1.23442e-140	8.22294e-139	down	Chr11	16568543	16574231	+	BPChr11G07426
BPChr07G22635.v1.1	2.07	2.17	1.6	26.93	27.26	26.33	244	243	136	3592	3989	3651	3.24508	1.31893e-140	8.75817e-139	up	Chr07	27659846	27677628	+	BPChr07G22635
BPChr08G03184.v1.1	2720.13	2882.97	2753.64	0.3	0.09	0.29	23656	23804	17220	3	1	3	-14.1238	2.85621e-140	1.89067e-138	down	Chr08	42217770	42218087	-	BPChr08G03184
BPChr03G15093.v1.1	235.31	121.45	161.06	0.95	0.94	1	4614	2261	2271	21	23	23	-8.03224	5.90815e-140	3.89864e-138	down	Chr03	8468293	8469009	+	BPChr03G15093
BPChr11G07347.v1.1	16.94	18.43	19.18	1.41	1.17	1.36	1211	1251	986	114	104	114	-4.33622	8.15462e-140	5.36421e-138	down	Chr11	20323114	20326014	+	BPChr11G07347
BPChr09G16386.v1.1	0.39	0.66	0.47	45.45	48.19	46.28	16	26	14	2132	2480	2257	5.99834	1.0431e-139	6.84026e-138	up	Chr09	28104826	28109480	+	BPChr09G16386
BPChr01G12456.v1.1	222.66	333.28	233.03	6.45	7.65	9.95	2320	3297	1746	76	99	122	-5.56367	1.92037e-139	1.2554e-137	down	Chr01	2345939	2346319	-	BPChr01G12456
BPChr04G27150.v1.1	58.42	117.88	79.21	1.25	1.31	0.92	4045	7750	3944	98	113	75	-6.72482	2.01746e-139	1.31479e-137	down	Chr04	21862747	21865278	+	BPChr04G27150
BPChr09G14493.v1.1	3021.9	1494.63	2148.16	0.11	0.4	0.75	24049	11293	12293	1	4	7	-12.902	3.45264e-139	2.24315e-137	down	Chr09	534388	534678	+	BPChr09G14493
BPChr12G13412.v1.1	85.22	78.18	78.7	15.19	13.47	13.97	6481	5645	4304	1307	1272	1250	-3.04723	3.64341e-139	2.35981e-137	down	Chr12	11171040	11175874	-	BPChr12G13412
BPunChr32658.v1.1	308.24	244.25	211.41	2.22	4.73	3.36	10925	8219	5388	89	208	140	-6.74402	3.92385e-139	2.53365e-137	down	Contig140	10980	13121	-	BPunChr32658
BPChr11G05896.v1.1	37.17	48.64	39.59	0.56	0.39	0.15	1473	1830	1128	25	19	7	-7.38267	4.00131e-138	2.56791e-136	down	Chr11	5039213	5044736	-	BPChr11G05896
BPChr12G11458.v1.1	354.65	220.21	187.23	3.9	4.05	2.75	10853	6398	4120	135	154	99	-6.6887	5.45152e-138	3.48798e-136	down	Chr12	381424	385721	+	BPChr12G11458
BPChr09G14475.v1.1	52.77	67.62	49.65	8.54	7.94	8.27	3407	4145	2305	624	636	628	-3.3126	7.05289e-138	4.49889e-136	down	Chr09	300885	305450	+	BPChr09G14475
BPChr08G01257.v1.1	52.98	52.6	87.25	0.29	0.17	0.3	3447	3249	4082	21	14	23	-8.55442	1.35608e-137	8.62402e-136	down	Chr08	39742470	39745881	+	BPChr08G01257
BPChr10G03418.v1.1	2.3	2.69	2.15	60.28	57.67	60.39	64	71	43	1895	1989	1974	4.1041	2.56843e-137	1.62848e-135	up	Chr10	15405939	15410356	+	BPChr10G03418
BPChr05G22498.v1.1	899.54	1087.14	601.75	24.46	33.41	32.63	29127	33421	14011	896	1343	1243	-5.35876	3.11928e-137	1.9718e-135	down	Chr05	30159311	30161249	-	BPChr05G22498
BPChr08G22994.v1.1	38.58	35.43	45.13	0.07	0.08	0.1	2605	2271	2191	5	7	8	-9.44394	1.36364e-136	8.59418e-135	down	Chr08	40934791	40938670	-	BPChr08G22994
BPChr05G24755.v1.1	81.28	90.13	61.39	1081.95	1141.74	1105.98	1287	1355	699	19384	22441	20601	3.30758	2.98108e-136	1.87318e-134	up	Chr05	5370403	5370981	-	BPChr05G24755
BPChr02G10493.v1.1	12.77	14.98	13.72	0.97	0.91	0.84	735	819	568	63	65	57	-4.46994	3.8211e-135	2.39387e-133	down	Chr02	20511128	20515583	-	BPChr02G10493
BPChr02G20852.v1.1	3.32	1.94	2.56	135.62	142.9	145.66	130	72	72	6001	6937	6701	5.21691	5.63486e-135	3.51969e-133	up	Chr02	4141397	4143421	-	BPChr02G20852
BPChr13G00818.v1.1	125.2	167.67	124.18	18.31	18.77	17.67	3246	4127	2315	537	604	539	-3.46132	1.14363e-134	7.12228e-133	down	Chr13	21049921	21054807	-	BPChr13G00818
BPChr06G26042.v1.1	2027.57	1045.17	1616.29	24.26	26.55	20.02	34268	16771	19643	464	557	398	-6.60074	1.1507e-134	7.14521e-133	down	Chr06	29320040	29320657	+	BPChr06G26042
BPChr11G07072.v1.1	2972.16	3606.83	2386.21	341.6	373.83	380.48	44624	51414	25762	5803	6967	6720	-3.55954	1.1773e-134	7.28884e-133	down	Chr11	11155854	11156722	-	BPChr11G07072
BPChr03G03319.v1.1	87.01	86.45	58.49	1.18	1.02	0.9	1235	1165	597	19	18	15	-6.75613	2.37775e-134	1.46779e-132	down	Chr03	29971511	29972144	+	BPChr03G03319
BPChr08G17061.v1.1	1428.24	2285.59	1586.6	102.49	115.61	93.68	17108	25993	13666	1389	1719	1320	-4.61747	2.48858e-134	1.53171e-132	down	Chr08	38890320	38890757	-	BPChr08G17061
BPChr06G29517.v1.1	12.34	13.74	11.07	111.28	103.85	112.19	794	839	512	8099	8292	8489	2.6037	3.46252e-134	2.12496e-132	up	Chr06	7565649	7572046	+	BPChr06G29517
BPChr12G25166.v1.1	40.23	47.06	47.24	867.38	717.18	774.68	977	1085	825	23833	21619	22131	3.59096	9.28267e-134	5.68024e-132	up	Chr12	22144136	22145023	-	BPChr12G25166
BPChr11G17845.v1.1	134.55	108.9	120.93	8.15	7.29	9.61	3882	2983	2509	266	261	326	-4.40679	2.2909e-133	1.39778e-131	down	Chr11	26982257	26990046	-	BPChr11G17845
BPChr14G24238.v1.1	89.3	76.86	94.92	8.11	7.49	7	10260	8384	7842	1054	1068	946	-4.07924	2.34099e-133	1.42422e-131	down	Chr14	169673	175770	+	BPChr14G24238
BPChr08G24213.v1.1	23.38	38.45	23.3	0.64	0.61	0.48	1481	2312	1061	46	48	36	-6.14227	8.79116e-133	5.33297e-131	down	Chr08	245734	248661	+	BPChr08G24213
BPChr09G04841.v1.1	9.07	7.97	8.03	202.33	237.67	188.22	157	131	100	3963	5107	3833	4.10813	1.68029e-132	1.01638e-130	up	Chr09	21004460	21005609	-	BPChr09G04841
BPChr02G23493.v1.1	66.6	57.77	62.31	8.11	8.3	8.55	3322	2736	2235	458	514	502	-3.44504	2.93861e-132	1.77243e-130	down	Chr02	19273784	19277751	-	BPChr02G23493
BPChr01G22924.v1.1	4.18	4.31	5.22	163.92	159.03	180.34	49	48	44	2176	2316	2489	4.67588	5.9384e-131	3.57153e-129	up	Chr01	24993105	24993749	+	BPChr01G22924
BPChr03G10870.v1.1	19.12	23.93	19.74	1.6	1.87	1.45	990	1176	735	94	120	88	-4.20864	6.05467e-131	3.62076e-129	down	Chr03	2715086	2719680	+	BPChr03G10870
BPChr06G26101.v1.1	7.28	5.94	4.99	162.36	161.21	197.01	284	220	140	7164	7804	9038	4.29845	6.22683e-131	3.71316e-129	up	Chr06	28937671	28946247	+	BPChr06G26101
BPChr03G18509.v1.1	750.56	671.47	786.32	0.06	0.11	0.03	21491	18254	16190	2	4	1	-13.9311	1.08316e-130	6.44081e-129	down	Chr03	4614656	4615702	+	BPChr03G18509
BPChr11G18711.v1.1	36.73	30.94	41.71	1.27	1.27	1.14	1609	1287	1314	63	69	59	-5.44219	2.25349e-130	1.33622e-128	down	Chr11	5679805	5691979	+	BPChr11G18711
BPChr06G31354.v1.1	36.25	34.67	40.75	0.7	0.64	0.74	913	829	738	20	20	22	-6.29058	2.50554e-130	1.4815e-128	down	Chr06	39563035	39564067	-	BPChr06G31354
BPChr08G16988.v1.1	103.13	67.54	94.87	1.74	1.9	1.37	2623	1631	1735	50	60	41	-6.27826	2.91487e-130	1.71871e-128	down	Chr08	38860424	38862962	+	BPChr08G16988
BPChr11G14352.v1.1	23.97	25.25	20.33	1.97	1.93	2.4	959	959	585	89	96	113	-3.99951	6.33463e-130	3.72469e-128	down	Chr11	21357109	21366197	+	BPChr11G14352
BPChr06G19410.v1.1	162.62	108.68	140.54	0.05	0.17	0.16	5270	3344	3275	2	7	6	-10.59	1.16584e-129	6.83589e-128	down	Chr06	25433911	25436598	-	BPChr06G19410
BPChr06G08440.v1.1	143.43	165.45	172.44	5.93	8.43	5.21	6880	7535	5948	322	502	294	-5.16329	1.72468e-129	1.00846e-127	down	Chr06	20379525	20385643	-	BPChr06G08440
BPChr14G27019.v1.1	4.5	3.82	4.34	65.55	65.39	63.37	417	336	289	6874	7523	6909	3.3994	4.32697e-129	2.52307e-127	up	Chr14	16570883	16582403	+	BPChr14G27019
BPChr12G11502.v1.1	12.89	12.78	11.91	0.46	0.35	0.31	676	636	449	27	23	19	-5.61559	9.21234e-129	5.3569e-127	down	Chr12	1874354	1876937	+	BPChr12G11502
BPChr05G22478.v1.1	1382.91	1364.56	1296.39	365.96	385.97	386.83	18456	17290	12441	5526	6394	6073	-2.36764	9.35196e-129	5.42311e-127	down	Chr05	29468727	29472305	-	BPChr05G22478
BPChr02G14182.v1.1	49.5	65.85	82.17	1.22	1.16	1.22	1787	2257	2133	50	52	52	-6.32584	2.03723e-128	1.17813e-126	down	Chr02	8195494	8196813	+	BPChr02G14182
BPChr10G21547.v1.1	70.26	105.69	69.06	4.64	4.93	4.36	1712	2445	1210	128	149	125	-4.66424	2.46051e-128	1.419e-126	down	Chr10	16659991	16660881	-	BPChr10G21547
BPChr13G01346.v1.1	28.3	20.42	30.21	0.08	0.19	0.19	2559	1753	1964	8	21	20	-7.98703	3.87896e-128	2.22485e-126	down	Chr13	22187188	22193150	-	BPChr13G01346
BPChr01G10685.v1.1	1.84	2.2	1.95	42.97	45.23	43.43	67	76	51	1771	2045	1861	3.92742	4.44085e-128	2.54021e-126	up	Chr01	21538136	21539633	-	BPChr01G10685
BPChr08G15484.v1.1	169.22	162.58	199.12	5579.97	5423.99	7137.3	5271	4808	4460	196659	209720	261530	4.547	1.12193e-127	6.40018e-126	up	Chr08	3329074	3330868	+	BPChr08G15484
BPChr08G03080.v1.1	220.21	262.71	207.16	40.59	46.41	42.94	3505	3970	2371	731	917	804	-2.94222	1.58414e-127	9.01248e-126	down	Chr08	43358892	43362108	+	BPChr08G03080
BPChr05G04667.v1.1	17.77	20.47	19.01	205.12	207.86	228.84	780	853	600	10187	11325	11816	2.9495	3.55717e-127	2.01829e-125	up	Chr05	31777103	31779546	-	BPChr05G04667
BPChr03G29043.v1.1	2.34	2.83	1.53	84.77	97.56	103.48	68	78	32	2783	3514	3532	4.8695	7.81096e-127	4.41991e-125	up	Chr03	20813137	20814926	-	BPChr03G29043
BPChr06G08613.v1.1	321.37	152.74	509.37	0.41	0.47	0.48	18799	8483	21426	27	34	33	-10.0797	1.60235e-126	9.04276e-125	down	Chr06	20312059	20315418	+	BPChr06G08613
BPChr11G01756.v1.1	154.57	197.05	127.9	0.9	1.14	2.41	1526	1847	908	10	14	28	-7.27732	3.68399e-126	2.07348e-124	down	Chr11	14152244	14152844	-	BPChr11G01756
BPChr04G00518.v1.1	39.05	41.92	36.8	10.42	10.1	9.6	2041	2080	1383	616	655	590	-2.50508	4.63688e-126	2.60284e-124	down	Chr04	8509349	8514764	+	BPChr04G00518
BPChr05G14418.v1.1	255.4	311.56	257.89	60.42	60.74	54.23	7334	8494	5325	1963	2165	1832	-2.76946	9.34367e-126	5.23096e-124	down	Chr05	2461606	2467158	+	BPChr05G14418
BPChr11G05843.v1.1	32.25	34.37	28.91	2.78	3.8	3.11	1376	1392	887	134	201	156	-3.83635	1.15072e-125	6.42509e-124	down	Chr11	3340498	3342057	+	BPChr11G05843
BPChr04G02701.v1.1	49.49	39.7	56.01	0.14	0.16	0.07	2455	1870	1998	8	10	4	-9.15129	1.32357e-125	7.37069e-124	down	Chr04	22518146	22523009	+	BPChr04G02701
BPChr11G10066.v1.1	177.24	388.42	348.02	3.89	2.81	3.47	7329	15249	10348	182	144	169	-7.03108	2.72881e-125	1.5156e-123	down	Chr11	33551101	33552612	-	BPChr11G10066
BPChr14G06680.v1.1	25.21	30.79	31.96	1.41	1.74	1.74	1234	1431	1125	78	106	100	-4.71	5.01606e-125	2.77864e-123	down	Chr14	14134726	14142329	+	BPChr14G06680
BPChr06G31173.v1.1	0.44	0.3	0.48	93.78	74.84	75.05	14	9	11	3404	2980	2832	7.13912	8.0944e-125	4.4721e-123	up	Chr06	46550288	46552320	+	BPChr06G31173
BPChr12G28115.v1.1	58.18	102.78	57.48	0.1	0.06	0.11	3015	5057	2142	6	4	7	-10.1416	1.24195e-124	6.84374e-123	down	Chr12	14301509	14306824	-	BPChr12G28115
BPChr07G09995.v1.1	28.7	35.51	29.93	288.01	295.71	280.25	1391	1634	1043	15792	17788	15976	2.66208	2.85415e-124	1.56866e-122	up	Chr07	22511450	22514002	+	BPChr07G09995
BPChr08G16298.v1.1	28.73	29.8	28.87	4.47	4.24	4.66	1136	1119	821	200	208	217	-3.24818	2.88499e-124	1.58149e-122	down	Chr08	942648	944093	-	BPChr08G16298
BPChr06G21470.v1.1	115.61	97.99	111.63	0.89	0.35	0.31	1603	1290	1113	14	6	5	-8.27882	3.76246e-124	2.05714e-122	down	Chr06	8910493	8910999	+	BPChr06G21470
BPChr06G29295.v1.1	322.03	474.8	483.84	22.26	22.59	24.43	8349	11687	9020	653	727	745	-4.75218	4.83883e-124	2.63879e-122	down	Chr06	7216551	7218072	+	BPChr06G29295
BPChr09G18002.v1.1	1.38	1.37	1.15	19.96	19.69	21.26	132	124	79	2160	2338	2392	3.42802	6.60253e-124	3.5913e-122	up	Chr09	24941209	24946951	-	BPChr09G18002
BPChr06G25475.v1.1	30.61	32.92	53.18	0.42	0.34	0.42	2628	2683	3283	41	36	42	-7.19514	6.71912e-124	3.6453e-122	down	Chr06	10193397	10198401	-	BPChr06G25475
BPChr05G31648.v1.1	4132.75	2974.48	4262.11	0	0.32	0.17	41027	28035	30425	0	4	2	-14.9967	9.50892e-124	5.14557e-122	down	Chr05	23412941	23413501	-	BPChr05G31648
BPChr05G31769.v1.1	41.88	39.62	31.29	0.52	0.25	0.33	1072	963	576	15	8	10	-7.22519	9.79856e-124	5.28871e-122	down	Chr05	24270261	24271196	+	BPChr05G31769
BPChr07G18817.v1.1	1.35	1.19	0.59	58.22	55.49	62.74	54	45	17	2632	2752	2949	5.25713	1.06388e-123	5.72755e-122	up	Chr07	19836862	19842937	-	BPChr07G18817
BPChr10G19864.v1.1	7.71	7.45	6.88	0.53	0.47	0.51	653	599	419	51	49	51	-4.40739	1.07481e-123	5.77161e-122	down	Chr10	6298346	6303604	-	BPChr10G19864
BPChr08G16275.v1.1	151.88	104.62	137.53	0.76	0.77	1.03	1757	1149	1144	10	11	14	-7.81501	1.54491e-123	8.2749e-122	down	Chr08	32496675	32497097	+	BPChr08G16275
BPChr09G29674.v1.1	5.17	5.73	4.97	51.23	52.45	49.7	285	300	197	3194	3588	3222	2.73608	1.87206e-123	1.00017e-121	up	Chr09	9250074	9256675	+	BPChr09G29674
BPChr08G15779.v1.1	958.12	849.57	1004.87	0	0.03	0.04	55261	46522	41676	0	2	3	-15.7756	7.38015e-123	3.93297e-121	down	Chr08	4635723	4639881	-	BPChr08G15779
BPChr03G15149.v1.1	200.19	160.34	189.37	0.02	0.04	0.12	8787	6682	5977	1	2	6	-12.1772	7.96856e-123	4.23581e-121	down	Chr03	7794808	7796697	-	BPChr03G15149
BPChr05G22147.v1.1	31.3	26.47	31.86	0.08	0.1	0.05	2074	1665	1518	6	8	4	-9.15612	2.11032e-122	1.11895e-120	down	Chr05	28996061	28999436	-	BPChr05G22147
BPChr09G04830.v1.1	70.41	70.85	72.61	0.06	0.07	0.1	3073	2936	2279	3	4	5	-10.3879	2.2452e-122	1.18747e-120	down	Chr09	21178584	21180179	+	BPChr09G04830
BPChr06G08518.v1.1	51.61	30.26	41.14	0.57	0.56	0.51	2240	1247	1284	28	30	26	-6.78082	5.12735e-122	2.70503e-120	down	Chr06	22487970	22492836	-	BPChr06G08518
BPChr02G11853.v1.1	964.11	742.77	867.39	0	0.13	0.18	18351	13423	11872	0	3	4	-13.5619	6.20642e-122	3.26613e-120	down	Chr02	18693363	18696169	+	BPChr02G11853
BPChr07G03252.v1.1	49.25	52	53.43	3.94	4.39	3.63	796	798	621	72	88	69	-4.23382	2.17535e-121	1.14192e-119	down	Chr07	7920481	7921071	-	BPChr07G03252
BPChr14G12340.v1.1	11.51	13.17	13.1	0.5	0.46	0.36	650	706	532	32	32	24	-5.38219	2.44434e-121	1.27993e-119	down	Chr14	22249474	22253851	+	BPChr14G12340
BPChr07G09940.v1.1	98.6	115.46	72.78	4.13	3.76	2.61	1351	1502	717	64	64	42	-5.30101	7.63958e-121	3.9707e-119	down	Chr07	24470071	24470571	+	BPChr07G09940
BPChr07G18809.v1.1	432.55	591.07	506.86	9051.87	9709.48	11175.6	4365	5663	3678	103353	121624	132666	3.75362	1.11642e-120	5.78832e-119	up	Chr07	19358232	19359211	-	BPChr07G18809
BPChr04G06190.v1.1	81.42	111.44	109.77	1.61	2.14	1.13	982	1276	952	22	32	16	-6.49268	1.18255e-120	6.11612e-119	down	Chr04	17256753	17257352	+	BPChr04G06190
BPunChr33183.v1.1	21.83	14.37	15.18	792.83	631.37	777.1	120	75	60	4931	4308	5025	4.8769	5.52143e-120	2.84172e-118	up	Contig467	7256	7456	-	BPunChr33183
BPChr10G17578.v1.1	36.4	28.14	39.9	0.12	0.04	0.2	3636	2669	2866	14	5	24	-8.7074	6.75231e-120	3.46674e-118	down	Chr10	7535275	7548111	-	BPChr10G17578
BPChr06G29625.v1.1	33.13	43.93	45.54	0.72	1.06	0.54	1457	1834	1440	36	58	28	-6.2592	7.13618e-120	3.65491e-118	down	Chr06	5726767	5728374	-	BPChr06G29625
BPChr11G26174.v1.1	0.24	0.19	0	167.99	169.49	153.62	8	6	0	6456	7146	6138	9.52978	1.40502e-119	7.17854e-118	up	Chr11	22811848	22813624	+	BPChr11G26174
BPChr03G04955.v1.1	107.34	111.35	112.47	25.48	25.1	25.63	4882	4808	3678	1311	1417	1371	-2.6613	1.85184e-119	9.43857e-118	down	Chr03	14221264	14227587	-	BPChr03G04955
BPChr11G14409.v1.1	159.73	214.36	181.82	21.8	23.52	19.94	2254	2872	1845	348	412	331	-3.62709	1.93154e-119	9.82101e-118	down	Chr11	21563118	21564055	+	BPChr11G14409
BPChr11G07181.v1.1	67.36	76.46	53.1	1.46	1.55	2.65	1750	1886	992	43	50	81	-5.64803	2.79179e-119	1.41608e-117	down	Chr11	17473862	17475210	-	BPChr11G07181
BPChr03G23167.v1.1	6.77	9.48	5.48	186.22	168.87	188.65	201	267	117	6252	6220	6585	4.11372	3.16252e-119	1.60026e-117	up	Chr03	27363513	27364678	+	BPChr03G23167
BPChr04G05384.v1.1	535.38	250.42	403.91	0.08	0.05	0.13	17965	7978	9746	3	2	5	-12.7548	4.15011e-119	2.09496e-117	down	Chr04	1415552	1417345	-	BPChr04G05384
BPChr04G05328.v1.1	1.9	1.58	1.74	45.21	44.42	49.14	67	53	44	1802	1942	2036	4.196	5.18444e-119	2.61083e-117	up	Chr04	1508571	1516469	+	BPChr04G05328
BPChr09G29959.v1.1	50.19	36.58	36.9	0.09	0.15	0.07	2461	1703	1301	5	9	4	-9.18092	8.65419e-119	4.34775e-117	down	Chr09	9270302	9275431	+	BPChr09G29959
BPChr11G28701.v1.1	58.01	69.55	40.94	4.59	4.68	4.35	3931	4475	1995	352	394	347	-4.15285	9.5807e-119	4.80175e-117	down	Chr11	37049559	37063379	+	BPChr11G28701
BPChr14G27985.v1.1	181.63	105.23	130.35	1.59	1.59	1.68	2116	1164	1092	21	23	23	-6.96826	1.31665e-118	6.58325e-117	down	Chr14	22961141	22961803	-	BPChr14G27985
BPChr14G12911.v1.1	72.34	36.85	58.09	0.76	0.73	0.73	4127	1996	2383	49	52	49	-6.78542	1.34065e-118	6.68737e-117	down	Chr14	18612783	18616815	-	BPChr14G12911
BPChr05G08815.v1.1	26.45	27.97	18.53	0.45	0.24	0.54	1253	1258	631	24	14	30	-6.43251	1.95997e-118	9.7535e-117	down	Chr05	7976231	7983965	-	BPChr05G08815
BPChr05G14860.v1.1	1150.03	1024.73	1144.94	0	0.07	0.45	13115	11095	9389	0	1	6	-13.1878	6.20367e-118	3.07264e-116	down	Chr05	17199286	17199925	-	BPChr05G14860
BPChr12G29200.v1.1	0.33	0.46	0.37	37.54	32.95	30.98	16	21	13	2056	1980	1764	5.91947	8.31178e-118	4.10711e-116	up	Chr12	10113487	10115974	+	BPChr12G29200
BPChr08G20421.v1.1	171.11	319.1	205.03	1.86	3.21	1.89	1460	2585	1258	18	34	19	-7.16126	9.14266e-118	4.5071e-116	down	Chr08	24289722	24290033	+	BPChr08G20421
BPChr11G09298.v1.1	22.01	13.61	11.86	0.18	0.2	0.25	2867	1683	1111	27	33	38	-6.75747	1.18798e-117	5.84276e-116	down	Chr11	25454626	25478073	+	BPChr11G09298
BPChr12G24100.v1.1	239.8	129.98	208.1	3.08	2.59	2.04	4407	2268	2750	64	59	44	-6.78509	1.68916e-117	8.28829e-116	down	Chr12	15676966	15677637	-	BPChr12G24100
BPChr12G29241.v1.1	37.52	41.36	24.82	2.02	2	1.67	1886	1974	897	115	125	99	-4.71163	2.29135e-117	1.1217e-115	down	Chr12	9841408	9869735	+	BPChr12G29241
BPChr11G20454.v1.1	40.25	60.87	43.95	3.46	3.59	2.86	1881	2701	1477	183	208	157	-4.40438	2.6215e-117	1.28034e-115	down	Chr11	16378594	16382867	+	BPChr11G20454
BPChr11G06751.v1.1	0.28	0.65	0.6	56	59.76	52.81	9	20	14	2048	2398	2008	6.27978	2.89018e-117	1.40829e-115	up	Chr11	10343686	10344867	+	BPChr11G06751
BPChr09G04737.v1.1	12.26	12.88	9.05	0.29	0.17	0.33	923	921	490	25	16	29	-5.96966	3.48158e-117	1.69255e-115	down	Chr09	20337061	20348175	+	BPChr09G04737
BPChr11G18386.v1.1	61.77	46.78	35.67	0.07	0.12	0.03	3848	2767	1598	5	9	2	-9.91076	4.40352e-117	2.13581e-115	down	Chr11	40435942	40448614	-	BPChr11G18386
BPChr11G10095.v1.1	143.52	129.12	149.59	13.07	10.15	9.27	4910	4194	3680	506	431	373	-4.24793	4.6262e-117	2.23865e-115	down	Chr11	34090893	34093881	+	BPChr11G10095
BPChr01G22828.v1.1	66.42	41.9	59.2	2.37	2.19	1.99	5335	3195	3419	215	218	188	-5.22954	6.81796e-117	3.2917e-115	down	Chr01	26182958	26189349	+	BPChr01G22828
BPChr06G30318.v1.1	46.13	63.86	62.11	3.18	3.55	2.74	1476	1940	1429	115	141	103	-4.72576	7.65811e-117	3.68886e-115	down	Chr06	44844283	44848483	-	BPChr06G30318
BPChr08G03047.v1.1	6.03	5.88	6.01	77.75	83.87	71.4	296	274	212	4316	5108	4121	3.16226	8.71149e-117	4.18669e-115	up	Chr08	42042280	42044245	+	BPChr08G03047
BPChr02G10545.v1.1	80.46	151.54	95.66	0.19	0.1	0.1	2667	4769	2280	7	4	4	-10.2666	5.21399e-116	2.49442e-114	down	Chr02	20359004	20361870	+	BPChr02G10545
BPChr05G21087.v1.1	43.06	103.66	56.98	0.15	0.08	0.19	2512	5741	2390	10	6	13	-9.43684	8.0152e-116	3.82585e-114	down	Chr05	4126163	4129036	-	BPChr05G21087
BPChr14G27982.v1.1	249.14	248.93	256.32	59.84	56.22	55.83	5880	5578	4350	1598	1647	1550	-2.67649	3.16279e-115	1.50626e-113	down	Chr14	25796264	25800152	+	BPChr14G27982
BPChr05G04709.v1.1	136.42	92.03	141.13	5.58	5.33	4.78	12028	7704	8948	557	583	496	-5.11245	3.30047e-115	1.56828e-113	down	Chr05	31938384	31944734	-	BPChr05G04709
BPChr08G28436.v1.1	10.88	10.56	9.07	79.05	78.89	78.2	649	598	389	5335	5841	5487	2.4146	3.48415e-115	1.65183e-113	up	Chr08	19977680	19986276	-	BPChr08G28436
BPunChr33702.v1.1	1.41	0.81	2.35	320.05	309.94	269.26	35	19	42	9002	9564	7874	7.09204	3.51407e-115	1.66228e-113	up	Contig739	98504	99592	-	BPunChr33702
BPChr08G26703.v1.1	331.87	274.2	305.95	48.37	44.77	45.59	12062	9462	7996	1989	2020	1949	-3.26144	5.67276e-115	2.67739e-113	down	Chr08	25847920	25852174	+	BPChr08G26703
BPChr08G16631.v1.1	86.11	95.98	79.16	16.72	17.15	14.37	1493	1580	987	328	369	293	-2.97305	6.39297e-115	3.01056e-113	down	Chr08	43795747	43799049	+	BPChr08G16631
BPChr08G27467.v1.1	0.34	0.55	0.39	50.72	55.38	48.7	11	17	9	1855	2222	1852	6.3835	7.28122e-115	3.4212e-113	up	Chr08	11086402	11087583	-	BPChr08G27467
BPChr14G05532.v1.1	7.86	10.53	12.58	371.58	403.94	393.39	231	294	266	12360	14741	13605	4.69537	7.59747e-115	3.56184e-113	up	Chr14	11070983	11073390	-	BPChr14G05532
BPChr09G01189.v1.1	924.03	1321.61	1367.03	66.29	78.55	75.42	8415	11427	8952	683	888	808	-4.57973	8.74629e-115	4.09132e-113	down	Chr09	4942264	4942596	-	BPChr09G01189
BPChr14G27682.v1.1	1.67	1.46	1.23	19.58	19.79	20.77	246	204	130	3270	3625	3605	3.24976	5.43847e-114	2.53835e-112	up	Chr14	23365975	23378220	+	BPChr14G27682
BPChr05G03942.v1.1	35.81	53.59	29.6	0.9	1.06	1.31	1469	2087	873	42	54	63	-5.70572	9.98796e-114	4.65147e-112	down	Chr05	21890612	21892481	-	BPChr05G03942
BPChr14G12645.v1.1	207.47	225.03	288.2	17.29	16.69	14.97	9674	9962	9663	912	966	821	-4.43217	1.22463e-113	5.69059e-112	down	Chr14	5315658	5318911	+	BPChr14G12645
BPChr06G19426.v1.1	38.73	36.71	39.93	4.4	4.33	4.88	1268	1141	940	163	176	188	-3.62608	2.02746e-113	9.40043e-112	down	Chr06	25789109	25791258	-	BPChr06G19426
BPChr06G31038.v1.1	193.69	110.13	131.85	3.02	2.62	3.95	5959	3217	2917	105	100	143	-6.04977	2.41492e-113	1.11723e-111	down	Chr06	43345514	43347993	-	BPChr06G31038
BPChr08G04996.v1.1	21.25	20.53	19.44	1.5	1.85	1.37	713	654	469	57	77	54	-4.23396	3.86084e-113	1.77835e-111	down	Chr08	6599970	6603812	+	BPChr08G04996
BPChr01G22927.v1.1	7.29	6.79	7.25	115.3	125.33	147.6	397	351	284	7107	8475	9459	3.64673	6.31274e-113	2.90138e-111	up	Chr01	25161244	25168326	-	BPChr01G22927
BPChr01G13646.v1.1	52.87	45.78	44.72	804.57	734.56	926.28	360	296	219	6199	6209	7420	3.5648	9.38256e-113	4.30289e-111	up	Chr01	19107156	19107770	-	BPChr01G13646
BPChr04G23985.v1.1	239.26	101.7	166.24	2.53	2.2	2.09	33528	13531	16751	401	383	344	-6.76912	1.16766e-112	5.3433e-111	down	Chr04	4632510	4644967	-	BPChr04G23985
BPChr06G31385.v1.1	8.16	9.33	8.01	90.04	81.38	89.49	282	306	199	3519	3489	3636	2.81876	1.19107e-112	5.43863e-111	up	Chr06	36585962	36589977	-	BPChr06G31385
BPChr07G02850.v1.1	28.83	21.18	34.89	0.38	0.5	0.38	1871	1305	1628	28	40	29	-6.63103	1.31113e-112	5.97387e-111	down	Chr07	14857356	14865974	+	BPChr07G02850
BPChr08G07663.v1.1	12.59	13.1	5.63	664.63	687.92	749.07	168	166	54	10036	11396	11760	5.53876	2.04762e-112	9.30938e-111	up	Chr08	9574938	9575783	+	BPChr08G07663
BPunChr32793.v1.1	14.55	13.76	22.67	0.21	0.19	0.18	1663	1493	1863	27	27	24	-7.02422	2.36965e-112	1.07502e-110	down	Contig222	67788	72046	+	BPunChr32793
BPChr01G26499.v1.1	69.88	95.51	71.45	7.19	8.91	6.74	2836	3680	2085	330	449	322	-3.9057	4.92732e-112	2.23054e-110	down	Chr01	26554476	26557308	-	BPChr01G26499
BPChr14G01991.v1.1	104.5	54.1	79.84	0.57	0.52	0.48	2612	1284	1435	16	16	14	-7.80928	5.46365e-112	2.46802e-110	down	Chr14	3139828	3142576	-	BPChr14G01991
BPChr06G29272.v1.1	22.14	22.94	30.29	1.09	1.36	1.24	2363	2325	2325	132	180	156	-4.90116	2.53727e-111	1.14123e-109	down	Chr06	7824870	7834873	+	BPChr06G29272
BPChr09G01619.v1.1	297.07	265.01	359.35	21.97	24.68	20.73	14128	11966	12289	1182	1457	1160	-4.32563	2.68703e-111	1.20429e-109	down	Chr09	6162346	6164932	-	BPChr09G01619
BPChr07G05899.v1.1	105.91	41.42	78.95	0.61	0.59	0.6	10450	3880	5602	68	72	70	-7.52916	2.68891e-111	1.20429e-109	down	Chr07	1368324	1373665	+	BPChr07G05899
BPChr06G16503.v1.1	134.72	216.49	103.5	1.88	2.23	2.35	1459	2226	806	23	30	30	-6.65235	3.91074e-111	1.74779e-109	down	Chr06	4046491	4046886	+	BPChr06G16503
BPChr06G10974.v1.1	3.58	4.08	4.09	100.76	99.64	112.88	50	54	41	1590	1725	1852	4.20874	4.82109e-111	2.14554e-109	up	Chr06	31323872	31346890	-	BPChr06G10974
BPChr05G27394.v1.1	19.98	21.93	15.76	2.73	2.96	2.73	1356	1413	769	210	249	218	-3.30701	4.98642e-111	2.21443e-109	down	Chr05	1073646	1080310	+	BPChr05G27394
BPChr12G08295.v1.1	12.22	16.04	12.26	1.89	2.11	1.84	1743	2173	1258	305	373	309	-3.32805	5.27557e-111	2.33791e-109	down	Chr12	5202087	5213119	-	BPChr12G08295
BPChr13G04462.v1.1	34	32.09	28.19	5.62	4.85	5.27	1283	1150	765	240	227	234	-3.12116	6.43966e-111	2.84779e-109	down	Chr13	23528678	23535562	-	BPChr13G04462
BPChr04G05407.v1.1	56.14	36.26	63.35	0.92	0.9	0.65	3017	1850	2448	56	60	41	-6.53808	1.04377e-110	4.60615e-109	down	Chr04	677050	700965	-	BPChr04G05407
BPChr05G17928.v1.1	14.38	12.95	20.29	0.53	0.47	0.44	2557	2185	2593	106	104	93	-5.60248	4.99608e-110	2.20016e-108	down	Chr05	30517329	30525482	-	BPChr05G17928
BPChr03G07594.v1.1	7.11	8.56	6.61	1.29	1.19	1.26	1050	1200	702	215	219	219	-3.10808	6.13632e-110	2.69665e-108	down	Chr03	25877487	25884134	+	BPChr03G07594
BPChr08G06273.v1.1	177.19	183.78	195.14	37.38	33.86	33.13	8112	7988	6424	1936	1924	1784	-2.95819	6.51433e-110	2.8568e-108	down	Chr08	2436214	2440227	+	BPChr08G06273
BPChr01G25027.v1.1	167.85	322.01	176.5	8.02	8.4	7.5	5458	9941	4127	295	339	287	-5.32153	7.06184e-110	3.09047e-108	down	Chr01	4666077	4669604	+	BPChr01G25027
BPChr13G04457.v1.1	36.86	25.76	41.15	0.56	0.73	0.43	2389	1585	1918	41	59	33	-6.464	8.89419e-110	3.88429e-108	down	Chr13	23738599	23744660	+	BPChr13G04457
BPChr10G03565.v1.1	0.06	0.03	0.03	16.3	14.07	12.86	12	5	4	3610	3419	2961	7.96101	1.54253e-109	6.70875e-108	up	Chr10	14468239	14477104	+	BPChr10G03565
BPChr10G21543.v1.1	5.63	4.84	3.94	73	71.81	80.32	294	240	148	4310	4651	4930	3.42534	1.80984e-109	7.85507e-108	up	Chr10	16688573	16691717	-	BPChr10G21543
BPChr03G04581.v1.1	68.16	48.69	66.03	3.15	2.55	2.15	3428	2325	2388	179	159	127	-5.09603	3.62707e-109	1.56776e-107	down	Chr03	6707376	6710205	-	BPChr03G04581
BPChr11G14345.v1.1	9.62	8.67	11.45	295.56	241.54	243.21	409	350	350	14212	12742	12159	4.16581	4.50885e-109	1.9449e-107	up	Chr11	22577783	22581140	-	BPChr11G14345
BPChr08G16660.v1.1	337.2	227.08	306.54	19.97	18.99	19.93	10817	6916	7071	725	756	752	-4.43584	4.65735e-109	2.00485e-107	down	Chr08	44389580	44393791	-	BPChr08G16660
BPChr14G12301.v1.1	140.72	243.61	190.91	9.84	10.2	10.86	2413	3966	2354	191	217	219	-4.75254	5.99829e-109	2.57682e-107	down	Chr14	22428251	22428877	-	BPChr14G12301
BPChr11G17836.v1.1	92.47	133.22	97.03	12.64	13.66	14.33	5508	7534	4156	852	1010	1004	-3.52048	6.94946e-109	2.97935e-107	down	Chr11	29991002	29993544	-	BPChr11G17836
BPChr07G32075.v1.1	223.49	137.73	151.83	1.85	3.51	3.03	2567	1502	1254	24	50	41	-6.47078	9.61001e-109	4.10326e-107	down	Chr07	27976947	27977366	-	BPChr07G32075
BPChr06G29612.v1.1	5.92	5.76	5.71	0.24	0.21	0.25	525	485	364	24	23	26	-5.18192	1.34954e-108	5.75056e-107	down	Chr06	6030053	6036375	-	BPChr06G29612
BPChr05G27397.v1.1	8.15	8.47	8.68	195.13	190.78	262.15	218	215	167	5905	6334	8248	4.14138	1.78309e-108	7.58264e-107	up	Chr05	1538036	1539807	+	BPChr05G27397
BPChr09G03950.v1.1	99.43	140.67	119.11	12.7	13.38	10.42	5735	7703	4940	829	958	707	-3.83605	2.31718e-108	9.83398e-107	down	Chr09	26350989	26355431	-	BPChr09G03950
BPChr12G22348.v1.1	5.38	6.91	9.98	448.84	417.99	405.67	87	106	116	8208	8386	7713	5.29666	2.41662e-108	1.02354e-106	up	Chr12	20084453	20085563	+	BPChr12G22348
BPChr12G24330.v1.1	27.79	18.37	26.31	0.17	0.26	0.26	1466	920	998	10	17	16	-7.26991	2.94724e-108	1.24577e-106	down	Chr12	18906420	18909892	+	BPChr12G24330
BPChr14G12572.v1.1	2.98	2.21	2.27	47.8	50.74	50.97	135	95	74	2451	2854	2717	3.78356	3.64141e-108	1.53611e-106	up	Chr14	4441633	4445865	+	BPChr14G12572
BPChr10G24040.v1.1	121.53	135.02	116.09	32.13	30.31	33.25	1715	1809	1178	513	531	552	-2.49791	5.80696e-108	2.43985e-106	down	Chr10	7133794	7134309	-	BPChr10G24040
BPChr05G01313.v1.1	84.1	106.99	113.1	9.86	10.32	9.08	3243	3917	3136	430	494	412	-3.92267	6.10277e-108	2.55903e-106	down	Chr05	7227016	7228425	-	BPChr05G01313
BPChr06G22569.v1.1	108.38	187.94	118.5	7.2	8.11	6.13	6758	11126	5313	508	628	450	-4.80014	6.31007e-108	2.64069e-106	down	Chr06	2314011	2316290	+	BPChr06G22569
BPChr14G12968.v1.1	58.75	64.88	65.36	11.69	10.9	12.03	2349	2463	1879	529	541	566	-2.98998	6.53246e-108	2.72834e-106	down	Chr14	18830091	18833943	+	BPChr14G12968
BPChr10G19339.v1.1	223.19	311.26	189.52	20.15	23.74	22.01	4181	5536	2553	427	552	485	-3.98246	9.05422e-108	3.77409e-106	down	Chr10	9823376	9826160	+	BPChr10G19339
BPunChr32623.v1.1	121.84	71.47	98.34	0.1	0.13	0.07	4385	2442	2545	4	6	3	-10.45	1.6448e-107	6.84248e-106	down	Contig13	75756	81241	-	BPunChr32623
BPChr05G26644.v1.1	228.14	212.03	257.16	29.19	26.09	24	8841	7801	7166	1280	1255	1094	-3.68578	2.35433e-107	9.77489e-106	down	Chr05	9943091	9956665	+	BPChr05G26644
BPChr11G20490.v1.1	40.11	30.28	46.02	1.28	1.67	1.26	3316	2377	2736	120	171	123	-5.34141	3.5345e-107	1.46459e-105	down	Chr11	15974432	15981097	+	BPChr11G20490
BPChr08G25553.v1.1	27.16	44.07	35.06	2.31	2.49	2.2	1765	2719	1638	170	201	168	-4.45853	5.1363e-107	2.12415e-105	down	Chr08	41546419	41553131	+	BPChr08G25553
BPChr10G04299.v1.1	52.21	51.82	48.65	15.2	14.27	13.51	3260	3072	2184	1074	1106	992	-2.36837	9.80852e-107	4.04842e-105	down	Chr10	2930190	2933768	-	BPChr10G04299
BPChr04G10457.v1.1	16.64	16.05	15.35	188.01	192.87	212.62	202	185	134	2583	2907	3037	3.09023	1.0616e-106	4.37312e-105	up	Chr04	12820117	12820560	-	BPChr04G10457
BPChr11G02103.v1.1	265.56	396.36	409.21	17.47	18.09	13.79	2767	3921	3066	206	234	169	-4.98493	1.10781e-106	4.55458e-105	down	Chr11	36499006	36499386	-	BPChr11G02103
BPChr11G10134.v1.1	412.2	269.31	335.41	0.24	0.37	0.24	4464	2769	2612	3	5	3	-10.7575	1.19759e-106	4.91407e-105	down	Chr11	34899393	34899788	+	BPChr11G10134
BPChr05G04641.v1.1	10.03	8.47	8.31	129.65	130.15	136.91	141	113	84	2062	2271	2264	3.3478	1.25686e-106	5.14726e-105	up	Chr05	31780137	31780929	-	BPChr05G04641
BPChr07G32090.v1.1	30.02	33.81	50.68	0.77	0.66	0.56	1688	1805	2049	49	46	37	-6.40676	1.61043e-106	6.58244e-105	down	Chr07	28538662	28542328	+	BPChr07G32090
BPChr06G09489.v1.1	318.31	289.12	216.32	40.05	42.16	40.06	7025	6058	3433	1000	1155	1040	-3.28374	2.75156e-106	1.12249e-104	down	Chr06	34746344	34749287	-	BPChr06G09489
BPChr09G20152.v1.1	62.9	119.97	70.67	1.69	2.53	1.82	2441	4420	1972	74	122	83	-5.9142	3.20053e-106	1.30312e-104	down	Chr09	3399265	3400747	-	BPChr09G20152
BPChr03G18528.v1.1	0.14	0.48	0.51	59.39	51.84	48.62	6	20	16	2955	2830	2515	6.66623	4.61673e-106	1.87611e-104	up	Chr03	4430804	4432411	+	BPChr03G18528
BPChr05G21085.v1.1	30.98	51.28	36.24	0.2	0.53	0.42	938	1474	789	7	20	15	-7.1953	5.39817e-106	2.18943e-104	down	Chr05	3556360	3557466	-	BPChr05G21085
BPChr01G25121.v1.1	28.67	44.07	30.53	1.54	1.83	1.16	1348	1967	1032	82	107	64	-5.03904	6.29596e-106	2.54865e-104	down	Chr01	4632300	4639832	+	BPChr01G25121
BPChr11G17764.v1.1	39.63	44.2	46.95	4.85	5.72	5.43	1836	1944	1564	254	329	296	-3.57355	7.0513e-106	2.84894e-104	down	Chr11	29826210	29829742	-	BPChr11G17764
BPChr08G16404.v1.1	1.04	0.73	0.53	32.26	29.19	28.6	66	44	24	2309	2292	2128	4.73314	9.89363e-106	3.98967e-104	up	Chr08	14888399	14897778	+	BPChr08G16404
BPChr03G18539.v1.1	25.95	22.81	19.83	3.02	3.03	2.74	1161	969	638	153	168	144	-3.50235	1.15303e-105	4.64078e-104	down	Chr03	5595633	5599954	+	BPChr03G18539
BPChr14G12609.v1.1	58.84	55.34	67.61	1.67	1.75	2.5	840	750	694	27	31	42	-5.48613	1.41885e-105	5.69977e-104	down	Chr14	4677947	4678468	+	BPChr14G12609
BPChr12G29260.v1.1	5.48	7.38	8.05	445.58	314.95	438.93	36	46	38	3309	2566	3389	5.31635	1.96769e-105	7.8895e-104	up	Chr12	9414598	9414837	+	BPChr12G29260
BPChr11G20498.v1.1	52.5	60.32	39.96	5.57	4.5	4.28	1542	1682	844	185	164	148	-3.94329	4.6602e-105	1.86496e-103	down	Chr11	16268040	16271875	-	BPChr11G20498
BPChr05G04677.v1.1	13.66	15.35	12.49	2.41	2.55	2.81	1165	1243	766	233	270	282	-2.9505	4.86303e-105	1.94245e-103	down	Chr05	31170574	31183536	+	BPChr05G04677
BPChr01G16944.v1.1	256.24	276.9	305.46	45.57	42.83	39.03	22130	22705	18970	4453	4592	3965	-3.26458	7.34613e-105	2.92871e-103	down	Chr01	28608915	28614150	+	BPChr01G16944
BPChr13G10387.v1.1	384.54	344.65	569.98	1.07	0.54	0.23	2871	2443	3060	9	5	2	-10.0431	8.52964e-105	3.39412e-103	down	Chr13	10153784	10154594	-	BPChr13G10387
BPChr12G08243.v1.1	1.85	1.03	1.08	258.03	232.44	355.93	19	10	8	2994	2959	4294	7.18461	9.24335e-105	3.67118e-103	up	Chr12	5247137	5248259	-	BPChr12G08243
BPChr01G16854.v1.1	48.31	36.47	53.66	0.04	0.03	0.11	3113	2231	2486	3	2	8	-10.2158	1.20446e-104	4.77475e-103	down	Chr01	28396405	28401191	+	BPChr01G16854
BPChr08G17078.v1.1	24.13	25.51	22.5	4.76	4.07	3.85	1071	1075	718	239	224	201	-3.04754	1.23758e-104	4.89682e-103	down	Chr08	39048433	39051612	+	BPChr08G17078
BPChr12G08305.v1.1	2.9	1.2	4.04	909.78	814.09	1211.98	51	20	51	18073	17742	25032	7.94486	1.5661e-104	6.18509e-103	up	Chr12	5238285	5239313	-	BPChr12G08305
BPChr12G22335.v1.1	0.41	0.27	0.43	33.9	36.75	37.77	16	10	12	1482	1763	1717	6.08193	3.29075e-104	1.2972e-102	up	Chr12	19094372	19097836	-	BPChr12G22335
BPChr03G09626.v1.1	12.07	16.7	14.16	0.13	0.24	0.34	717	942	605	9	18	24	-6.42462	3.94864e-104	1.55362e-102	down	Chr03	18115585	18124978	-	BPChr03G09626
BPChr07G09909.v1.1	143.93	193.01	131.12	10.26	14.56	13.84	7144	9096	4680	576	897	808	-4.12539	4.52683e-104	1.7778e-102	down	Chr07	24440486	24444933	-	BPChr07G09909
BPChr03G09667.v1.1	29.43	45.57	28.92	2.53	2.34	2.59	1480	2176	1046	144	146	153	-4.32844	6.42524e-104	2.51865e-102	down	Chr03	19239218	19243125	-	BPChr03G09667
BPChr11G18712.v1.1	0.61	0.84	0.59	61.99	75	71.07	13	17	9	1500	1991	1788	6.14042	6.65376e-104	2.60338e-102	up	Chr11	5566367	5569254	-	BPChr11G18712
BPChr09G01195.v1.1	186.92	478.04	261.61	3.95	2.7	2.18	6860	16657	6904	164	123	94	-7.238	7.17035e-104	2.8003e-102	down	Chr09	5316583	5319408	+	BPChr09G01195
BPChr09G16303.v1.1	66.03	43.27	64.47	2.96	2.62	2.68	4047	2518	2841	205	199	193	-4.95001	2.52482e-103	9.82392e-102	down	Chr09	27168923	27171242	+	BPChr09G16303
BPChr14G27779.v1.1	1.05	1.33	0.96	25.26	30.73	28.97	59	71	39	1610	2149	1920	4.13336	2.70086e-103	1.04895e-101	up	Chr14	24801537	24804579	-	BPChr14G27779
BPChr09G02333.v1.1	30.88	22.66	27.21	1.6	1.43	1.9	1771	1234	1122	104	102	128	-4.57882	6.75789e-103	2.61495e-101	down	Chr09	30468066	30474623	-	BPChr09G02333
BPChr08G27545.v1.1	21.55	23.37	22.66	3.01	2.1	2.49	1464	1507	1107	231	177	199	-3.69616	1.22194e-102	4.71959e-101	down	Chr08	10617183	10622943	-	BPChr08G27545
BPChr11G18388.v1.1	1857.73	2258.87	1621.76	0	0	0.14	44810	51730	28129	0	0	4	-15.8511	1.27386e-102	4.91113e-101	down	Chr11	40696217	40697755	+	BPChr11G18388
BPChr02G23557.v1.1	9.52	12.41	8.31	120.62	124.78	118.21	416	515	261	5964	6769	6077	3.05608	1.41925e-102	5.46164e-101	up	Chr02	19925263	19932625	-	BPChr02G23557
BPChr07G26438.v1.1	157.65	174.15	177.28	10.6	11.51	15.88	1578	1655	1276	120	143	187	-4.28502	3.59135e-102	1.37701e-100	down	Chr07	12130229	12130594	+	BPChr07G26438
BPChr04G23738.v1.1	58.27	41.18	47.74	4.41	3.67	4.05	3155	2117	1859	270	247	258	-4.14611	4.16928e-102	1.5957e-100	down	Chr04	3055482	3059406	-	BPChr04G23738
BPChr03G28977.v1.1	35.56	37.32	27.34	7.1	7.08	6.81	2509	2500	1387	567	620	565	-2.78751	6.23135e-102	2.38058e-100	down	Chr03	20070837	20082602	+	BPChr03G28977
BPChr02G20863.v1.1	500.55	213.11	320.6	1.33	0.65	1.18	4312	1743	1986	13	7	12	-8.9056	6.50624e-102	2.48109e-100	down	Chr02	4478749	4479063	+	BPChr02G20863
BPChr08G13323.v1.1	104.92	211.22	147.06	0.51	0.53	1.19	1274	2435	1284	7	8	17	-8.22778	7.10759e-102	2.70551e-100	down	Chr08	31300250	31300693	+	BPChr08G13323
BPChr14G18110.v1.1	890.58	766.38	1022.94	93.78	93.64	93.09	23844	19481	19694	2841	3112	2932	-3.80732	1.02884e-101	3.90217e-100	down	Chr14	7212562	7215271	+	BPChr14G18110
BPChr04G01085.v1.1	34.55	43.6	33.4	1.4	1.45	1.78	479	574	333	22	25	29	-5.12259	1.06756e-101	4.04176e-100	down	Chr04	2205461	2205967	-	BPChr04G01085
BPChr10G21540.v1.1	20.92	38.55	25.33	0.77	0.92	1.05	1369	2395	1192	57	75	81	-5.47514	1.15428e-101	4.3544e-100	down	Chr10	17316082	17322007	+	BPChr10G21540
BPChr03G18547.v1.1	5.44	5.36	3.74	69.54	67.51	68.01	152	142	75	2197	2340	2234	3.27593	1.25135e-101	4.71214e-100	up	Chr03	5072933	5076446	+	BPChr03G18547
BPChr11G26383.v1.1	15	13.97	10.23	211.15	208.88	254.45	569	503	279	9062	9835	11354	3.57158	1.52211e-101	5.7215e-100	up	Chr11	14339347	14343631	+	BPChr11G26383
BPChr06G04893.v1.1	0.24	0.47	0.29	54.69	55.18	60.49	7	13	6	1787	1978	2055	6.86925	1.75015e-101	6.56695e-100	up	Chr06	29766209	29771461	+	BPChr06G04893
BPChr09G17913.v1.1	54.22	42.79	64.62	1.11	0.79	1.15	1161	870	995	27	21	29	-6.28252	1.95001e-101	7.30388e-100	down	Chr09	1112994	1113776	+	BPChr09G17913
BPChr01G13672.v1.1	10651.5	5169.1	8879.53	0.02	0.09	0.22	579679	267086	347490	1	6	14	-16.7651	2.84218e-101	1.06266e-99	down	Chr01	18352347	18354419	-	BPChr01G13672
BPChr04G27180.v1.1	7.76	6.09	6.15	116.49	116.02	136.93	200	149	114	3399	3714	4154	3.66785	4.21473e-101	1.57305e-99	up	Chr04	21941846	21945355	+	BPChr04G27180
BPChr12G22345.v1.1	25.76	25.65	28.3	3.24	3.29	3	934	883	738	133	148	128	-3.60733	1.25673e-100	4.66563e-99	down	Chr12	20246420	20247745	+	BPChr12G22345
BPChr01G23681.v1.1	42.75	25.43	36.92	0.1	0.1	0.25	2172	1227	1349	6	6	15	-8.41806	1.60518e-100	5.93831e-99	down	Chr01	17984397	17990418	-	BPChr01G23681
BPChr12G08407.v1.1	2.04	1.21	1.31	64.96	64.77	67.45	39	22	18	1407	1539	1519	4.88578	2.56478e-100	9.47167e-99	up	Chr12	5763290	5764171	-	BPChr12G08407
BPChr03G19811.v1.1	10.4	9.11	12.34	0.48	0.56	0.53	1088	905	928	57	73	65	-4.88951	3.1578e-100	1.16413e-98	down	Chr03	1050915	1056641	-	BPChr03G19811
BPChr11G07152.v1.1	37.03	68.03	36.56	0.67	0.87	0.86	1027	1791	729	21	30	28	-6.40159	3.49184e-100	1.28502e-98	down	Chr11	19802099	19803112	-	BPChr11G07152
BPChr05G21062.v1.1	10.51	13.77	10.24	0.09	0.17	0.18	607	755	425	6	12	12	-6.83039	3.8101e-100	1.3997e-98	down	Chr05	4212429	4215134	+	BPChr05G21062
BPChr10G28377.v1.1	20.71	23.81	20.32	3.36	2.55	2.42	1470	1604	1037	270	225	202	-3.49813	4.37995e-100	1.60624e-98	down	Chr10	11023758	11030365	+	BPChr10G28377
BPChr08G16274.v1.1	96.56	51.64	94.83	5857.3	5707.16	6336.58	1426	724	1007	97870	104619	110081	5.64602	6.35924e-100	2.32803e-98	up	Chr08	32441527	32442287	-	BPChr08G16274
BPChr11G28666.v1.1	58.86	57.22	69.07	0.11	0.1	0.11	1869	1725	1577	4	4	4	-9.72618	7.36564e-100	2.68712e-98	down	Chr11	37343884	37345044	-	BPChr11G28666
BPChr03G07558.v1.1	40.19	37.89	42.67	6.98	6.64	6.05	3048	2728	2327	599	625	540	-3.16328	7.96175e-100	2.89956e-98	down	Chr03	26143899	26152125	+	BPChr03G07558
BPChr08G20378.v1.1	11.79	11.85	9.02	90.6	89.12	84.6	1664	1587	915	14463	15607	14041	2.48268	1.43302e-99	5.20087e-98	up	Chr08	41234229	41250652	-	BPChr08G20378
BPChr03G04540.v1.1	18.38	24.1	21.12	1.16	1.42	0.86	743	925	614	53	71	41	-4.74564	1.69194e-99	6.11946e-98	down	Chr03	6152386	6155901	+	BPChr03G04540
BPChr14G01916.v1.1	465	166.15	321.28	3.38	2.67	3.15	28231	9577	14026	232	201	225	-7.24957	1.8437e-99	6.64554e-98	down	Chr14	1109103	1112843	+	BPChr14G01916
BPChr01G25082.v1.1	13.17	10.64	14.53	0.43	0.48	0.37	912	700	724	34	41	30	-5.45507	1.9552e-99	7.03536e-98	down	Chr01	4570766	4576834	+	BPChr01G25082
BPChr10G03452.v1.1	643.27	768.94	659.72	226.01	224.77	220.58	10608	12039	7823	4217	4601	4279	-2.16266	2.82708e-99	1.01553e-97	down	Chr10	15828138	15828740	+	BPChr10G03452
BPChr09G04082.v1.1	204.23	183.21	160.22	45.38	43.4	46.79	10115	8615	5706	2543	2668	2726	-2.55073	3.59173e-99	1.288e-97	down	Chr09	26687206	26698664	+	BPChr09G04082
BPChr07G23284.v1.1	110.04	110.94	104.81	34.24	36.35	34.46	3548	3396	2430	1249	1455	1307	-2.17188	3.60413e-99	1.29026e-97	down	Chr07	8274399	8277436	-	BPChr07G23284
BPChr09G16317.v1.1	221.59	149.74	216.88	0.62	0.4	0.25	2218	1423	1561	7	5	3	-9.40952	6.4007e-99	2.28364e-97	down	Chr09	27895200	27895565	-	BPChr09G16317
BPChr05G27393.v1.1	6.01	8.1	8.13	0.41	0.4	0.45	707	905	688	55	58	62	-4.68559	1.71839e-98	6.12049e-97	down	Chr05	1449572	1455694	-	BPChr05G27393
BPChr05G26637.v1.1	65.04	64	68.63	14.42	13.76	13.54	2707	2529	2054	679	711	663	-2.78779	2.25387e-98	8.01418e-97	down	Chr05	9760304	9763118	-	BPChr05G26637
BPChr05G01311.v1.1	0.42	0.53	0.36	22.4	22.6	21.58	19	23	12	1159	1283	1161	5.12388	2.58891e-98	9.18998e-97	up	Chr05	7165559	7169475	+	BPChr05G01311
BPChr08G15513.v1.1	0.77	1.6	0.87	48.01	51.19	55.06	32	63	26	2255	2638	2689	5.04118	2.62524e-98	9.30326e-97	up	Chr08	2995590	2997203	-	BPChr08G15513
BPChr08G01488.v1.1	3.69	2.93	2.67	54.58	50.71	62.48	280	211	146	4690	4780	5582	3.63554	3.41566e-98	1.2084e-96	up	Chr08	8222375	8227124	-	BPChr08G01488
BPChr14G12789.v1.1	48.26	34.93	51.44	0.05	0.04	0.09	2736	1880	2097	3	3	6	-10.1073	5.21395e-98	1.8415e-96	down	Chr14	19127097	19131269	+	BPChr14G12789
BPChr09G16394.v1.1	17.1	11.23	15.57	0.07	0.15	0.11	1317	821	862	6	14	10	-7.61242	1.13998e-97	4.01954e-96	down	Chr09	27313047	27317345	+	BPChr09G16394
BPChr11G07209.v1.1	95.93	92.02	99.68	20.48	20.76	19.67	3093	2817	2311	747	831	746	-2.78316	1.22509e-97	4.3124e-96	down	Chr11	16810873	16815019	+	BPChr11G07209
BPChr06G07890.v1.1	34.44	32.78	29.04	8.22	6.95	7.36	2466	2228	1495	666	618	620	-2.63286	1.44303e-97	5.07107e-96	down	Chr06	30077026	30081515	+	BPChr06G07890
BPChr07G24858.v1.1	145.34	145.84	135.03	47.13	49.06	45.49	3148	2999	2103	1155	1319	1159	-2.1275	2.09331e-97	7.34402e-96	down	Chr07	17211385	17217691	-	BPChr07G24858
BPChr02G00384.v1.1	2.92	1.44	2.18	123.89	118.4	113.97	177	83	95	8503	8915	8132	5.22013	2.28963e-97	8.00611e-96	up	Chr02	1049536	1056470	-	BPChr02G00384
BPChr01G22808.v1.1	314.46	95.99	180.41	1.08	1.13	1.34	24535	7111	10122	95	109	123	-7.93258	2.30971e-97	8.06292e-96	down	Chr01	24664927	24668743	+	BPChr01G22808
[truncated: 9,820 more rows]

## Sheet: S3vsS2
ID	S3-1_fpkm	S3-2_fpkm	S3-3_fpkm	S2-1_fpkm	S2-2_fpkm	S2-3_fpkm	S3-1_count	S3-2_count	S3-3_count	S2-1_count	S2-2_count	S2-3_count	log2FoldChange	pvalue	padj	regulated	chr	start	end	strand	gene_name
[truncated: 365 more rows]

[truncated: 1 more sheets: pollenvsS4]
